# Supplementary material for: Comparative transcriptomics identifies patterns of selection in roses
Source: BMC Plant Biol. 2018 Dec 22;18:371. doi: 10.1186/s12870-018-1585-x (PMC6303930; doi:10.1186/s12870-018-1585-x)
Supplement: Supplementary file 1 — Table S1. BUSCO analysis of the assemblies and coreset1. C, S, D, F, and M represent the proportion of the complete, the complete and single-copy, the complete and duplicated, the fragmented, and the missing BUSCO transcripts, respectively. (XLSX 128 kb) [file 12870_2018_1585_MOESM1_ESM.xlsx]

## Sheet: Sheet1
BUSCO analysis of the assemblies and coreset1
	Complete (C) and single-copy (S)	Complete (C) and duplicated (D)	Fragmented (F)	Missing (M)
BT	54.4	28.2	4	13.4
OBa	68.3	24.5	3.5	3.7
coreset1	45.2	3.3	2.3	49.2
coreset2	35	1.6	1.5	61.9
BT	68612	C:82.6%[S:54.4%,D:28.2%],F:4%,M:13.4%,n:1440
			1189	Complete BUSCOs (C)
			783	Complete and single-copy BUSCOs (S)
			406	Complete and duplicated BUSCOs (D)
			58	Fragmented BUSCOs (F)
			193	Missing BUSCOs (M)
			1440	Total BUSCO groups searche
OB	81389	C:92.8%[S:68.3%,D:24.5%],F:3.5%,M:3.7%,n:1440
			1337	Complete BUSCOs (C)
			984	Complete and single-copy BUSCOs (S)
			353	Complete and duplicated BUSCOs (D)
			50	Fragmented BUSCOs (F)
			53	Missing BUSCOs (M)
			1440	Total BUSCO groups searche
coreset1	10773	C:48.5%[S:45.2%,D:3.3%],F:2.3%,M:49.2%,n:1440
			698	Complete BUSCOs (C)
			651	Complete and single-copy BUSCOs (S)
			47	Complete and duplicated BUSCOs (D)
			33	Fragmented BUSCOs (F)
			709	Missing BUSCOs (M)
			1440	Total BUSCO groups searche
coreset2	5959	C:36.6%[S:35.0%,D:1.6%],F:1.5%,M:61.9%,n:1440
			527	Complete BUSCOs (C)
			504	Complete and single-copy BUSCOs (S)
			23	Complete and duplicated BUSCOs (D)
			21	Fragmented BUSCOs (F)
			892	Missing BUSCOs (M)
			1440	Total BUSCO groups searched

## Sheet: Power View1
																									Power View can only print one sheet at a time.
																									Please switch to the desired sheet and try again.
