# Supplementary material for: Comparative transcriptomics identifies patterns of selection in roses
Source: BMC Plant Biol. 2018 Dec 22;18:371. doi: 10.1186/s12870-018-1585-x (PMC6303930; doi:10.1186/s12870-018-1585-x)
Supplement: Supplementary file 2 — Table S2. Annotation details for both genotypes. COG, GO, KEGG, KOG, Pfam, Swissprot, TrEMBL, NR and NT database were used in the annotation process. (XLS 24958 kb) [file 12870_2018_1585_MOESM2_ESM.xls]

## Sheet: BT_OB_Integrated_Function.anno
Annotation details for both genotypes
BT
#GeneID	COG_class	COG_class_annotation	GO_annotation	KEGG_annotation	KOG_class	KOG_class_annotation	Pfam_annotation	Swissprot_annotation	TrEMBL_annotation	nr_annotation	nt_annotation
Trinity_rosa.OF.SL.hul__3392	[GEPR]	--	Cellular Component: plant-type vacuole (GO:0000325);; Cellular Component: vacuolar membrane (GO:0005774);; Cellular Component: integral component of membrane (GO:0016021);; Biological Process: transmembrane transport (GO:0055085);;	--	[R]	General function prediction only	Major Facilitator Superfamily	SPX domain-containing membrane protein At4g22990 GN=At4g22990 OS=Arabidopsis thaliana (Mouse-ear cress) PE=2 SV=2	SPX domain-containing membrane protein {ECO:0000313|EMBL:EXB52100.1} OS=Morus notabilis PE=4 SV=1	PREDICTED: SPX domain-containing membrane protein At4g22990-like [Fragaria vesca subsp. vesca]	PREDICTED: Fragaria vesca subsp. vesca SPX domain-containing membrane protein At4g22990-like (LOC101299031), mRNA
Trinity_rosa.OF.SL.hul__37592	[GEPR]	--	Cellular Component: integral component of membrane (GO:0016021);; Molecular Function: transmembrane transporter activity (GO:0022857);; Biological Process: transmembrane transport (GO:0055085);;	K08176|1.32571e-134|fve:101303816|probable inorganic phosphate transporter 1-9-like; K08176 MFS transporter, PHS family, inorganic phosphate transporter (A)	[P]	Inorganic ion transport and metabolism	Sugar (and other) transporter	Probable inorganic phosphate transporter 1-9 GN=PHT1-9 OS=Arabidopsis thaliana (Mouse-ear cress) PE=2 SV=1	Uncharacterized protein {ECO:0000313|EMBL:EMJ10019.1} OS=Prunus persica (Peach) PE=4 SV=1	PREDICTED: probable inorganic phosphate transporter 1-9-like [Fragaria vesca subsp. vesca]	PREDICTED: Fragaria vesca subsp. vesca probable inorganic phosphate transporter 1-9-like (LOC101303816), mRNA
Trinity_rosa.OF.SL.hul__54755	--	--	--	--	--	--	Rotavirus non-structural protein NSP3	--	--	--	Fusarium pseudograminearum CS3096 hypothetical protein partial mRNA
Trinity_rosa.OF.SL.hul__27275	--	--	Molecular Function: DNA binding (GO:0003677);; Molecular Function: nuclease activity (GO:0004518);; Biological Process: nucleotide-excision repair (GO:0006289);; Biological Process: nucleic acid phosphodiester bond hydrolysis (GO:0090305);;	--	--	--	UvrB/uvrC motif	--	Uncharacterized protein {ECO:0000313|EMBL:EMJ23796.1} OS=Prunus persica (Peach) PE=4 SV=1	PREDICTED: uncharacterized protein LOC101293772 [Fragaria vesca subsp. vesca]	PREDICTED: Fragaria vesca subsp. vesca uncharacterized LOC101293772 (LOC101293772), mRNA
Trinity_rosa.OF.SL.hul__15200	--	--	--	--	--	--	No apical meristem (NAM) protein	NAC domain-containing protein 89 OS=Arabidopsis thaliana (Mouse-ear cress) PE=1 SV=1	NAC domain-containing protein 89 {ECO:0000313|EMBL:EXB91245.1} OS=Morus notabilis PE=4 SV=1	PREDICTED: NAC domain-containing protein 89-like [Pyrus x bretschneideri]	PREDICTED: Fragaria vesca subsp. vesca NAC domain-containing protein 89-like (LOC101314151), mRNA
Trinity_rosa.OF.SL.hul__27136	--	--	--	K01285|5.42375e-51|pda:103713662|lysosomal Pro-X carboxypeptidase-like; K01285 lysosomal Pro-X carboxypeptidase [EC:3.4.16.2] (A)	[OR]	--	Serine carboxypeptidase S28	--	Uncharacterized protein {ECO:0000313|EnsemblPlants:GSMUA_Achr6P31720_001} OS=Musa acuminata subsp. malaccensis (Wild banana) PE=4 SV=1	PREDICTED: lysosomal Pro-X carboxypeptidase-like [Elaeis guineensis]	PREDICTED: Zea mays lysosomal Pro-X carboxypeptidase-like (LOC103655810), mRNA
Trinity_rosa.OF.SL.hul__58187	[RTKL]	--	--	--	[T]	Signal transduction mechanisms	Protein tyrosine kinase	Glycerophosphodiester phosphodiesterase protein kinase domain-containing GDPDL2 {ECO:0000305} (Precursor) OS=Arabidopsis thaliana (Mouse-ear cress) PE=1 SV=1	Uncharacterized protein {ECO:0000313|EMBL:EMJ21756.1} OS=Prunus persica (Peach) PE=3 SV=1	PREDICTED: probable receptor-like protein kinase At1g67000-like [Fragaria vesca subsp. vesca]	PREDICTED: Fragaria vesca subsp. vesca probable receptor-like protein kinase At1g67000-like (LOC101307544), mRNA
Trinity_rosa.OF.SL.hul__26001	--	--	--	--	--	--	SAM dependent carboxyl methyltransferase	Probable S-adenosylmethionine-dependent methyltransferase At5g37990 GN=At5g37990 OS=Arabidopsis thaliana (Mouse-ear cress) PE=3 SV=2	Uncharacterized protein {ECO:0000313|EMBL:EMJ11881.1} OS=Prunus persica (Peach) PE=4 SV=1	PREDICTED: probable S-adenosylmethionine-dependent methyltransferase At5g38100 [Prunus mume]	PREDICTED: Prunus mume probable S-adenosylmethionine-dependent methyltransferase At5g38100 (LOC103338820), mRNA
Trinity_rosa.OF.SL.hul__14119	--	--	Cellular Component: membrane (GO:0016020);; Biological Process: metal ion transport (GO:0030001);; Molecular Function: metal ion transmembrane transporter activity (GO:0046873);; Biological Process: response to stimulus (GO:0050896);;	--	[P]	Inorganic ion transport and metabolism	CorA-like Mg2+ transporter protein	Magnesium transporter MRS2-3 GN=MMB12.11 OS=Arabidopsis thaliana (Mouse-ear cress) PE=2 SV=1	Uncharacterized protein {ECO:0000313|EMBL:EMJ02184.1} OS=Prunus persica (Peach) PE=4 SV=1	PREDICTED: magnesium transporter MRS2-3-like [Fragaria vesca subsp. vesca]	PREDICTED: Fragaria vesca subsp. vesca magnesium transporter MRS2-3-like (LOC101308050), mRNA
Trinity_rosa.OF.SL.hul__41030	--	--	Molecular Function: binding (GO:0005488);;	--	--	--	--	--	Uncharacterized protein {ECO:0000313|EMBL:EMJ14871.1} OS=Prunus persica (Peach) PE=4 SV=1	hypothetical protein PRUPE_ppa001040mg [Prunus persica]	PREDICTED: Malus x domestica uncharacterized LOC103428395 (LOC103428395), partial mRNA
Trinity_rosa.OF.SL.hul__30470	--	--	--	--	--	--	--	--	Uncharacterized protein {ECO:0000313|EMBL:EMJ14489.1} OS=Prunus persica (Peach) PE=4 SV=1	PREDICTED: uncharacterized protein LOC103326815 isoform X1 [Prunus mume]	PREDICTED: Prunus mume uncharacterized LOC103326815 (LOC103326815), transcript variant X1, mRNA
Trinity_rosa.OF.SL.hul__18369	[E]	Amino acid transport and metabolism	Molecular Function: cysteine synthase activity (GO:0004124);; Biological Process: cysteine biosynthetic process from serine (GO:0006535);; Molecular Function: transferase activity (GO:0016740);; Molecular Function: pyridoxal phosphate binding (GO:0030170);; Biological Process: photoperiodism, flowering (GO:0048573);;	K01738|0|fve:101295011|cysteine synthase 2-like; K01738 cysteine synthase A [EC:2.5.1.47] (A)	[E]	Amino acid transport and metabolism	Pyridoxal-phosphate dependent enzyme	Cysteine synthase GN=CYS1 OS=Triticum aestivum (Wheat) PE=2 SV=1	Uncharacterized protein {ECO:0000313|EMBL:EMJ12931.1} OS=Prunus persica (Peach) PE=4 SV=1	PREDICTED: cysteine synthase 2-like [Fragaria vesca subsp. vesca]	PREDICTED: Fragaria vesca subsp. vesca cysteine synthase 2-like (LOC101295011), mRNA
Trinity_rosa.OF.SL.hul__10103	[O]	Posttranslational modification, protein turnover, chaperones	Molecular Function: serine-type endopeptidase activity (GO:0004252);; Biological Process: proteolysis (GO:0006508);; Cellular Component: plant-type cell wall (GO:0009505);; Molecular Function: 2-alkenal reductase [NAD(P)] activity (GO:0032440);; Molecular Function: identical protein binding (GO:0042802);; Biological Process: negative regulation of catalytic activity (GO:0043086);; Biological Proc…	--	--	--	Subtilase family	Xylem serine proteinase 1 (Precursor) GN=XSP1 OS=Arabidopsis thaliana (Mouse-ear cress) PE=2 SV=1	Uncharacterized protein {ECO:0000313|EMBL:EMJ21904.1} OS=Prunus persica (Peach) PE=4 SV=1	PREDICTED: xylem serine proteinase 1-like [Fragaria vesca subsp. vesca]	PREDICTED: Fragaria vesca subsp. vesca xylem serine proteinase 1-like (LOC101309779), mRNA
Trinity_rosa.OF.SL.hul__32274	--	--	--	--	[R]	General function prediction only	GYF domain	Uncharacterized protein At5g08430 GN=At5g08430 OS=Arabidopsis thaliana (Mouse-ear cress) PE=1 SV=2	Uncharacterized protein {ECO:0000313|EMBL:ERP62156.1} (Fragment) OS=Populus trichocarpa (Western balsam poplar) PE=4 SV=1	PREDICTED: uncharacterized protein At5g08430-like [Fragaria vesca subsp. vesca]	PREDICTED: Fragaria vesca subsp. vesca uncharacterized LOC101314889 (LOC101314889), mRNA
Trinity_rosa.OF.SL.hul__46471	--	--	--	K17095|8.72929e-06|fve:101299585|annexin D5-like; K17095 annexin A7/11 (A)	--	--	--	--	--	--	PREDICTED: Fragaria vesca subsp. vesca annexin D5-like (LOC101299866), mRNA
Trinity_rosa.OF.SL.hul__9941	--	--	--	--	--	--	SBP domain	Squamosa promoter-binding-like protein 6 GN=SPL6 OS=Arabidopsis thaliana (Mouse-ear cress) PE=2 SV=2	Uncharacterized protein {ECO:0000313|EMBL:EMJ10299.1} OS=Prunus persica (Peach) PE=4 SV=1	PREDICTED: uncharacterized protein LOC101306334 [Fragaria vesca subsp. vesca]	PREDICTED: Fragaria vesca subsp. vesca uncharacterized LOC101306334 (LOC101306334), mRNA
Trinity_rosa.OF.SL.hul__40174	--	--	--	--	--	--	--	--	Uncharacterized protein {ECO:0000313|EMBL:EMJ13123.1} OS=Prunus persica (Peach) PE=4 SV=1	PREDICTED: uncharacterized protein LOC101290891 [Fragaria vesca subsp. vesca]	PREDICTED: Fragaria vesca subsp. vesca uncharacterized LOC101290891 (LOC101290891), mRNA
Trinity_rosa.OF.SL.hul__5571	--	--	Biological Process: cell adhesion (GO:0007155);; Biological Process: proximal/distal pattern formation (GO:0009954);; Biological Process: floral organ abscission (GO:0010227);; Biological Process: flower morphogenesis (GO:0048439);;	--	[TR]	--	BTB/POZ domain	BTB/POZ domain-containing protein At2g30600 GN=At2g30600/At2g30610 OS=Arabidopsis thaliana (Mouse-ear cress) PE=2 SV=1	Uncharacterized protein {ECO:0000313|EMBL:EMJ23139.1} OS=Prunus persica (Peach) PE=4 SV=1	PREDICTED: BTB/POZ domain-containing protein At2g30600-like [Fragaria vesca subsp. vesca]	PREDICTED: Fragaria vesca subsp. vesca BTB/POZ domain-containing protein At2g30600-like (LOC101292277), mRNA
Trinity_rosa.OF.SL.hul__7205	[J]	Translation, ribosomal structure and biogenesis	Biological Process: tRNA dihydrouridine synthesis (GO:0002943);; Molecular Function: nucleic acid binding (GO:0003676);; Cellular Component: vacuole (GO:0005773);; Molecular Function: zinc ion binding (GO:0008270);; Molecular Function: tRNA dihydrouridine synthase activity (GO:0017150);; Molecular Function: flavin adenine dinucleotide binding (GO:0050660);; Biological Process: oxidation-reduction…	K05544|0|fve:101297891|tRNA-dihydrouridine(47) synthase [NAD(P)(+)]-like; K05544 tRNA-dihydrouridine synthase 3 [EC:1.3.1.89] (A)	[R]	General function prediction only	Dihydrouridine synthase (Dus)	tRNA-dihydrouridine(47) synthase [NAD(P)(+)]-like GN=At4g38890 OS=Arabidopsis thaliana (Mouse-ear cress) PE=1 SV=2	tRNA-dihydrouridine(47) synthase [NAD(P)(+)] {ECO:0000256|RuleBase:RU291113} OS=Prunus persica (Peach) PE=3 SV=1	PREDICTED: tRNA-dihydrouridine(47) synthase [NAD(P)(+)]-like [Fragaria vesca subsp. vesca]	PREDICTED: Fragaria vesca subsp. vesca tRNA-dihydrouridine(47) synthase [NAD(P)(+)]-like (LOC101297891), mRNA
Trinity_rosa.OF.SL.hul__21023	--	--	Cellular Component: plastid membrane (GO:0042170);;	--	[R]	General function prediction only	PPR repeat family	Pentatricopeptide repeat-containing protein At1g06270 GN=At1g06270 OS=Arabidopsis thaliana (Mouse-ear cress) PE=2 SV=1	Uncharacterized protein {ECO:0000313|EMBL:EMJ15872.1} OS=Prunus persica (Peach) PE=4 SV=1	PREDICTED: pentatricopeptide repeat-containing protein At1g06270-like [Fragaria vesca subsp. vesca]	PREDICTED: Fragaria vesca subsp. vesca pentatricopeptide repeat-containing protein At1g06270-like (LOC101314218), mRNA
Trinity_rosa.OF.SL.hul__3130	--	--	Molecular Function: ATP binding (GO:0005524);; Biological Process: obsolete ATP catabolic process (GO:0006200);; Biological Process: ATP biosynthetic process (GO:0006754);; Biological Process: cation transport (GO:0006812);; Biological Process: vacuole organization (GO:0007033);; Biological Process: vacuolar acidification (GO:0007035);; Cellular Component: plasmodesma (GO:0009506);; Cellular Comp…	K01535|0|fve:101300936|ATPase 10, plasma membrane-type-like; K01535 H+-transporting ATPase [EC:3.6.3.6] (A)	[P]	Inorganic ion transport and metabolism	E1-E2 ATPase	ATPase 10, plasma membrane-type GN=AHA10 OS=Arabidopsis thaliana (Mouse-ear cress) PE=2 SV=2	Uncharacterized protein {ECO:0000313|EMBL:EMJ18891.1} OS=Prunus persica (Peach) PE=3 SV=1	PREDICTED: ATPase 10, plasma membrane-type-like [Fragaria vesca subsp. vesca]	PREDICTED: Fragaria vesca subsp. vesca ATPase 10, plasma membrane-type-like (LOC101300936), mRNA
Trinity_rosa.OF.SL.hul__404	[KR]	--	--	--	--	--	Acetyltransferase (GNAT) family	--	--	--	--
Trinity_rosa.OF.SL.hul__23732	[DKL]	--	Biological Process: primary metabolic process (GO:0044238);; Biological Process: cellular macromolecule metabolic process (GO:0044260);;	K15188|4.53715e-146|fve:101315167|cyclin-T1-4-like; K15188 cyclin T (A)	[D]	Cell cycle control, cell division, chromosome partitioning	Cyclin, N-terminal domain	Cyclin-T1-4 GN=CYCT1-1 OS=Oryza sativa subsp. japonica (Rice) PE=2 SV=1	Uncharacterized protein {ECO:0000313|EMBL:EXC25053.1} OS=Morus notabilis PE=3 SV=1	PREDICTED: cyclin-T1-4-like [Fragaria vesca subsp. vesca]	PREDICTED: Fragaria vesca subsp. vesca cyclin-T1-4-like (LOC101315167), mRNA
Trinity_rosa.OF.SL.hul__28505	[K]	Transcription	Biological Process: RNA biosynthetic process (GO:0032774);;	K03022|1.59875e-129|fve:101296515|DNA-directed RNA polymerase III subunit RPC8-like; K03022 DNA-directed RNA polymerase III subunit RPC8 (A)	[K]	Transcription	RNA polymerase III subunit Rpc25	DNA-directed RNA polymerase II subunit RPB7 OS=Glycine max (Soybean) PE=2 SV=1	Uncharacterized protein {ECO:0000313|EMBL:EMJ19615.1} OS=Prunus persica (Peach) PE=4 SV=1	PREDICTED: DNA-directed RNA polymerase III subunit RPC8-like [Fragaria vesca subsp. vesca]	PREDICTED: Fragaria vesca subsp. vesca DNA-directed RNA polymerase III subunit RPC8-like (LOC101296515), mRNA
Trinity_rosa.OF.SL.hul__23590	--	--	Molecular Function: jasmonate O-methyltransferase activity (GO:0030795);; Biological Process: methylation (GO:0032259);;	--	--	--	SAM dependent carboxyl methyltransferase	Salicylate carboxymethyltransferase GN=SAMT OS=Clarkia breweri (Fairy fans) PE=1 SV=1	Uncharacterized protein {ECO:0000313|EMBL:EMJ02512.1} OS=Prunus persica (Peach) PE=4 SV=1	PREDICTED: monomethylxanthine methyltransferase 2-like [Fragaria vesca subsp. vesca]	PREDICTED: Fragaria vesca subsp. vesca monomethylxanthine methyltransferase 2-like (LOC101297697), mRNA
Trinity_rosa.OF.SL.hul__4568	[E]	Amino acid transport and metabolism	Molecular Function: 5-methyltetrahydropteroyltriglutamate-homocysteine S-methyltransferase activity (GO:0003871);; Molecular Function: copper ion binding (GO:0005507);; Cellular Component: peroxisome (GO:0005777);; Cellular Component: cytosol (GO:0005829);; Cellular Component: plasma membrane (GO:0005886);; Molecular Function: zinc ion binding (GO:0008270);; Molecular Function: methionine synthas…	K00549|0|fve:101303482|5-methyltetrahydropteroyltriglutamate-- homocysteine methyltransferase-like; K00549 5-methyltetrahydropteroyltriglutamate--homocysteine methyltransferase [EC:2.1.1.14] (A)	[E]	Amino acid transport and metabolism	Cobalamin-independent synthase, N-terminal domain	5-methyltetrahydropteroyltriglutamate--homocysteine methyltransferase GN=METE OS=Mesembryanthemum crystallinum (Common ice plant) PE=2 SV=1	Uncharacterized protein {ECO:0000313|EMBL:EMJ05465.1} OS=Prunus persica (Peach) PE=3 SV=1	PREDICTED: 5-methyltetrahydropteroyltriglutamate--homocysteine methyltransferase-like [Fragaria vesca subsp. vesca]	PREDICTED: Fragaria vesca subsp. vesca 5-methyltetrahydropteroyltriglutamate--homocysteine methyltransferase-like (LOC101303482), mRNA
Trinity_rosa.OF.SL.hul__10087	--	--	--	--	--	--	--	Transcription factor bHLH68 GN=F19B15.130 OS=Arabidopsis thaliana (Mouse-ear cress) PE=2 SV=2	Uncharacterized protein {ECO:0000313|EMBL:EXB83503.1} OS=Morus notabilis PE=4 SV=1	PREDICTED: transcription factor bHLH68-like [Fragaria vesca subsp. vesca]	PREDICTED: Fragaria vesca subsp. vesca transcription factor bHLH68-like (LOC101302559), mRNA
Trinity_rosa.OF.SL.hul__12092	--	--	Molecular Function: binding (GO:0005488);; Biological Process: translational initiation (GO:0006413);; Cellular Component: macromolecular complex (GO:0032991);; Cellular Component: cytoplasmic part (GO:0044444);;	K03252|6.54855e-148|ppp:PHYPADRAFT_65385|hypothetical protein; K03252 translation initiation factor 3 subunit C (A)	[J]	Translation, ribosomal structure and biogenesis	Eukaryotic translation initiation factor 3 subunit 8 N-terminus	Eukaryotic translation initiation factor 3 subunit C {ECO:0000255|HAMAP-Rule:MF_03002} GN=TIF3C1 OS=Medicago truncatula (Barrel medic) PE=2 SV=1	Eukaryotic translation initiation factor 3 subunit C {ECO:0000256|HAMAP-Rule:MF_03002} OS=Hordeum vulgare var. distichum (Domesticated barley) PE=2 SV=1	predicted protein [Hordeum vulgare subsp. vulgare]	Hordeum vulgare subsp. vulgare mRNA for predicted protein, complete cds, clone: NIASHv2015O19
Trinity_rosa.OF.SL.hul__5030	[E]	Amino acid transport and metabolism	Molecular Function: 5-methyltetrahydropteroyltriglutamate-homocysteine S-methyltransferase activity (GO:0003871);; Molecular Function: copper ion binding (GO:0005507);; Cellular Component: peroxisome (GO:0005777);; Cellular Component: cytosol (GO:0005829);; Cellular Component: plasma membrane (GO:0005886);; Molecular Function: zinc ion binding (GO:0008270);; Molecular Function: methionine synthas…	K00549|0|fve:101303482|5-methyltetrahydropteroyltriglutamate-- homocysteine methyltransferase-like; K00549 5-methyltetrahydropteroyltriglutamate--homocysteine methyltransferase [EC:2.1.1.14] (A)	[E]	Amino acid transport and metabolism	Cobalamin-independent synthase, N-terminal domain	5-methyltetrahydropteroyltriglutamate--homocysteine methyltransferase 1 GN=MS1 OS=Arabidopsis thaliana (Mouse-ear cress) PE=1 SV=1	Uncharacterized protein {ECO:0000313|EMBL:EMJ05465.1} OS=Prunus persica (Peach) PE=3 SV=1	PREDICTED: 5-methyltetrahydropteroyltriglutamate--homocysteine methyltransferase-like [Fragaria vesca subsp. vesca]	PREDICTED: Fragaria vesca subsp. vesca 5-methyltetrahydropteroyltriglutamate--homocysteine methyltransferase-like (LOC101303482), mRNA
Trinity_rosa.OF.SL.hul__3770	--	--	--	--	--	--	Protein of unknown function (DUF632)	--	Uncharacterized protein {ECO:0000313|EMBL:EMJ00910.1} OS=Prunus persica (Peach) PE=4 SV=1	PREDICTED: uncharacterized protein LOC101306595 [Fragaria vesca subsp. vesca]	PREDICTED: Fragaria vesca subsp. vesca uncharacterized LOC101306595 (LOC101306595), mRNA
Trinity_rosa.OF.SL.hul__29003	[I]	Lipid transport and metabolism	Cellular Component: Golgi membrane (GO:0000139);; Cellular Component: endoplasmic reticulum membrane (GO:0005789);; Biological Process: metabolic process (GO:0008152);; Molecular Function: hydrolase activity (GO:0016787);;	K15889|5.11262e-179|fve:101296126|probable isoprenylcysteine alpha-carbonyl methylesterase ICMEL2-like; K15889 prenylcysteine alpha-carboxyl methylesterase [EC:3.1.1.-] (A)	[R]	General function prediction only	alpha/beta hydrolase fold	Isoprenylcysteine alpha-carbonyl methylesterase ICME GN=F14F8.240 OS=Arabidopsis thaliana (Mouse-ear cress) PE=2 SV=1	Uncharacterized protein {ECO:0000313|EMBL:EMJ16673.1} OS=Prunus persica (Peach) PE=4 SV=1	PREDICTED: probable isoprenylcysteine alpha-carbonyl methylesterase ICMEL2-like [Fragaria vesca subsp. vesca]	PREDICTED: Fragaria vesca subsp. vesca probable isoprenylcysteine alpha-carbonyl methylesterase ICMEL2-like (LOC101296126), mRNA
Trinity_rosa.OF.SL.hul__22056	--	--	Biological Process: cellular process (GO:0009987);;	--	--	--	Protein of unknown function (DUF1084)	Tobamovirus multiplication protein 1 GN=F17L22.250 OS=Arabidopsis thaliana (Mouse-ear cress) PE=1 SV=1	Uncharacterized protein {ECO:0000313|EMBL:EMJ13745.1} OS=Prunus persica (Peach) PE=4 SV=1	PREDICTED: tobamovirus multiplication protein 1-like isoform X3 [Pyrus x bretschneideri]	PREDICTED: Pyrus x bretschneideri tobamovirus multiplication protein 1-like (LOC103951259), transcript variant X3, mRNA
Trinity_rosa.OF.SL.hul__7341	--	--	Molecular Function: zinc ion binding (GO:0008270);;	--	--	--	Zinc finger, C3HC4 type (RING finger)	MND1-interacting protein 1 GN=MIP1 OS=Arabidopsis thaliana (Mouse-ear cress) PE=1 SV=1	Uncharacterized protein {ECO:0000313|EMBL:EMJ11532.1} OS=Prunus persica (Peach) PE=4 SV=1	PREDICTED: MND1-interacting protein 1-like [Fragaria vesca subsp. vesca]	PREDICTED: Fragaria vesca subsp. vesca MND1-interacting protein 1-like (LOC101313416), mRNA
Trinity_rosa.OF.SL.hul__2750	[L]	Replication, recombination and repair	--	--	--	--	CHC2 zinc finger	--	Dna primase {ECO:0000313|EMBL:EWM25065.1} OS=Nannochloropsis gaditana PE=4 SV=1	PREDICTED: DNA primase-like [Cucumis sativus]	Aureococcus anophagefferens hypothetical protein partial mRNA
Trinity_rosa.OF.SL.hul__17601	[R]	General function prediction only	--	--	[P]	Inorganic ion transport and metabolism	Sodium Bile acid symporter family	Probable sodium/metabolite cotransporter BASS6, chloroplastic (Precursor) OS=Arabidopsis thaliana (Mouse-ear cress) PE=2 SV=1	Uncharacterized protein {ECO:0000313|EMBL:EMJ10663.1} OS=Prunus persica (Peach) PE=4 SV=1	PREDICTED: probable sodium/metabolite cotransporter BASS5, chloroplastic-like [Fragaria vesca subsp. vesca]	PREDICTED: Fragaria vesca subsp. vesca probable sodium/metabolite cotransporter BASS5, chloroplastic-like (LOC101313520), mRNA
Trinity_rosa.OF.SL.hul__10400	--	--	--	K05391|4.4677e-168|fve:101313465|cyclic nucleotide-gated ion channel 1-like; K05391 cyclic nucleotide gated channel, other eukaryote (A)	[PT]	--	Cyclic nucleotide-binding domain	Cyclic nucleotide-gated ion channel 1 GN=CNGC1 OS=Arabidopsis thaliana (Mouse-ear cress) PE=1 SV=1	Uncharacterized protein {ECO:0000313|EMBL:EMJ10112.1} (Fragment) OS=Prunus persica (Peach) PE=4 SV=1	PREDICTED: cyclic nucleotide-gated ion channel 1-like [Fragaria vesca subsp. vesca]	PREDICTED: Prunus mume cyclic nucleotide-gated ion channel 1-like (LOC103319382), mRNA
Trinity_rosa.OF.SL.hul__7314	--	--	--	--	--	--	--	--	Uncharacterized protein {ECO:0000313|EMBL:EMJ05630.1} (Fragment) OS=Prunus persica (Peach) PE=4 SV=1	PREDICTED: uncharacterized protein LOC101308491 [Fragaria vesca subsp. vesca]	--
Trinity_rosa.OF.SL.hul__33157	--	--	Molecular Function: GTPase activator activity (GO:0005097);; Cellular Component: mitochondrion (GO:0005739);; Biological Process: positive regulation of GTPase activity (GO:0032851);;	--	[T]	Signal transduction mechanisms	--	--	Uncharacterized protein {ECO:0000313|EMBL:KCW67187.1} OS=Eucalyptus grandis (Flooded gum) PE=4 SV=1	PREDICTED: TBC1 domain family member 15-like [Fragaria vesca subsp. vesca]	PREDICTED: Fragaria vesca subsp. vesca TBC1 domain family member 15-like (LOC101299275), mRNA
Trinity_rosa.OF.SL.hul__39283	[O]	Posttranslational modification, protein turnover, chaperones	Cellular Component: membrane (GO:0016020);; Biological Process: mycelium development (GO:0043581);;	--	[C]	Energy production and conversion	SPFH domain / Band 7 family	Hypersensitive-induced response protein 3 OS=Arabidopsis thaliana (Mouse-ear cress) PE=1 SV=1	Putative uncharacterized protein {ECO:0000313|EMBL:EGZ29804.1} OS=Phytophthora sojae (strain P6497) PE=4 SV=1	hypothetical protein RO3G_13052 [Rhizopus delemar RA 99-880]	Phytophthora sojae hypothetical protein partial mRNA
Trinity_rosa.OF.SL.hul__32294	--	--	Molecular Function: transporter activity (GO:0005215);; Cellular Component: mitochondrial inner membrane (GO:0005743);; Cellular Component: integral component of membrane (GO:0016021);; Biological Process: transmembrane transport (GO:0055085);;	K05863|1.72214e-148|cme:CYME_CMN084C|ADP/ATP translocase; K05863 solute carrier family 25 (mitochondrial adenine nucleotide translocator), member 4/5/6/31 (A)	[C]	Energy production and conversion	Mitochondrial carrier protein	ADP,ATP carrier protein OS=Parachlorella kessleri (Green alga) PE=3 SV=1	ADP/ATP translocase {ECO:0000313|EMBL:BAM81208.1} OS=Cyanidioschyzon merolae strain 10D PE=3 SV=1	ADP/ATP translocase [Cyanidioschyzon merolae strain 10D]	Phytophthora parasitica INRA-310 ADP/ATP translocase 1 mRNA
Trinity_rosa.OF.SL.hul__45790	--	--	--	K02324|4.2664e-40|fve:101291492|DNA polymerase epsilon catalytic subunit A-like; K02324 DNA polymerase epsilon subunit 1 [EC:2.7.7.7] (A)	[L]	Replication, recombination and repair	--	DNA polymerase epsilon catalytic subunit A GN=At1g08260 OS=Arabidopsis thaliana (Mouse-ear cress) PE=1 SV=1	DNA polymerase {ECO:0000256|RuleBase:RU000442} OS=Prunus persica (Peach) PE=3 SV=1	PREDICTED: DNA polymerase epsilon catalytic subunit A-like [Fragaria vesca subsp. vesca]	PREDICTED: Fragaria vesca subsp. vesca DNA polymerase epsilon catalytic subunit A-like (LOC101291492), mRNA
Trinity_rosa.OF.SL.hul__17512	--	--	Molecular Function: magnesium ion binding (GO:0000287);; Biological Process: metabolic process (GO:0008152);; Molecular Function: terpene synthase activity (GO:0010333);;	--	--	--	Terpene synthase family, metal binding domain	Probable terpene synthase 9 GN=TPS9 OS=Ricinus communis (Castor bean) PE=3 SV=1	Uncharacterized protein {ECO:0000313|EMBL:EMJ18727.1} (Fragment) OS=Prunus persica (Peach) PE=4 SV=1	PREDICTED: (-)-alpha-terpineol synthase-like [Fragaria vesca subsp. vesca]	PREDICTED: Fragaria vesca subsp. vesca alpha-terpineol synthase, chloroplastic-like (LOC101292747), mRNA
Trinity_rosa.OF.SL.hul__18372	--	--	--	--	--	--	Protein of unknown function (DUF295)	F-box protein SKIP23 GN=SKIP23 OS=Arabidopsis thaliana (Mouse-ear cress) PE=1 SV=1	Uncharacterized protein {ECO:0000313|EMBL:EMJ02990.1} OS=Prunus persica (Peach) PE=4 SV=1	PREDICTED: F-box protein SKIP23-like [Fragaria vesca subsp. vesca]	PREDICTED: Fragaria vesca subsp. vesca F-box protein SKIP23-like (LOC101291293), mRNA
Trinity_rosa.OF.SL.hul__21345	--	--	Molecular Function: nucleotidyltransferase activity (GO:0016779);;	--	[J]	Translation, ribosomal structure and biogenesis	--	--	Uncharacterized protein {ECO:0000313|EMBL:EMJ06237.1} OS=Prunus persica (Peach) PE=3 SV=1	PREDICTED: CCA tRNA nucleotidyltransferase, mitochondrial-like [Fragaria vesca subsp. vesca]	PREDICTED: Fragaria vesca subsp. vesca CCA tRNA nucleotidyltransferase, mitochondrial-like (LOC101292112), mRNA
Trinity_rosa.OF.SL.hul__3754	[M]	Cell wall/membrane/envelope biogenesis	Molecular Function: polygalacturonase activity (GO:0004650);; Cellular Component: extracellular region (GO:0005576);; Biological Process: carbohydrate metabolic process (GO:0005975);;	--	--	--	Glycosyl hydrolases family 28	Probable polygalacturonase OS=Vitis vinifera (Grape) PE=1 SV=1	Uncharacterized protein {ECO:0000313|EMBL:EMJ10342.1} OS=Prunus persica (Peach) PE=3 SV=1	PREDICTED: probable polygalacturonase-like [Fragaria vesca subsp. vesca]	PREDICTED: Fragaria vesca subsp. vesca probable polygalacturonase-like (LOC101311859), mRNA
Trinity_rosa.OF.SL.hul__26473	--	--	Biological Process: malate transport (GO:0015743);;	--	[R]	General function prediction only	Aluminium activated malate transporter	Aluminum-activated malate transporter 12 GN=T6K21.150 OS=Arabidopsis thaliana (Mouse-ear cress) PE=2 SV=1	Uncharacterized protein {ECO:0000313|EMBL:EMJ11093.1} OS=Prunus persica (Peach) PE=4 SV=1	PREDICTED: aluminum-activated malate transporter 12-like [Fragaria vesca subsp. vesca]	PREDICTED: Fragaria vesca subsp. vesca aluminum-activated malate transporter 12-like (LOC101308977), mRNA
Trinity_rosa.OF.SL.hul__23173	--	--	Molecular Function: copper ion binding (GO:0005507);; Biological Process: copper ion transport (GO:0006825);;	--	[P]	Inorganic ion transport and metabolism	Heavy-metal-associated domain	Copper transport protein ATX1 GN=ATX1 OS=Arabidopsis thaliana (Mouse-ear cress) PE=1 SV=1	Uncharacterized protein {ECO:0000313|EMBL:EMJ03942.1} OS=Prunus persica (Peach) PE=4 SV=1	PREDICTED: uncharacterized protein LOC101298054 isoform 2 [Fragaria vesca subsp. vesca]	PREDICTED: Fragaria vesca subsp. vesca uncharacterized LOC101298054, transcript variant 2 (LOC101298054), mRNA
Trinity_rosa.OF.SL.hul__39354	--	--	--	--	--	--	TCP family transcription factor	Transcription factor TCP13 OS=Arabidopsis thaliana (Mouse-ear cress) PE=1 SV=1	Uncharacterized protein {ECO:0000313|EMBL:EXB38120.1} OS=Morus notabilis PE=4 SV=1	PREDICTED: transcription factor TCP13-like [Fragaria vesca subsp. vesca]	PREDICTED: Fragaria vesca subsp. vesca transcription factor TCP13-like (LOC101292524), mRNA
Trinity_rosa.OF.SL.hul__24484	--	--	--	--	[C]	Energy production and conversion	Mitochondrial carrier protein	Peroxisomal adenine nucleotide carrier 1 GN=PNC1 OS=Arabidopsis thaliana (Mouse-ear cress) PE=1 SV=1	Uncharacterized protein {ECO:0000313|EMBL:KDO56327.1} OS=Citrus sinensis (Sweet orange) PE=3 SV=1	PREDICTED: peroxisomal adenine nucleotide carrier 1-like [Fragaria vesca subsp. vesca]	PREDICTED: Fragaria vesca subsp. vesca peroxisomal adenine nucleotide carrier 1-like (LOC101297745), mRNA
Trinity_rosa.OF.SL.hul__20995	--	--	--	--	[G]	Carbohydrate transport and metabolism	Glycosyltransferase family 29 (sialyltransferase)	--	Uncharacterized protein {ECO:0000313|EMBL:EMJ16531.1} OS=Prunus persica (Peach) PE=4 SV=1	PREDICTED: uncharacterized protein LOC101302678 [Fragaria vesca subsp. vesca]	PREDICTED: Fragaria vesca subsp. vesca uncharacterized LOC101302678 (LOC101302678), mRNA
Trinity_rosa.OF.SL.hul__26816	[R]	General function prediction only	Biological Process: maltose metabolic process (GO:0000023);; Molecular Function: carboxylic ester hydrolase activity (GO:0004091);; Cellular Component: chloroplast envelope (GO:0009941);; Biological Process: starch biosynthetic process (GO:0019252);; Biological Process: positive regulation of catalytic activity (GO:0043085);; Molecular Function: retinyl-palmitate esterase activity (GO:0050253);; …	--	[R]	General function prediction only	Alpha/beta hydrolase family	Pheophytinase, chloroplastic (Precursor) GN=MAC12.25 OS=Arabidopsis thaliana (Mouse-ear cress) PE=1 SV=1	Uncharacterized protein {ECO:0000313|EMBL:EMJ05715.1} OS=Prunus persica (Peach) PE=4 SV=1	PREDICTED: uncharacterized hydrolase YugF-like [Fragaria vesca subsp. vesca]	PREDICTED: Fragaria vesca subsp. vesca uncharacterized LOC101296318 (LOC101296318), mRNA
Trinity_rosa.OF.SL.hul__11850	--	--	--	--	--	--	--	--	--	--	Rosa multiflora breeding line 88/124-46 black spot resistance muRdr1 gene locus, complete sequence
Trinity_rosa.OF.SL.hul__17290	[J]	Translation, ribosomal structure and biogenesis	Molecular Function: zinc ion binding (GO:0008270);; Molecular Function: hydrolase activity (GO:0016787);;	K13148|0|pmum:103321337|cleavage and polyadenylation specificity factor subunit 3-II; K13148 integrator complex subunit 11 [EC:3.1.27.-] (A)	[A]	RNA processing and modification	Beta-Casp domain	Cleavage and polyadenylation specificity factor subunit 3-II GN=T8O11.10 OS=Arabidopsis thaliana (Mouse-ear cress) PE=1 SV=2	Uncharacterized protein {ECO:0000313|EMBL:EMJ26328.1} OS=Prunus persica (Peach) PE=4 SV=1	PREDICTED: cleavage and polyadenylation specificity factor subunit 3-II [Prunus mume]	PREDICTED: Fragaria vesca subsp. vesca cleavage and polyadenylation specificity factor subunit 3-II-like (LOC101304092), mRNA
Trinity_rosa.OF.SL.hul__46100	--	--	--	--	--	--	--	--	--	--	PREDICTED: Fragaria vesca subsp. vesca splicing factor 3A subunit 3-like (LOC101294956), misc_RNA
Trinity_rosa.OF.SL.hul__56905	--	--	--	--	[T]	Signal transduction mechanisms	NB-ARC domain	Disease resistance protein At4g27190 GN=At4g27190 OS=Arabidopsis thaliana (Mouse-ear cress) PE=2 SV=1	Uncharacterized protein {ECO:0000313|EMBL:EMJ22801.1} OS=Prunus persica (Peach) PE=4 SV=1	PREDICTED: probable disease resistance protein At4g27220-like [Fragaria vesca subsp. vesca]	PREDICTED: Fragaria vesca subsp. vesca probable disease resistance protein At4g27220-like (LOC101298270), mRNA
Trinity_rosa.OF.SL.hul__25197	--	--	Molecular Function: phosphatidylinositol N-acetylglucosaminyltransferase activity (GO:0017176);;	K03858|2.19077e-125|fve:101298059|uncharacterized protein LOC101298059; K03858 phosphatidylinositol glycan, class H (A)	[MO]	--	GPI-GlcNAc transferase complex, PIG-H component	--	Uncharacterized protein {ECO:0000313|EMBL:EMJ03841.1} OS=Prunus persica (Peach) PE=4 SV=1	PREDICTED: uncharacterized protein LOC101298059 [Fragaria vesca subsp. vesca]	PREDICTED: Fragaria vesca subsp. vesca uncharacterized LOC101298059 (LOC101298059), mRNA
Trinity_rosa.OF.SL.hul__11658	--	--	Molecular Function: transcription factor activity, sequence-specific DNA binding (GO:0003700);; Biological Process: regulation of transcription, DNA-templated (GO:0006355);; Molecular Function: sequence-specific DNA binding (GO:0043565);;	--	--	--	WRKY DNA -binding domain	Probable WRKY transcription factor 20 GN=WRKY20 OS=Arabidopsis thaliana (Mouse-ear cress) PE=2 SV=1	SUSI1 {ECO:0000313|EMBL:AIN44213.1} OS=Rosa hybrid cultivar PE=2 SV=1	SUSI1 [Rosa hybrid cultivar]	Rosa hybrid cultivar Radrazz SUSI1 mRNA, complete cds
Trinity_rosa.OF.SL.hul__12070	--	--	Molecular Function: binding (GO:0005488);; Biological Process: transcription, DNA-templated (GO:0006351);; Cellular Component: thylakoid (GO:0009579);; Cellular Component: intracellular membrane-bounded organelle (GO:0043231);; Cellular Component: membrane part (GO:0044425);;	K03138|0|fve:101311734|transcription initiation factor IIF subunit alpha-like; K03138 transcription initiation factor TFIIF subunit alpha (A)	[K]	Transcription	Transcription initiation factor IIF, alpha subunit (TFIIF-alpha)	Transcription initiation factor IIF subunit alpha GN=T1P17.200 OS=Arabidopsis thaliana (Mouse-ear cress) PE=1 SV=1	Transcription initiation factor IIF alpha subunit family protein {ECO:0000313|EMBL:EEE92298.1} OS=Populus trichocarpa (Western balsam poplar) PE=4 SV=1	PREDICTED: transcription initiation factor IIF subunit alpha-like [Fragaria vesca subsp. vesca]	PREDICTED: Fragaria vesca subsp. vesca transcription initiation factor IIF subunit alpha-like (LOC101311734), mRNA
Trinity_rosa.OF.SL.hul__11578	--	--	--	--	--	--	--	WPP domain-interacting tail-anchored protein 2 GN=WIT2 OS=Arabidopsis thaliana (Mouse-ear cress) PE=1 SV=1	Uncharacterized protein {ECO:0000313|EMBL:EMJ26883.1} OS=Prunus persica (Peach) PE=4 SV=1	PREDICTED: WPP domain-interacting tail-anchored protein 2-like isoform X1 [Pyrus x bretschneideri]	PREDICTED: Malus x domestica WPP domain-interacting tail-anchored protein 2-like (LOC103402759), transcript variant X2, mRNA
Trinity_rosa.OF.SL.hul__28427	[R]	General function prediction only	Biological Process: microtubule cytoskeleton organization (GO:0000226);; Biological Process: multidimensional cell growth (GO:0009825);; Biological Process: guard mother cell cytokinesis (GO:0010235);; Cellular Component: Cul4-RING E3 ubiquitin ligase complex (GO:0080008);;	--	[T]	Signal transduction mechanisms	WD domain, G-beta repeat	DENN domain and WD repeat-containing protein SCD1 {ECO:0000305} OS=Arabidopsis thaliana (Mouse-ear cress) PE=1 SV=1	F-box/WD repeat-containing protein 7 {ECO:0000313|EMBL:EXB80334.1} OS=Morus notabilis PE=4 SV=1	PREDICTED: uncharacterized protein LOC101307503 [Fragaria vesca subsp. vesca]	PREDICTED: Fragaria vesca subsp. vesca uncharacterized LOC101307503 (LOC101307503), mRNA
Trinity_rosa.OF.SL.hul__5567	[E]	Amino acid transport and metabolism	Molecular Function: metalloendopeptidase activity (GO:0004222);; Biological Process: proteolysis (GO:0006508);; Molecular Function: metal ion binding (GO:0046872);;	K01414|0|fve:101307541|oligopeptidase A-like; K01414 oligopeptidase A [EC:3.4.24.70] (A)	[O]	Posttranslational modification, protein turnover, chaperones	Peptidase family M3	Organellar oligopeptidase A, chloroplastic/mitochondrial (Precursor) GN=K21L13.14 OS=Arabidopsis thaliana (Mouse-ear cress) PE=1 SV=1	Uncharacterized protein {ECO:0000313|EMBL:EMJ09557.1} OS=Prunus persica (Peach) PE=3 SV=1	PREDICTED: oligopeptidase A-like [Fragaria vesca subsp. vesca]	PREDICTED: Fragaria vesca subsp. vesca oligopeptidase A-like (LOC101307541), mRNA
Trinity_rosa.OF.SL.hul__24077	--	--	--	--	--	--	--	--	--	--	Gossypium hirsutum clone NBRI_GE34372 microsatellite sequence
Trinity_rosa.OF.SL.hul__4171	--	--	Biological Process: mitotic cell cycle (GO:0000278);; Biological Process: RNA processing (GO:0006396);;	--	--	--	--	--	Uncharacterized protein {ECO:0000313|EMBL:EMJ26473.1} OS=Prunus persica (Peach) PE=4 SV=1	PREDICTED: uncharacterized protein LOC101315343 [Fragaria vesca subsp. vesca]	PREDICTED: Fragaria vesca subsp. vesca uncharacterized LOC101315343 (LOC101315343), mRNA
Trinity_rosa.OF.SL.hul__16776	[GEPR]	--	Cellular Component: integral component of membrane (GO:0016021);; Biological Process: transmembrane transport (GO:0055085);;	--	[R]	General function prediction only	Major Facilitator Superfamily	--	Uncharacterized protein {ECO:0000313|EMBL:EMJ23352.1} OS=Prunus persica (Peach) PE=4 SV=1	PREDICTED: hippocampus abundant transcript 1 protein-like [Fragaria vesca subsp. vesca]	PREDICTED: Fragaria vesca subsp. vesca hippocampus abundant transcript 1 protein-like (LOC101296167), mRNA
Trinity_rosa.OF.SL.hul__17010	[R]	General function prediction only	Molecular Function: nucleotide binding (GO:0000166);; Molecular Function: nucleic acid binding (GO:0003676);; Cellular Component: plasma membrane (GO:0005886);;	K13201|0|fve:101305778|nucleolysin TIAR-like; K13201 nucleolysin TIA-1/TIAR (A)	[R]	General function prediction only	RNA recognition motif. (a.k.a. RRM, RBD, or RNP domain)	Oligouridylate-binding protein 1C GN=UBP1C OS=Arabidopsis thaliana (Mouse-ear cress) PE=1 SV=1	Uncharacterized protein {ECO:0000313|EMBL:EMJ16632.1} OS=Prunus persica (Peach) PE=4 SV=1	PREDICTED: nucleolysin TIAR-like [Fragaria vesca subsp. vesca]	PREDICTED: Fragaria vesca subsp. vesca nucleolysin TIAR-like (LOC101305778), mRNA
Trinity_rosa.OF.SL.hul__8245	[GEPR]	--	--	--	--	--	Nodulin-like	--	Uncharacterized protein {ECO:0000313|EMBL:EMJ05408.1} OS=Prunus persica (Peach) PE=4 SV=1	PREDICTED: uncharacterized protein LOC101298738 [Fragaria vesca subsp. vesca]	PREDICTED: Fragaria vesca subsp. vesca uncharacterized LOC101298738 (LOC101298738), mRNA
Trinity_rosa.OF.SL.hul__16599	[K]	Transcription	Molecular Function: binding (GO:0005488);; Biological Process: regulation of transcription, DNA-templated (GO:0006355);;	K03145|0|fve:101307252|uncharacterized protein LOC101307252; K03145 transcription elongation factor S-II (A)	[K]	Transcription	Transcription factor S-II (TFIIS), central domain	--	Uncharacterized protein {ECO:0000313|EMBL:EMJ21599.1} OS=Prunus persica (Peach) PE=4 SV=1	PREDICTED: uncharacterized protein LOC101307252 [Fragaria vesca subsp. vesca]	PREDICTED: Fragaria vesca subsp. vesca uncharacterized LOC101307252 (LOC101307252), mRNA
Trinity_rosa.OF.SL.hul__32192	[E]	Amino acid transport and metabolism	Molecular Function: cysteine synthase activity (GO:0004124);; Biological Process: cysteine biosynthetic process from serine (GO:0006535);; Molecular Function: transferase activity (GO:0016740);;	K01738|0|fve:101290963|cysteine synthase-like; K01738 cysteine synthase A [EC:2.5.1.47] (A)	[E]	Amino acid transport and metabolism	Pyridoxal-phosphate dependent enzyme	Bifunctional L-3-cyanoalanine synthase/cysteine synthase D1 GN=T9J14.11 OS=Arabidopsis thaliana (Mouse-ear cress) PE=1 SV=1	Cysteine synthase {ECO:0000256|RuleBase:RU003985} OS=Glycine max (Soybean) PE=3 SV=1	PREDICTED: cysteine synthase-like [Fragaria vesca subsp. vesca]	PREDICTED: Fragaria vesca subsp. vesca cysteine synthase-like (LOC101291252), mRNA
Trinity_rosa.OF.SL.hul__20177	--	--	--	--	--	--	--	Transcription factor SPATULA OS=Arabidopsis thaliana (Mouse-ear cress) PE=1 SV=1	Uncharacterized protein {ECO:0000313|EMBL:EMJ26113.1} OS=Prunus persica (Peach) PE=4 SV=1	PREDICTED: uncharacterized protein LOC101312900 [Fragaria vesca subsp. vesca]	PREDICTED: Fragaria vesca subsp. vesca uncharacterized LOC101312900 (LOC101312900), mRNA
Trinity_rosa.OF.SL.hul__61668	[R]	General function prediction only	--	--	[BK]	--	Macro domain	--	Uncharacterized protein {ECO:0000313|EMBL:ETI48886.1} OS=Phytophthora parasitica P1569 PE=4 SV=1	hypothetical protein PPTG_09753 [Phytophthora parasitica INRA-310]	--
Trinity_rosa.OF.SL.hul__3088	[Z]	Cytoskeleton	Molecular Function: microtubule motor activity (GO:0003777);; Molecular Function: ATP binding (GO:0005524);; Cellular Component: kinesin complex (GO:0005871);; Cellular Component: microtubule (GO:0005874);; Biological Process: microtubule-based movement (GO:0007018);; Molecular Function: microtubule binding (GO:0008017);;	K10398|0|fve:101310910|125 kDa kinesin-related protein-like; K10398 kinesin family member 11 (A)	[Z]	Cytoskeleton	Kinesin motor domain	125 kDa kinesin-related protein GN=TKRP125 OS=Nicotiana tabacum (Common tobacco) PE=1 SV=1	Kinesin-like protein {ECO:0000256|RuleBase:RU000394} OS=Prunus persica (Peach) PE=3 SV=1	PREDICTED: 125 kDa kinesin-related protein-like [Fragaria vesca subsp. vesca]	PREDICTED: Fragaria vesca subsp. vesca 125 kDa kinesin-related protein-like (LOC101310910), mRNA
Trinity_rosa.OF.SL.hul__51544	--	--	--	--	[T]	Signal transduction mechanisms	Nuclear transport factor 2 (NTF2) domain	--	Predicted protein {ECO:0000313|EMBL:EDQ82271.1} OS=Physcomitrella patens subsp. patens (Moss) PE=4 SV=1	hypothetical protein JAAARDRAFT_176854 [Jaapia argillacea MUCL 33604]	--
Trinity_rosa.OF.SL.hul__22377	--	--	--	--	--	--	Protein of unknown function (DUF581)	--	Uncharacterized protein {ECO:0000313|EMBL:EMJ24480.1} OS=Prunus persica (Peach) PE=4 SV=1	PREDICTED: uncharacterized protein LOC101295037 isoform 2 [Fragaria vesca subsp. vesca]	PREDICTED: Fragaria vesca subsp. vesca uncharacterized LOC101295037, transcript variant 2 (LOC101295037), mRNA
Trinity_rosa.OF.SL.hul__11913	[G]	Carbohydrate transport and metabolism	Molecular Function: alpha,alpha-trehalose-phosphate synthase (UDP-forming) activity (GO:0003825);; Molecular Function: trehalose-phosphatase activity (GO:0004805);; Biological Process: trehalose biosynthetic process (GO:0005992);;	K16055|0|fve:101298299|alpha,alpha-trehalose-phosphate synthase [UDP-forming] 1-like; K16055 trehalose 6-phosphate synthase/phosphatase [EC:2.4.1.15 3.1.3.12] (A)	[G]	Carbohydrate transport and metabolism	Trehalose-phosphatase	Alpha,alpha-trehalose-phosphate synthase [UDP-forming] 1 GN=TPS1 OS=Arabidopsis thaliana (Mouse-ear cress) PE=1 SV=1	Uncharacterized protein {ECO:0000313|EMBL:EMJ15746.1} OS=Prunus persica (Peach) PE=4 SV=1	PREDICTED: alpha,alpha-trehalose-phosphate synthase [UDP-forming] 1-like [Fragaria vesca subsp. vesca]	PREDICTED: Fragaria vesca subsp. vesca alpha,alpha-trehalose-phosphate synthase [UDP-forming] 1-like (LOC101298299), mRNA
Trinity_rosa.OF.SL.hul__15431	--	--	Cellular Component: Golgi apparatus (GO:0005794);; Molecular Function: transferase activity, transferring glycosyl groups (GO:0016757);; Biological Process: cell wall biogenesis (GO:0042546);;	--	--	--	Nucleotide-diphospho-sugar transferase	UDP-D-xylose:L-fucose alpha-1,3-D-xylosyltransferase 3 GN=RGXT3 OS=Arabidopsis thaliana (Mouse-ear cress) PE=1 SV=1	Uncharacterized protein {ECO:0000313|EMBL:EMJ27924.1} (Fragment) OS=Prunus persica (Peach) PE=4 SV=1	PREDICTED: uncharacterized protein LOC103321921 [Prunus mume]	PREDICTED: Fragaria vesca subsp. vesca uncharacterized LOC101307368 (LOC101307368), misc_RNA
Trinity_rosa.OF.SL.hul__13676	--	--	--	--	[S]	Function unknown	Domain of unknown function (DUF2431)	Uncharacterized protein At4g26485 GN=At4g26485 OS=Arabidopsis thaliana (Mouse-ear cress) PE=4 SV=1	Uncharacterized protein {ECO:0000313|EMBL:EMJ13934.1} (Fragment) OS=Prunus persica (Peach) PE=4 SV=1	PREDICTED: uncharacterized protein At4g26485-like [Fragaria vesca subsp. vesca]	PREDICTED: Fragaria vesca subsp. vesca uncharacterized LOC101307428 (LOC101307428), mRNA
Trinity_rosa.OF.SL.hul__36921	--	--	--	--	--	--	Protein of unknown function (DUF1446)	--	Uncharacterized protein {ECO:0000313|EMBL:EMJ21837.1} OS=Prunus persica (Peach) PE=4 SV=1	hypothetical protein PRUPE_ppa002638mg [Prunus persica]	PREDICTED: Fragaria vesca subsp. vesca uncharacterized LOC101299041 (LOC101299041), misc_RNA
Trinity_rosa.OF.SL.hul__7191	[RTKL]	--	Molecular Function: protein kinase activity (GO:0004672);; Biological Process: signal transduction (GO:0007165);; Biological Process: phosphorylation (GO:0016310);;	--	[T]	Signal transduction mechanisms	Protein tyrosine kinase	Serine/threonine-protein kinase EDR1 GN=F22O13.20 OS=Arabidopsis thaliana (Mouse-ear cress) PE=1 SV=1	Uncharacterized protein {ECO:0000313|EMBL:EMJ11673.1} OS=Prunus persica (Peach) PE=4 SV=1	PREDICTED: uncharacterized protein LOC101300060 [Fragaria vesca subsp. vesca]	PREDICTED: Fragaria vesca subsp. vesca uncharacterized LOC101300060 (LOC101300060), mRNA
Trinity_rosa.OF.SL.hul__11342	[RTKL]	--	Molecular Function: protein serine/threonine kinase activity (GO:0004674);; Molecular Function: ATP binding (GO:0005524);; Biological Process: protein phosphorylation (GO:0006468);;	K03083|0|pper:PRUPE_ppa006473mg|hypothetical protein; K03083 glycogen synthase kinase 3 beta [EC:2.7.11.26] (A)	[G]	Carbohydrate transport and metabolism	Protein kinase domain	Glycogen synthase kinase-3 homolog MsK-1 GN=MSK-1 OS=Medicago sativa (Alfalfa) PE=2 SV=1	Protein kinase {ECO:0000313|EMBL:AEH02865.1} OS=Fragaria vesca (Woodland strawberry) PE=2 SV=1	glycogen synthase kinase-3 homolog MsK-1-like [Fragaria vesca]	Fragaria vesca glycogen synthase kinase-3 homolog MsK-1-like (SK), mRNA >gi|334724820|gb|HM242219.1| Fragaria vesca protein kinase (SK) mRNA, complete cds
Trinity_rosa.OF.SL.hul__27757	--	--	Biological Process: DNA replication (GO:0006260);;	K10736|3.31942e-89|fve:101307960|uncharacterized protein LOC101307960; K10736 minichromosome maintenance protein 10 (A)	[D]	Cell cycle control, cell division, chromosome partitioning	Primase zinc finger	--	Uncharacterized protein {ECO:0000313|EMBL:EMJ02775.1} OS=Prunus persica (Peach) PE=4 SV=1	PREDICTED: uncharacterized protein LOC101307960 [Fragaria vesca subsp. vesca]	PREDICTED: Fragaria vesca subsp. vesca uncharacterized LOC101307960 (LOC101307960), mRNA
Trinity_rosa.OF.SL.hul__30740	[LR]	--	Molecular Function: bis(5'-nucleosyl)-tetraphosphatase (asymmetrical) activity (GO:0004081);; Molecular Function: ATP binding (GO:0005524);;	--	--	--	NUDIX domain	Nudix hydrolase 26, chloroplastic (Precursor) OS=Arabidopsis thaliana (Mouse-ear cress) PE=1 SV=1	Uncharacterized protein {ECO:0000313|EMBL:EMJ14780.1} OS=Prunus persica (Peach) PE=3 SV=1	PREDICTED: nudix hydrolase 26, chloroplastic-like [Fragaria vesca subsp. vesca]	PREDICTED: Fragaria vesca subsp. vesca nudix hydrolase 26, chloroplastic-like (LOC101291568), mRNA
Trinity_rosa.OF.SL.hul__34963	--	--	--	K14157|1.4449e-63|fve:101310736|alpha-aminoadipic semialdehyde synthase-like; K14157 alpha-aminoadipic semialdehyde synthase [EC:1.5.1.8 1.5.1.9] (A)	[E]	Amino acid transport and metabolism	Alanine dehydrogenase/PNT, C-terminal domain	Saccharopine dehydrogenase GN=F4I10.80 OS=Arabidopsis thaliana (Mouse-ear cress) PE=1 SV=1	Uncharacterized protein {ECO:0000313|EMBL:EMJ05186.1} OS=Prunus persica (Peach) PE=4 SV=1	PREDICTED: alpha-aminoadipic semialdehyde synthase-like [Fragaria vesca subsp. vesca]	PREDICTED: Fragaria vesca subsp. vesca alpha-aminoadipic semialdehyde synthase-like (LOC101310736), mRNA
Trinity_rosa.OF.SL.hul__21926	[R]	General function prediction only	--	--	[QR]	--	2OG-Fe(II) oxygenase superfamily	2&apos;-deoxymugineic-acid 2&apos;-dioxygenase GN=IDS3 OS=Hordeum vulgare (Barley) PE=1 SV=3	Hyoscyamine 6-dioxygenase {ECO:0000313|EMBL:EXC31935.1} OS=Morus notabilis PE=3 SV=1	PREDICTED: hyoscyamine 6-dioxygenase-like [Fragaria vesca subsp. vesca]	PREDICTED: Fragaria vesca subsp. vesca hyoscyamine 6-dioxygenase-like (LOC101297115), mRNA
Trinity_rosa.OF.SL.hul__11021	[IQ]	--	Molecular Function: ligase activity (GO:0016874);; Molecular Function: Photinus-luciferin 4-monooxygenase (ATP-hydrolyzing) activity (GO:0047077);; Biological Process: oxidation-reduction process (GO:0055114);;	--	[I]	Lipid transport and metabolism	AMP-binding enzyme	4-coumarate--CoA ligase-like 9 GN=4CLL9 OS=Arabidopsis thaliana (Mouse-ear cress) PE=1 SV=2	Uncharacterized protein {ECO:0000313|EMBL:EMJ10285.1} OS=Prunus persica (Peach) PE=4 SV=1	PREDICTED: 4-coumarate--CoA ligase-like 9-like [Fragaria vesca subsp. vesca]	PREDICTED: Fragaria vesca subsp. vesca 4-coumarate--CoA ligase-like 9-like (LOC101304567), mRNA
Trinity_rosa.OF.SL.hul__926	--	--	--	--	--	--	PQQ-like domain	--	Putative uncharacterized protein {ECO:0000313|EMBL:EEF22100.1} (Fragment) OS=Ricinus communis (Castor bean) PE=4 SV=1	conserved hypothetical protein [Ricinus communis]	--
Trinity_rosa.OF.SL.hul__46146	--	--	--	--	--	--	--	Probable LRR receptor-like serine/threonine-protein kinase RFK1 (Precursor) GN=RKF1 OS=Arabidopsis thaliana (Mouse-ear cress) PE=1 SV=1	Uncharacterized protein {ECO:0000313|EMBL:EMJ14835.1} OS=Prunus persica (Peach) PE=4 SV=1	hypothetical protein PRUPE_ppa001834mg [Prunus persica]	PREDICTED: Prunus mume probable LRR receptor-like serine/threonine-protein kinase RFK1 (LOC103324912), transcript variant X1, mRNA
Trinity_rosa.OF.SL.hul__13135	--	--	Cellular Component: proteasome complex (GO:0000502);; Cellular Component: nucleus (GO:0005634);; Molecular Function: enzyme regulator activity (GO:0030234);; Biological Process: regulation of protein catabolic process (GO:0042176);; Biological Process: regulation of catalytic activity (GO:0050790);;	K03033|0|fve:101290714|probable 26S proteasome non-ATPase regulatory subunit 3-like; K03033 26S proteasome regulatory subunit N3 (A)	[O]	Posttranslational modification, protein turnover, chaperones	Proteasome regulatory subunit C-terminal	Probable 26S proteasome non-ATPase regulatory subunit 3 GN=21D7 OS=Daucus carota (Wild carrot) PE=1 SV=2	Uncharacterized protein {ECO:0000313|EMBL:EMJ02183.1} OS=Prunus persica (Peach) PE=4 SV=1	PREDICTED: probable 26S proteasome non-ATPase regulatory subunit 3-like [Fragaria vesca subsp. vesca]	PREDICTED: Fragaria vesca subsp. vesca probable 26S proteasome non-ATPase regulatory subunit 3-like (LOC101290714), mRNA
Trinity_rosa.OF.SL.hul__21458	[I]	Lipid transport and metabolism	Biological Process: metabolic process (GO:0008152);; Molecular Function: transferase activity, transferring acyl groups other than amino-acyl groups (GO:0016747);;	K00626|0|fve:101310430|probable acetyl-CoA acetyltransferase, cytosolic 2-like; K00626 acetyl-CoA C-acetyltransferase [EC:2.3.1.9] (A)	[I]	Lipid transport and metabolism	Thiolase, N-terminal domain	Probable acetyl-CoA acetyltransferase, cytosolic 2 GN=At5g47720 OS=Arabidopsis thaliana (Mouse-ear cress) PE=2 SV=1	Uncharacterized protein {ECO:0000313|EMBL:EMJ16667.1} OS=Prunus persica (Peach) PE=3 SV=1	PREDICTED: probable acetyl-CoA acetyltransferase, cytosolic 2-like [Fragaria vesca subsp. vesca]	PREDICTED: Fragaria vesca subsp. vesca probable acetyl-CoA acetyltransferase, cytosolic 2-like (LOC101310430), mRNA
Trinity_rosa.OF.SL.hul__10158	[PR]	--	Molecular Function: chlorophyllide a oxygenase [overall] activity (GO:0010277);; Molecular Function: metal ion binding (GO:0046872);; Molecular Function: 2 iron, 2 sulfur cluster binding (GO:0051537);; Biological Process: oxidation-reduction process (GO:0055114);;	--	--	--	Pheophorbide a oxygenase	Protochlorophyllide-dependent translocon component 52, chloroplastic (Precursor) GN=L73G19.30 OS=Arabidopsis thaliana (Mouse-ear cress) PE=1 SV=1	Uncharacterized protein {ECO:0000313|EMBL:EMJ09666.1} OS=Prunus persica (Peach) PE=4 SV=1	PREDICTED: protochlorophyllide-dependent translocon component 52, chloroplastic-like [Fragaria vesca subsp. vesca]	PREDICTED: Fragaria vesca subsp. vesca protochlorophyllide-dependent translocon component 52, chloroplastic-like (LOC101307187), mRNA
Trinity_rosa.OF.SL.hul__24973	[GEPR]	--	Cellular Component: integral component of membrane (GO:0016021);; Molecular Function: substrate-specific transmembrane transporter activity (GO:0022891);; Biological Process: transmembrane transport (GO:0055085);;	K08150|2.17606e-118|fve:101299079|inositol transporter 1-like; K08150 MFS transporter, SP family, solute carrier family 2 (myo-inositol transporter), member 13 (A)	[R]	General function prediction only	Sugar (and other) transporter	Inositol transporter 1 GN=INT1 OS=Arabidopsis thaliana (Mouse-ear cress) PE=1 SV=1	Inositol transporter 1 isoform 2 {ECO:0000313|EMBL:EOY04976.1} OS=Theobroma cacao (Cacao) PE=3 SV=1	PREDICTED: inositol transporter 1-like [Fragaria vesca subsp. vesca]	PREDICTED: Fragaria vesca subsp. vesca inositol transporter 1-like (LOC101299079), mRNA
Trinity_rosa.OF.SL.hul__40445	--	--	Biological Process: apoptotic process (GO:0006915);; Biological Process: metabolic process (GO:0008152);; Cellular Component: intracellular part (GO:0044424);;	--	[S]	Function unknown	--	Anamorsin homolog {ECO:0000255|HAMAP-Rule:MF_03115} GN=RCOM_1680640 OS=Ricinus communis (Castor bean) PE=3 SV=1	Anamorsin homolog {ECO:0000256|HAMAP-Rule:MF_03115} OS=Prunus persica (Peach) PE=3 SV=1	PREDICTED: anamorsin homolog [Fragaria vesca subsp. vesca]	PREDICTED: Fragaria vesca subsp. vesca anamorsin homolog (LOC101295413), mRNA
Trinity_rosa.OF.SL.hul__16075	[O]	Posttranslational modification, protein turnover, chaperones	--	--	[O]	Posttranslational modification, protein turnover, chaperones	MATH domain	Ubiquitin carboxyl-terminal hydrolase 13 GN=UBP13 OS=Arabidopsis thaliana (Mouse-ear cress) PE=1 SV=1	Uncharacterized protein {ECO:0000313|EMBL:EMJ20436.1} OS=Prunus persica (Peach) PE=4 SV=1	PREDICTED: uncharacterized protein LOC101295744 [Fragaria vesca subsp. vesca]	PREDICTED: Fragaria vesca subsp. vesca uncharacterized LOC101295744 (LOC101295744), mRNA
Trinity_rosa.OF.SL.hul__31995	[R]	General function prediction only	Molecular Function: zinc ion binding (GO:0008270);;	--	[O]	Posttranslational modification, protein turnover, chaperones	--	--	Uncharacterized protein {ECO:0000313|EMBL:EMJ09282.1} OS=Prunus persica (Peach) PE=4 SV=1	PREDICTED: uncharacterized protein LOC101293988 [Fragaria vesca subsp. vesca]	PREDICTED: Fragaria vesca subsp. vesca uncharacterized LOC101293988 (LOC101293988), mRNA
Trinity_rosa.OF.SL.hul__25241	--	--	--	--	--	--	--	--	Uncharacterized protein {ECO:0000313|EMBL:EMJ09976.1} OS=Prunus persica (Peach) PE=4 SV=1	PREDICTED: uncharacterized protein LOC101311569 [Fragaria vesca subsp. vesca]	PREDICTED: Fragaria vesca subsp. vesca uncharacterized LOC101311569 (LOC101311569), mRNA
Trinity_rosa.OF.SL.hul__1988	[G]	Carbohydrate transport and metabolism	Molecular Function: alpha,alpha-trehalose-phosphate synthase (UDP-forming) activity (GO:0003825);; Molecular Function: trehalose-phosphatase activity (GO:0004805);; Biological Process: trehalose biosynthetic process (GO:0005992);;	K16055|0|fve:101291216|alpha,alpha-trehalose-phosphate synthase [UDP-forming] 1-like; K16055 trehalose 6-phosphate synthase/phosphatase [EC:2.4.1.15 3.1.3.12] (A)	[G]	Carbohydrate transport and metabolism	Glycosyltransferase family 20	Alpha,alpha-trehalose-phosphate synthase [UDP-forming] 1 GN=TPS1 OS=Arabidopsis thaliana (Mouse-ear cress) PE=1 SV=1	Uncharacterized protein {ECO:0000313|EMBL:EMJ15745.1} OS=Prunus persica (Peach) PE=4 SV=1	PREDICTED: alpha,alpha-trehalose-phosphate synthase [UDP-forming] 1-like [Fragaria vesca subsp. vesca]	PREDICTED: Fragaria vesca subsp. vesca alpha,alpha-trehalose-phosphate synthase [UDP-forming] 1-like (LOC101291216), mRNA
Trinity_rosa.OF.SL.hul__3511	[L]	Replication, recombination and repair	Molecular Function: nucleic acid binding (GO:0003676);; Molecular Function: ATP binding (GO:0005524);; Molecular Function: ATP-dependent helicase activity (GO:0008026);;	K12815|0|fve:101304062|pre-mRNA-splicing factor ATP-dependent RNA helicase PRP16-like; K12815 pre-mRNA-splicing factor ATP-dependent RNA helicase DHX38/PRP16 [EC:3.6.4.13] (A)	[A]	RNA processing and modification	Helicase conserved C-terminal domain	Probable pre-mRNA-splicing factor ATP-dependent RNA helicase GN=At3g26560 OS=Arabidopsis thaliana (Mouse-ear cress) PE=1 SV=2	Uncharacterized protein {ECO:0000313|EMBL:EMJ28270.1} OS=Prunus persica (Peach) PE=4 SV=1	PREDICTED: pre-mRNA-splicing factor ATP-dependent RNA helicase PRP16-like [Fragaria vesca subsp. vesca]	PREDICTED: Fragaria vesca subsp. vesca pre-mRNA-splicing factor ATP-dependent RNA helicase PRP16-like (LOC101304062), mRNA
Trinity_rosa.OF.SL.hul__11060	[R]	General function prediction only	--	K04508|0|fve:101303956|F-box-like/WD repeat-containing protein TBL1XR1-like; K04508 transducin (beta)-like 1 (A)	[B]	Chromatin structure and dynamics	WD domain, G-beta repeat	Dynein assembly factor with WDR repeat domains 1 GN=DAW1 OS=Chlamydomonas reinhardtii (Chlamydomonas smithii) PE=1 SV=1	Uncharacterized protein {ECO:0000313|EMBL:EMJ24115.1} OS=Prunus persica (Peach) PE=4 SV=1	PREDICTED: F-box-like/WD repeat-containing protein TBL1XR1-like [Fragaria vesca subsp. vesca]	PREDICTED: Fragaria vesca subsp. vesca F-box-like/WD repeat-containing protein TBL1XR1-like (LOC101303956), mRNA
Trinity_rosa.OF.SL.hul__10152	--	--	Molecular Function: DNA binding (GO:0003677);; Cellular Component: nucleus (GO:0005634);; Biological Process: regulation of transcription, DNA-templated (GO:0006355);; Molecular Function: zinc ion binding (GO:0008270);;	--	--	--	--	B3 domain-containing protein Os07g0679700 GN=OJ1205_F02.12 OS=Oryza sativa subsp. japonica (Rice) PE=2 SV=1	ABI3L domain class transcription factor {ECO:0000313|EMBL:ADL36566.1} OS=Malus domestica (Apple) PE=2 SV=1	PREDICTED: B3 domain-containing protein Os07g0679700-like [Fragaria vesca subsp. vesca]	PREDICTED: Fragaria vesca subsp. vesca B3 domain-containing protein Os07g0679700-like (LOC101303239), mRNA
Trinity_rosa.OF.SL.hul__17945	--	--	--	--	--	--	bHLH-MYC and R2R3-MYB transcription factors N-terminal	Transcription factor EMB1444 GN=EMB1444 OS=Arabidopsis thaliana (Mouse-ear cress) PE=2 SV=1	Uncharacterized protein {ECO:0000313|EMBL:EMJ19292.1} OS=Prunus persica (Peach) PE=4 SV=1	PREDICTED: uncharacterized protein LOC101302521 [Fragaria vesca subsp. vesca]	PREDICTED: Fragaria vesca subsp. vesca uncharacterized LOC101302521 (LOC101302521), mRNA
Trinity_rosa.OF.SL.hul__14556	--	--	Molecular Function: transporter activity (GO:0005215);; Cellular Component: membrane (GO:0016020);; Biological Process: single-organism cellular process (GO:0044763);;	--	[P]	Inorganic ion transport and metabolism	Ferroportin1 (FPN1)	Solute carrier family 40 member 3, chloroplastic (Precursor) GN=F2P16.6 OS=Arabidopsis thaliana (Mouse-ear cress) PE=1 SV=1	Uncharacterized protein {ECO:0000313|EMBL:EMJ09507.1} OS=Prunus persica (Peach) PE=4 SV=1	PREDICTED: solute carrier family 40 member 3, chloroplastic-like [Fragaria vesca subsp. vesca]	PREDICTED: Fragaria vesca subsp. vesca solute carrier family 40 member 3, chloroplastic-like (LOC101311587), mRNA
Trinity_rosa.OF.SL.hul__36359	--	--	Biological Process: phosphate-containing compound metabolic process (GO:0006796);; Cellular Component: photosystem II (GO:0009523);; Cellular Component: chloroplast thylakoid (GO:0009534);; Biological Process: organophosphate metabolic process (GO:0019637);; Cellular Component: thylakoid lumen (GO:0031977);; Biological Process: cellular biosynthetic process (GO:0044249);; Biological Process: cell…	--	--	--	--	PsbP domain-containing protein 4, chloroplastic (Precursor) GN=PPD4 OS=Arabidopsis thaliana (Mouse-ear cress) PE=1 SV=2	Uncharacterized protein {ECO:0000313|EMBL:EMJ01778.1} OS=Prunus persica (Peach) PE=4 SV=1	PREDICTED: psbP domain-containing protein 4, chloroplastic-like [Fragaria vesca subsp. vesca]	PREDICTED: Fragaria vesca subsp. vesca psbP domain-containing protein 4, chloroplastic-like (LOC101294128), mRNA
Trinity_rosa.OF.SL.hul__13458	--	--	--	--	--	--	--	--	Uncharacterized protein {ECO:0000313|EMBL:EMJ08374.1} OS=Prunus persica (Peach) PE=4 SV=1	PREDICTED: uncharacterized protein LOC101304044 [Fragaria vesca subsp. vesca]	PREDICTED: Fragaria vesca subsp. vesca uncharacterized LOC101304044 (LOC101304044), mRNA
Trinity_rosa.OF.SL.hul__16767	--	--	--	--	--	--	F-box domain	Putative F-box/FBD/LRR-repeat protein At4g03220 GN=At4g03220 OS=Arabidopsis thaliana (Mouse-ear cress) PE=3 SV=1	Uncharacterized protein {ECO:0000313|EMBL:EMJ04918.1} OS=Prunus persica (Peach) PE=4 SV=1	PREDICTED: putative F-box/LRR-repeat protein At5g41840-like isoform 1 [Fragaria vesca subsp. vesca]	PREDICTED: Fragaria vesca subsp. vesca putative F-box/LRR-repeat protein At5g41840-like, transcript variant 1 (LOC101302572), mRNA
Trinity_rosa.OF.SL.hul__18084	--	--	--	--	--	--	Helix-loop-helix DNA-binding domain	Transcription factor bHLH96 GN=T9N14.4 OS=Arabidopsis thaliana (Mouse-ear cress) PE=2 SV=1	BHLH domain class transcription factor {ECO:0000313|EMBL:ADL36600.1} OS=Malus domestica (Apple) PE=2 SV=1	PREDICTED: transcription factor bHLH96-like [Fragaria vesca subsp. vesca]	PREDICTED: Fragaria vesca subsp. vesca transcription factor bHLH96-like (LOC101303138), mRNA
Trinity_rosa.OF.SL.hul__19741	--	--	Cellular Component: plasma membrane (GO:0005886);; Molecular Function: L-proline transmembrane transporter activity (GO:0015193);; Cellular Component: integral component of membrane (GO:0016021);; Biological Process: proline transmembrane transport (GO:0035524);;	--	[E]	Amino acid transport and metabolism	Transmembrane amino acid transporter protein	Proline transporter 2 GN=PROT2 OS=Arabidopsis thaliana (Mouse-ear cress) PE=1 SV=1	Uncharacterized protein {ECO:0000313|EMBL:EMJ21592.1} OS=Prunus persica (Peach) PE=4 SV=1	PREDICTED: proline transporter 1-like [Fragaria vesca subsp. vesca]	PREDICTED: Fragaria vesca subsp. vesca proline transporter 1-like (LOC101291180), mRNA
Trinity_rosa.OF.SL.hul__26640	--	--	--	K12830|6.824e-09|pxb:103928534|pre-mRNA-splicing factor prp12; K12830 splicing factor 3B subunit 3 (A)	--	--	--	--	Uncharacterized protein {ECO:0000313|EMBL:EMJ05498.1} OS=Prunus persica (Peach) PE=4 SV=1	PREDICTED: pre-mRNA-splicing factor prp12 [Pyrus x bretschneideri]	PREDICTED: Malus x domestica pre-mRNA-splicing factor RSE1-like (LOC103424191), transcript variant X2, mRNA
Trinity_rosa.OF.SL.hul__26467	[J]	Translation, ribosomal structure and biogenesis	Molecular Function: structural constituent of ribosome (GO:0003735);; Cellular Component: ribosome (GO:0005840);; Biological Process: translation (GO:0006412);;	K02925|0|pda:103717160|60S ribosomal protein L3-like; K02925 large subunit ribosomal protein L3e (A)	[J]	Translation, ribosomal structure and biogenesis	Ribosomal protein L3	60S ribosomal protein L3 GN=RPL3 OS=Oryza sativa subsp. japonica (Rice) PE=2 SV=2	60S ribosomal protein L3B {ECO:0000313|EMBL:ADR71240.1} OS=Hevea brasiliensis (Para rubber tree) PE=2 SV=1	hypothetical protein GLOINDRAFT_86003 [Rhizophagus irregularis DAOM 181602]	PREDICTED: Setaria italica 60S ribosomal protein L3-like (LOC101769426), transcript variant X2, mRNA
Trinity_rosa.OF.SL.hul__11817	[G]	Carbohydrate transport and metabolism	--	K00850|0|fve:101296609|6-phosphofructokinase 5, chloroplastic-like; K00850 6-phosphofructokinase 1 [EC:2.7.1.11] (A)	[G]	Carbohydrate transport and metabolism	Phosphofructokinase	ATP-dependent 6-phosphofructokinase 5, chloroplastic {ECO:0000255|HAMAP-Rule:MF_03186} (Precursor) GN=At2g22480 OS=Arabidopsis thaliana (Mouse-ear cress) PE=1 SV=1	Uncharacterized protein {ECO:0000313|EMBL:EMJ09669.1} OS=Prunus persica (Peach) PE=4 SV=1	PREDICTED: 6-phosphofructokinase 5, chloroplastic-like [Fragaria vesca subsp. vesca]	PREDICTED: Fragaria vesca subsp. vesca 6-phosphofructokinase 5, chloroplastic-like (LOC101296609), mRNA
Trinity_rosa.OF.SL.hul__29147	--	--	--	--	--	--	--	--	--	--	PREDICTED: Fragaria vesca subsp. vesca uncharacterized LOC101310912 (LOC101310912), mRNA
Trinity_rosa.OF.SL.hul__12012	--	--	Molecular Function: DNA binding (GO:0003677);; Molecular Function: transcription factor activity, sequence-specific DNA binding (GO:0003700);; Cellular Component: nucleus (GO:0005634);; Biological Process: regulation of transcription, DNA-templated (GO:0006355);; Molecular Function: protein dimerization activity (GO:0046983);;	--	[K]	Transcription	SRF-type transcription factor (DNA-binding and dimerisation domain)	MADS-box protein SOC1 GN=F17K2.19 OS=Arabidopsis thaliana (Mouse-ear cress) PE=1 SV=1	SOC1-like protein {ECO:0000313|EMBL:AEO20230.1} OS=Rosa hybrid cultivar PE=4 SV=1	SOC1-like protein [Rosa hybrid cultivar]	Fragaria x ananassa suppressor of overexpression of CO1 mRNA, complete cds
Trinity_rosa.OF.SL.hul__1995	--	--	--	--	[T]	Signal transduction mechanisms	NB-ARC domain	Disease resistance protein At4g27190 GN=At4g27190 OS=Arabidopsis thaliana (Mouse-ear cress) PE=2 SV=1	Putative disease resistance protein {ECO:0000313|EMBL:EXB66982.1} OS=Morus notabilis PE=4 SV=1	PREDICTED: uncharacterized protein LOC103409248 [Malus domestica]	PREDICTED: Malus x domestica uncharacterized LOC103409248 (LOC103409248), mRNA
Trinity_rosa.OF.SL.hul__31381	--	--	--	--	--	--	--	Senescence-associated carboxylesterase 101 (Precursor) GN=SAG101 OS=Arabidopsis thaliana (Mouse-ear cress) PE=1 SV=1	Uncharacterized protein {ECO:0000313|EMBL:EMJ16217.1} OS=Prunus persica (Peach) PE=4 SV=1	PREDICTED: uncharacterized protein LOC101294453 [Fragaria vesca subsp. vesca]	PREDICTED: Fragaria vesca subsp. vesca uncharacterized LOC101294453 (LOC101294453), mRNA
Trinity_rosa.OF.SL.hul__12525	--	--	Biological Process: rRNA processing (GO:0006364);; Biological Process: regulation of translation (GO:0006417);; Cellular Component: plastid chromosome (GO:0009508);; Biological Process: chloroplast relocation (GO:0009902);; Biological Process: leaf morphogenesis (GO:0009965);; Biological Process: thylakoid membrane organization (GO:0010027);; Biological Process: photosystem II assembly (GO:001020…	--	--	--	--	--	Uncharacterized protein {ECO:0000313|EMBL:KDP32860.1} OS=Jatropha curcas (Barbados nut) PE=4 SV=1	PREDICTED: uncharacterized protein LOC103319766 [Prunus mume]	PREDICTED: Fragaria vesca subsp. vesca uncharacterized LOC101309799 (LOC101309799), mRNA
Trinity_rosa.OF.SL.hul__19679	--	--	--	--	--	--	Fasciclin domain	Fasciclin-like arabinogalactan protein 1 (Precursor) GN=FLA1 OS=Arabidopsis thaliana (Mouse-ear cress) PE=1 SV=1	Uncharacterized protein {ECO:0000313|EMBL:EMJ13509.1} OS=Prunus persica (Peach) PE=4 SV=1	PREDICTED: fasciclin-like arabinogalactan protein 1-like [Fragaria vesca subsp. vesca]	PREDICTED: Fragaria vesca subsp. vesca fasciclin-like arabinogalactan protein 1-like (LOC101301168), mRNA
Trinity_rosa.OF.SL.hul__27216	[G]	Carbohydrate transport and metabolism	Molecular Function: adenosine kinase activity (GO:0004001);; Molecular Function: ribokinase activity (GO:0004747);; Biological Process: D-ribose metabolic process (GO:0006014);; Biological Process: AMP biosynthetic process (GO:0006167);; Cellular Component: chloroplast (GO:0009507);; Biological Process: chloroplast relocation (GO:0009902);; Biological Process: thylakoid membrane organization (GO:…	--	[G]	Carbohydrate transport and metabolism	pfkB family carbohydrate kinase	Probable fructokinase-6, chloroplastic (Precursor) OS=Arabidopsis thaliana (Mouse-ear cress) PE=2 SV=1	Uncharacterized protein {ECO:0000313|EMBL:EMJ20213.1} OS=Prunus persica (Peach) PE=4 SV=1	PREDICTED: uncharacterized sugar kinase slr0537-like [Fragaria vesca subsp. vesca]	PREDICTED: Fragaria vesca subsp. vesca uncharacterized LOC101291096 (LOC101291096), mRNA
Trinity_rosa.OF.SL.hul__44665	--	--	--	--	--	--	--	--	Uncharacterized protein {ECO:0000313|EMBL:EMJ12825.1} OS=Prunus persica (Peach) PE=4 SV=1	PREDICTED: uncharacterized protein LOC103324902 [Prunus mume]	Prunus persica hypothetical protein (PRUPE_ppa005646mg) mRNA, complete cds
Trinity_rosa.OF.SL.hul__60114	--	--	--	--	--	--	Protein tyrosine kinase	Probable LRR receptor-like serine/threonine-protein kinase At4g08850 (Precursor) GN=At4g08850 OS=Arabidopsis thaliana (Mouse-ear cress) PE=2 SV=3	Uncharacterized protein {ECO:0000313|EMBL:EMJ20485.1} OS=Prunus persica (Peach) PE=4 SV=1	PREDICTED: probable LRR receptor-like serine/threonine-protein kinase At4g08850-like [Fragaria vesca subsp. vesca]	PREDICTED: Fragaria vesca subsp. vesca probable LRR receptor-like serine/threonine-protein kinase At4g08850-like (LOC101296677), mRNA
Trinity_rosa.OF.SL.hul__10727	[R]	General function prediction only	Cellular Component: nucleus (GO:0005634);; Biological Process: DNA repair (GO:0006281);; Biological Process: vegetative to reproductive phase transition of meristem (GO:0010228);; Molecular Function: histone-lysine N-methyltransferase activity (GO:0018024);; Biological Process: histone lysine methylation (GO:0034968);;	K11423|0|fve:101301904|histone-lysine N-methyltransferase ASHH1-like; K11423 histone-lysine N-methyltransferase SETD2 [EC:2.1.1.43] (A)	[U]	Intracellular trafficking, secretion, and vesicular transport	SET domain	Histone-lysine N-methyltransferase ASHH1 GN=F28O16.8 OS=Arabidopsis thaliana (Mouse-ear cress) PE=1 SV=1	Uncharacterized protein {ECO:0000313|EMBL:EEE93709.2} OS=Populus trichocarpa (Western balsam poplar) PE=4 SV=2	PREDICTED: histone-lysine N-methyltransferase ASHH1-like [Fragaria vesca subsp. vesca]	PREDICTED: Fragaria vesca subsp. vesca histone-lysine N-methyltransferase ASHH1-like (LOC101301904), mRNA
Trinity_rosa.OF.SL.hul__31895	--	--	--	--	[T]	Signal transduction mechanisms	NB-ARC domain	Putative disease resistance protein RGA4 GN=RGA4 OS=Solanum bulbocastanum (Wild potato) PE=2 SV=1	Uncharacterized protein {ECO:0000313|EMBL:EMJ28255.1} (Fragment) OS=Prunus persica (Peach) PE=4 SV=1	PREDICTED: putative disease resistance protein RGA3-like [Fragaria vesca subsp. vesca]	PREDICTED: Fragaria vesca subsp. vesca putative disease resistance protein RGA3-like (LOC101291747), mRNA
Trinity_rosa.OF.SL.hul__10120	[G]	Carbohydrate transport and metabolism	Biological Process: maltose metabolic process (GO:0000023);; Biological Process: polysaccharide catabolic process (GO:0000272);; Molecular Function: magnesium ion binding (GO:0000287);; Molecular Function: phosphoglucomutase activity (GO:0004614);; Biological Process: pentose-phosphate shunt (GO:0006098);; Biological Process: response to cold (GO:0009409);; Cellular Component: chloroplast stroma …	K01835|0|fve:101306763|phosphoglucomutase, chloroplastic-like; K01835 phosphoglucomutase [EC:5.4.2.2] (A)	[G]	Carbohydrate transport and metabolism	Phosphoglucomutase/phosphomannomutase, alpha/beta/alpha domain I	Phosphoglucomutase, chloroplastic (Precursor) GN=MIO24.4 OS=Arabidopsis thaliana (Mouse-ear cress) PE=1 SV=2	Uncharacterized protein {ECO:0000313|EMBL:EMJ21736.1} OS=Prunus persica (Peach) PE=4 SV=1	PREDICTED: phosphoglucomutase, chloroplastic-like [Fragaria vesca subsp. vesca]	PREDICTED: Fragaria vesca subsp. vesca phosphoglucomutase, chloroplastic-like (LOC101306763), mRNA
Trinity_rosa.OF.SL.hul__37620	--	--	--	--	--	--	--	--	--	--	PREDICTED: Fragaria vesca subsp. vesca outer envelope pore protein 16-1, chloroplastic-like, transcript variant 2 (LOC101295508), mRNA
Trinity_rosa.OF.SL.hul__44838	--	--	--	--	--	--	Arabidopsis protein of unknown function	--	Uncharacterized protein {ECO:0000313|EMBL:EMJ06057.1} OS=Prunus persica (Peach) PE=4 SV=1	PREDICTED: uncharacterized protein LOC101310646 [Fragaria vesca subsp. vesca]	PREDICTED: Fragaria vesca subsp. vesca uncharacterized LOC101310646 (LOC101310646), mRNA
Trinity_rosa.OF.SL.hul__58089	--	--	Molecular Function: methyltransferase activity (GO:0008168);; Biological Process: rRNA methylation (GO:0031167);;	--	--	--	--	--	Uncharacterized protein {ECO:0000313|EMBL:KGN58187.1} OS=Cucumis sativus (Cucumber) PE=4 SV=1	PREDICTED: uncharacterized RNA methyltransferase pc1998-like, partial [Fragaria vesca subsp. vesca]	PREDICTED: Fragaria vesca subsp. vesca uncharacterized LOC101291855 (LOC101291855), partial mRNA
Trinity_rosa.OF.SL.hul__36334	--	--	--	--	[R]	General function prediction only	Reverse transcriptase-like	Putative ribonuclease H protein At1g65750 GN=At1g65750 OS=Arabidopsis thaliana (Mouse-ear cress) PE=3 SV=1	Uncharacterized protein {ECO:0000313|EMBL:EMJ12351.1} (Fragment) OS=Prunus persica (Peach) PE=4 SV=1	PREDICTED: putative ribonuclease H protein At1g65750-like [Fragaria vesca subsp. vesca]	--
Trinity_rosa.OF.SL.hul__37122	--	--	--	--	--	--	--	--	--	--	PREDICTED: Fragaria vesca subsp. vesca uncharacterized LOC101305515 (LOC101305515), mRNA
Trinity_rosa.OF.SL.hul__59008	--	--	--	--	--	--	--	--	--	--	PREDICTED: Fragaria vesca subsp. vesca uncharacterized LOC101313758 (LOC101313758), mRNA
Trinity_rosa.OF.SL.hul__26752	--	--	--	--	--	--	YABBY protein	Putative axial regulator YABBY 2 GN=YAB2 OS=Arabidopsis thaliana (Mouse-ear cress) PE=2 SV=1	YABBY2-like transcription factor YAB2 {ECO:0000313|EMBL:AFY26892.1} OS=Morella rubra PE=2 SV=1	PREDICTED: putative axial regulator YABBY 2-like [Fragaria vesca subsp. vesca]	PREDICTED: Fragaria vesca subsp. vesca putative axial regulator YABBY 2-like (LOC101307367), mRNA
Trinity_rosa.OF.SL.hul__24882	[Q]	Secondary metabolites biosynthesis, transport and catabolism	Molecular Function: homogentisate 1,2-dioxygenase activity (GO:0004411);; Cellular Component: cytosol (GO:0005829);; Biological Process: L-phenylalanine catabolic process (GO:0006559);; Biological Process: tyrosine catabolic process (GO:0006572);; Biological Process: fatty acid beta-oxidation (GO:0006635);; Biological Process: response to sucrose (GO:0009744);; Biological Process: response to fru…	K00451|2.12287e-142|pmum:103326022|homogentisate 1,2-dioxygenase; K00451 homogentisate 1,2-dioxygenase [EC:1.13.11.5] (A)	[E]	Amino acid transport and metabolism	homogentisate 1,2-dioxygenase	Homogentisate 1,2-dioxygenase GN=HGO OS=Arabidopsis thaliana (Mouse-ear cress) PE=2 SV=2	Uncharacterized protein {ECO:0000313|EMBL:EMJ15072.1} OS=Prunus persica (Peach) PE=4 SV=1	PREDICTED: homogentisate 1,2-dioxygenase [Prunus mume]	PREDICTED: Prunus mume homogentisate 1,2-dioxygenase (LOC103326022), mRNA
Trinity_rosa.OF.SL.hul__15126	[T]	Signal transduction mechanisms	--	K12129|0|fve:101296304|two-component response regulator-like APRR7-like; K12129 pseudo-response regulator 7 (A)	[K]	Transcription	Response regulator receiver domain	Two-component response regulator-like APRR7 GN=APRR7 OS=Arabidopsis thaliana (Mouse-ear cress) PE=1 SV=1	Uncharacterized protein {ECO:0000313|EnsemblPlants:GLYMA13G19871.2} OS=Glycine max (Soybean) PE=4 SV=1	PREDICTED: two-component response regulator-like APRR7-like [Fragaria vesca subsp. vesca]	PREDICTED: Fragaria vesca subsp. vesca two-component response regulator-like APRR7-like (LOC101296304), mRNA
Trinity_rosa.OF.SL.hul__36227	--	--	--	--	[GC]	--	--	7-deoxyloganetin glucosyltransferase GN=UGT85A24 OS=Gardenia jasminoides (Cape jasmine) PE=1 SV=1	Uncharacterized protein {ECO:0000313|EMBL:EMJ17770.1} (Fragment) OS=Prunus persica (Peach) PE=4 SV=1	PREDICTED: UDP-glycosyltransferase 85A5-like [Prunus mume]	PREDICTED: Fragaria vesca subsp. vesca UDP-glycosyltransferase 85A3-like (LOC101292875), misc_RNA
Trinity_rosa.OF.SL.hul__8771	--	--	--	--	--	--	--	F-box protein PP2-A13 GN=T27I15.150 OS=Arabidopsis thaliana (Mouse-ear cress) PE=1 SV=1	Uncharacterized protein {ECO:0000313|EMBL:EMJ19985.1} OS=Prunus persica (Peach) PE=4 SV=1	PREDICTED: F-box protein PP2-A13-like [Fragaria vesca subsp. vesca]	PREDICTED: Fragaria vesca subsp. vesca F-box protein PP2-A13-like (LOC101294107), mRNA
Trinity_rosa.OF.SL.hul__23230	[I]	Lipid transport and metabolism	Molecular Function: sphingosine hydroxylase activity (GO:0000170);; Molecular Function: C-4 methylsterol oxidase activity (GO:0000254);; Molecular Function: iron ion binding (GO:0005506);; Cellular Component: endoplasmic reticulum (GO:0005783);; Cellular Component: Golgi apparatus (GO:0005794);; Biological Process: fatty acid biosynthetic process (GO:0006633);; Biological Process: photomorphogene…	K04713|0|fve:101306226|sphinganine C(4)-monooxygenase 2-like; K04713 sphinganine C4-monooxygenase [EC:1.14.13.169] (A)	[I]	Lipid transport and metabolism	Fatty acid hydroxylase superfamily	Sphinganine C(4)-monooxygenase 2 GN=SBH2 OS=Arabidopsis thaliana (Mouse-ear cress) PE=1 SV=1	Uncharacterized protein {ECO:0000313|EMBL:EMJ27194.1} OS=Prunus persica (Peach) PE=4 SV=1	PREDICTED: sphinganine C(4)-monooxygenase 2-like [Fragaria vesca subsp. vesca]	PREDICTED: Fragaria vesca subsp. vesca sphinganine C(4)-monooxygenase 2-like (LOC101306226), mRNA
Trinity_rosa.OF.SL.hul__14471	[R]	General function prediction only	--	--	--	--	WD domain, G-beta repeat	Katanin p80 WD40 repeat-containing subunit B1 homolog {ECO:0000255|HAMAP-Rule:MF_03022} GN=At5g23430 OS=Arabidopsis thaliana (Mouse-ear cress) PE=2 SV=3	Uncharacterized protein {ECO:0000313|EMBL:EMJ08524.1} OS=Prunus persica (Peach) PE=4 SV=1	PREDICTED: uncharacterized WD repeat-containing protein C2A9.03-like [Fragaria vesca subsp. vesca]	PREDICTED: Fragaria vesca subsp. vesca uncharacterized LOC101291218 (LOC101291218), mRNA
Trinity_rosa.OF.SL.hul__18691	[RTKL]	--	Molecular Function: protein serine/threonine kinase activity (GO:0004674);; Molecular Function: ATP binding (GO:0005524);; Biological Process: protein phosphorylation (GO:0006468);;	--	[T]	Signal transduction mechanisms	Protein kinase domain	Receptor-like cytosolic serine/threonine-protein kinase RBK2 GN=RBK2 OS=Arabidopsis thaliana (Mouse-ear cress) PE=1 SV=1	Uncharacterized protein {ECO:0000313|EMBL:EMJ00271.1} OS=Prunus persica (Peach) PE=3 SV=1	PREDICTED: receptor-like cytosolic serine/threonine-protein kinase RBK2-like [Fragaria vesca subsp. vesca]	PREDICTED: Fragaria vesca subsp. vesca receptor-like cytosolic serine/threonine-protein kinase RBK2-like (LOC101303179), mRNA
Trinity_rosa.OF.SL.hul__10145	--	--	--	--	--	--	Domain of unknown function (DUF239)	--	Uncharacterized protein {ECO:0000313|EMBL:EMJ06455.1} OS=Prunus persica (Peach) PE=4 SV=1	PREDICTED: uncharacterized protein LOC101315128 [Fragaria vesca subsp. vesca]	PREDICTED: Fragaria vesca subsp. vesca uncharacterized LOC101315128 (LOC101315128), mRNA
Trinity_rosa.OF.SL.hul__19818	--	--	--	--	--	--	--	Putative FBD-associated F-box protein At5g56390 GN=At5g56390 OS=Arabidopsis thaliana (Mouse-ear cress) PE=4 SV=1	Uncharacterized protein {ECO:0000313|EMBL:EMJ14710.1} OS=Prunus persica (Peach) PE=4 SV=1	hypothetical protein PRUPE_ppa020842mg [Prunus persica]	PREDICTED: Prunus mume F-box/LRR-repeat protein At4g14103 (LOC103325975), transcript variant X4, mRNA
Trinity_rosa.OF.SL.hul__50682	--	--	--	--	--	--	--	--	--	--	PREDICTED: Fragaria vesca subsp. vesca protein HOTHEAD-like (LOC101296575), mRNA
Trinity_rosa.OF.SL.hul__32471	[A]	RNA processing and modification	--	--	[A]	RNA processing and modification	LsmAD domain	Polyadenylate-binding protein-interacting protein 3 GN=CID3 OS=Arabidopsis thaliana (Mouse-ear cress) PE=2 SV=1	Uncharacterized protein {ECO:0000313|EMBL:EMJ04968.1} OS=Prunus persica (Peach) PE=4 SV=1	PREDICTED: uncharacterized protein LOC101292616 [Fragaria vesca subsp. vesca]	PREDICTED: Fragaria vesca subsp. vesca uncharacterized LOC101292616 (LOC101292616), mRNA
Trinity_rosa.OF.SL.hul__7854	--	--	--	--	[R]	General function prediction only	Kelch motif	F-box/kelch-repeat protein At1g22040 GN=At1g22040 OS=Arabidopsis thaliana (Mouse-ear cress) PE=2 SV=1	Uncharacterized protein {ECO:0000313|EMBL:EMJ24036.1} OS=Prunus persica (Peach) PE=4 SV=1	PREDICTED: F-box/kelch-repeat protein At1g22040-like [Fragaria vesca subsp. vesca]	PREDICTED: Fragaria vesca subsp. vesca F-box/kelch-repeat protein At1g22040-like (LOC101304775), mRNA
Trinity_rosa.OF.SL.hul__56679	--	--	--	--	--	--	--	--	--	--	PREDICTED: Fragaria vesca subsp. vesca F-box protein At1g78280-like (LOC101295237), mRNA
Trinity_rosa.OF.SL.hul__14689	--	--	--	K15032|0|fve:101303845|uncharacterized protein LOC101303845; K15032 mTERF domain-containing protein, mitochondrial (A)	[KR]	--	mTERF	--	Uncharacterized protein {ECO:0000313|EMBL:EMJ22126.1} OS=Prunus persica (Peach) PE=4 SV=1	PREDICTED: uncharacterized protein LOC101303845 [Fragaria vesca subsp. vesca]	PREDICTED: Fragaria vesca subsp. vesca uncharacterized LOC101303845 (LOC101303845), mRNA
Trinity_rosa.OF.SL.hul__3716	[RTKL]	--	Biological Process: activation of MAPKK activity (GO:0000186);; Molecular Function: MAP kinase kinase kinase activity (GO:0004709);; Molecular Function: ATP binding (GO:0005524);; Cellular Component: integral component of membrane (GO:0016021);;	--	--	--	Protein kinase domain	Probable receptor protein kinase TMK1 (Precursor) GN=TMK1 OS=Arabidopsis thaliana (Mouse-ear cress) PE=1 SV=1	Uncharacterized protein {ECO:0000313|EMBL:EMJ04431.1} OS=Prunus persica (Peach) PE=3 SV=1	PREDICTED: probable receptor protein kinase TMK1-like [Fragaria vesca subsp. vesca]	PREDICTED: Fragaria vesca subsp. vesca probable receptor protein kinase TMK1-like (LOC101298144), mRNA
Trinity_rosa.OF.SL.hul__25746	--	--	Molecular Function: kinase activity (GO:0016301);; Biological Process: phosphorylation (GO:0016310);; Molecular Function: 2-alkenal reductase [NAD(P)] activity (GO:0032440);; Biological Process: oxidation-reduction process (GO:0055114);;	--	[R]	General function prediction only	Leucine Rich Repeat	Somatic embryogenesis receptor kinase 1 (Precursor) OS=Arabidopsis thaliana (Mouse-ear cress) PE=1 SV=2	Uncharacterized protein {ECO:0000313|EMBL:EMJ26983.1} OS=Prunus persica (Peach) PE=4 SV=1	PREDICTED: somatic embryogenesis receptor kinase 1-like [Fragaria vesca subsp. vesca]	PREDICTED: Fragaria vesca subsp. vesca somatic embryogenesis receptor kinase 1-like (LOC101296740), mRNA
Trinity_rosa.OF.SL.hul__323	[TDBLU]	--	Biological Process: DNA damage checkpoint (GO:0000077);; Biological Process: telomere maintenance (GO:0000723);; Molecular Function: DNA binding (GO:0003677);; Molecular Function: protein serine/threonine kinase activity (GO:0004674);; Molecular Function: ATP binding (GO:0005524);; Biological Process: DNA repair (GO:0006281);; Biological Process: response to ionizing radiation (GO:0010212);; Biol…	K04728|0|pmum:103338375|serine/threonine-protein kinase ATM; K04728 ataxia telangiectasia mutated family protein [EC:2.7.11.1] (A)	[TBLD]	--	Phosphatidylinositol 3- and 4-kinase	Serine/threonine-protein kinase ATM GN=ATM OS=Arabidopsis thaliana (Mouse-ear cress) PE=2 SV=1	Ataxia telangiectasia mutated, putative {ECO:0000313|EMBL:EOY20730.1} OS=Theobroma cacao (Cacao) PE=4 SV=1	PREDICTED: serine/threonine-protein kinase ATM [Prunus mume]	PREDICTED: Fragaria vesca subsp. vesca serine/threonine-protein kinase ATM-like (LOC101295891), mRNA
Trinity_rosa.OF.SL.hul__1756	--	--	--	K06670|0|fve:101312274|uncharacterized protein LOC101312274; K06670 cohesin complex subunit SCC1 (A)	[D]	Cell cycle control, cell division, chromosome partitioning	N terminus of Rad21 / Rec8 like protein	Sister chromatid cohesion 1 protein 4 GN=SYN4 OS=Arabidopsis thaliana (Mouse-ear cress) PE=2 SV=1	Uncharacterized protein {ECO:0000313|EMBL:EMJ07645.1} OS=Prunus persica (Peach) PE=4 SV=1	PREDICTED: uncharacterized protein LOC101312274 [Fragaria vesca subsp. vesca]	PREDICTED: Fragaria vesca subsp. vesca uncharacterized LOC101312274 (LOC101312274), mRNA
Trinity_rosa.OF.SL.hul__25619	[IR]	--	--	K04718|1.59948e-52|brp:103834191|sphingosine kinase 2; K04718 sphingosine kinase [EC:2.7.1.91] (A)	[IT]	--	Diacylglycerol kinase catalytic domain	Sphingosine kinase 2 GN=SPHK2 OS=Arabidopsis thaliana (Mouse-ear cress) PE=1 SV=1	Sphingosine kinase 1 {ECO:0000313|EMBL:EXB51817.1} OS=Morus notabilis PE=4 SV=1	Sphingosine kinase 1 [Morus notabilis]	--
Trinity_rosa.OF.SL.hul__4634	[R]	General function prediction only	Biological Process: proteolysis (GO:0006508);; Molecular Function: peptidase activity (GO:0008233);;	--	[OR]	--	Peptidase family M28	--	Uncharacterized protein {ECO:0000313|EMBL:EMJ21465.1} OS=Prunus persica (Peach) PE=4 SV=1	PREDICTED: endoplasmic reticulum metallopeptidase 1-like [Fragaria vesca subsp. vesca]	PREDICTED: Fragaria vesca subsp. vesca endoplasmic reticulum metallopeptidase 1-like (LOC101297303), mRNA
Trinity_rosa.OF.SL.hul__26033	--	--	--	--	[E]	Amino acid transport and metabolism	Transmembrane amino acid transporter protein	--	--	--	--
Trinity_rosa.OF.SL.hul__5455	[C]	Energy production and conversion	Molecular Function: UDP-N-acetylmuramate dehydrogenase activity (GO:0008762);; Cellular Component: plastid (GO:0009536);; Biological Process: jasmonic acid metabolic process (GO:0009694);; Biological Process: response to jasmonic acid (GO:0009753);; Biological Process: cytokinin catabolic process (GO:0009823);; Cellular Component: cytoplasmic, membrane-bounded vesicle (GO:0016023);; Molecular Fun…	K00279|0|fve:101310777|cytokinin dehydrogenase 5-like; K00279 cytokinin dehydrogenase [EC:1.5.99.12] (A)	[C]	Energy production and conversion	Cytokinin dehydrogenase 1, FAD and cytokinin binding	Cytokinin dehydrogenase 5 (Precursor) GN=F1B16.2 OS=Arabidopsis thaliana (Mouse-ear cress) PE=2 SV=1	Cytokinin dehydrogenase 5 {ECO:0000313|EMBL:AHL64253.1} OS=Rosa canina (Dog rose) PE=2 SV=1	cytokinin dehydrogenase 5 [Rosa canina]	Rosa canina cytokinin dehydrogenase 5 mRNA, complete cds
Trinity_rosa.OF.SL.hul__19572	[RTKL]	--	--	--	[T]	Signal transduction mechanisms	Protein tyrosine kinase	Receptor-like cytosolic serine/threonine-protein kinase RBK2 GN=RBK2 OS=Arabidopsis thaliana (Mouse-ear cress) PE=1 SV=1	Uncharacterized protein {ECO:0000313|EMBL:EMJ06506.1} OS=Prunus persica (Peach) PE=3 SV=1	PREDICTED: receptor-like cytosolic serine/threonine-protein kinase RBK2-like [Fragaria vesca subsp. vesca]	PREDICTED: Fragaria vesca subsp. vesca receptor-like cytosolic serine/threonine-protein kinase RBK2-like (LOC101308101), mRNA
Trinity_rosa.OF.SL.hul__19314	--	--	Molecular Function: calmodulin binding (GO:0005516);; Cellular Component: plasma membrane (GO:0005886);;	--	[T]	Signal transduction mechanisms	Tetratricopeptide repeat	--	Uncharacterized protein {ECO:0000313|EMBL:EMJ26392.1} OS=Prunus persica (Peach) PE=4 SV=1	PREDICTED: tetratricopeptide repeat protein 7A-like [Fragaria vesca subsp. vesca]	PREDICTED: Fragaria vesca subsp. vesca tetratricopeptide repeat protein 7A-like (LOC101312984), mRNA
Trinity_rosa.OF.SL.hul__19537	[R]	General function prediction only	Biological Process: metabolic process (GO:0008152);; Molecular Function: carboxy-lyase activity (GO:0016831);;	K06966|0|fve:101304949|probable cytokinin riboside 5'-monophosphate phosphoribohydrolase LOGL10-like; K06966 (A)	--	--	Possible lysine decarboxylase	Probable cytokinin riboside 5&apos;-monophosphate phosphoribohydrolase LOGL10 OS=Oryza sativa subsp. japonica (Rice) PE=2 SV=1	Uncharacterized protein {ECO:0000313|EMBL:EMJ12889.1} OS=Prunus persica (Peach) PE=4 SV=1	PREDICTED: probable cytokinin riboside 5&apos;-monophosphate phosphoribohydrolase LOGL10-like [Fragaria vesca subsp. vesca]	PREDICTED: Fragaria vesca subsp. vesca probable cytokinin riboside 5'-monophosphate phosphoribohydrolase LOGL10-like (LOC101304949), mRNA
Trinity_rosa.OF.SL.hul__1978	[P]	Inorganic ion transport and metabolism	Molecular Function: magnesium ion binding (GO:0000287);; Molecular Function: phospholipid-translocating ATPase activity (GO:0004012);; Molecular Function: ATP binding (GO:0005524);; Biological Process: cation transport (GO:0006812);; Biological Process: phospholipid transport (GO:0015914);; Cellular Component: integral component of membrane (GO:0016021);; Molecular Function: cation-transporting A…	K14802|0|fve:101301483|phospholipid-transporting ATPase 3-like; K14802 phospholipid-transporting ATPase [EC:3.6.3.1] (A)	[R]	General function prediction only	E1-E2 ATPase	Phospholipid-transporting ATPase 3 GN=F23H11.14 OS=Arabidopsis thaliana (Mouse-ear cress) PE=1 SV=2	Phospholipid-transporting ATPase 3 {ECO:0000313|EMBL:EXB74722.1} OS=Morus notabilis PE=4 SV=1	PREDICTED: phospholipid-transporting ATPase 3-like [Fragaria vesca subsp. vesca]	PREDICTED: Fragaria vesca subsp. vesca phospholipid-transporting ATPase 3-like (LOC101301483), mRNA
Trinity_rosa.OF.SL.hul__2201	--	--	Molecular Function: acid phosphatase activity (GO:0003993);;	K13024|0|fve:101300929|inositol hexakisphosphate and diphosphoinositol-pentakisphosphate kinase 1-like; K13024 inositol hexakisphosphate/diphosphoinositol-pentakisphosphate kinase [EC:2.7.4.21 2.7.4.24] (A)	[Z]	Cytoskeleton	Histidine phosphatase superfamily (branch 2)	--	Uncharacterized protein {ECO:0000313|EMBL:EMJ18278.1} OS=Prunus persica (Peach) PE=4 SV=1	PREDICTED: inositol hexakisphosphate and diphosphoinositol-pentakisphosphate kinase 1-like [Fragaria vesca subsp. vesca]	PREDICTED: Fragaria vesca subsp. vesca inositol hexakisphosphate and diphosphoinositol-pentakisphosphate kinase 1-like (LOC101300929), mRNA
Trinity_rosa.OF.SL.hul__5137	--	--	--	--	--	--	--	--	Uncharacterized protein {ECO:0000313|EMBL:EMJ20118.1} OS=Prunus persica (Peach) PE=4 SV=1	PREDICTED: uncharacterized protein LOC101293357 [Fragaria vesca subsp. vesca]	PREDICTED: Fragaria vesca subsp. vesca uncharacterized LOC101293357 (LOC101293357), mRNA
Trinity_rosa.OF.SL.hul__215	--	--	--	--	--	--	Metallo-peptidase family M12B Reprolysin-like	--	Uncharacterized protein {ECO:0000313|EMBL:EOD41733.1} OS=Emiliania huxleyi CCMP1516 PE=4 SV=1	hypothetical protein EMIHUDRAFT_94966 [Emiliania huxleyi CCMP1516]	Micromonas pusilla CCMP1545 predicted protein, mRNA
Trinity_rosa.OF.SL.hul__17532	--	--	--	--	[P]	Inorganic ion transport and metabolism	Tesmin/TSO1-like CXC domain, cysteine-rich domain	Protein tesmin/TSO1-like CXC 5 GN=TCX5 OS=Arabidopsis thaliana (Mouse-ear cress) PE=1 SV=1	Uncharacterized protein {ECO:0000313|EMBL:EMJ23226.1} OS=Prunus persica (Peach) PE=4 SV=1	PREDICTED: protein tesmin/TSO1-like CXC 5-like [Fragaria vesca subsp. vesca]	PREDICTED: Fragaria vesca subsp. vesca protein tesmin/TSO1-like CXC 5-like (LOC101306693), mRNA
Trinity_rosa.OF.SL.hul__44950	--	--	--	--	--	--	TIR domain	TMV resistance protein N GN=N OS=Nicotiana glutinosa (Tobacco) PE=1 SV=1	Uncharacterized protein {ECO:0000313|EMBL:EMJ01153.1} (Fragment) OS=Prunus persica (Peach) PE=4 SV=1	PREDICTED: TMV resistance protein N-like [Fragaria vesca subsp. vesca]	PREDICTED: Fragaria vesca subsp. vesca TMV resistance protein N-like (LOC101296173), mRNA
Trinity_rosa.OF.SL.hul__5475	[R]	General function prediction only	Molecular Function: organic cyclic compound binding (GO:0097159);; Molecular Function: heterocyclic compound binding (GO:1901363);;	--	[A]	RNA processing and modification	RNA recognition motif. (a.k.a. RRM, RBD, or RNP domain)	Polyadenylate-binding protein 1 {ECO:0000303|PubMed:18479511} OS=Arabidopsis thaliana (Mouse-ear cress) PE=1 SV=1	Uncharacterized protein {ECO:0000313|EMBL:EMJ22098.1} OS=Prunus persica (Peach) PE=4 SV=1	PREDICTED: uncharacterized protein LOC101293227 [Fragaria vesca subsp. vesca]	PREDICTED: Fragaria vesca subsp. vesca uncharacterized LOC101293227 (LOC101293227), mRNA
Trinity_rosa.OF.SL.hul__14828	--	--	Cellular Component: integral component of membrane (GO:0016021);;	--	[E]	Amino acid transport and metabolism	Transmembrane amino acid transporter protein	Amino acid permease 2 GN=AAP2 OS=Arabidopsis thaliana (Mouse-ear cress) PE=1 SV=1	Uncharacterized protein {ECO:0000313|EMBL:EMJ00185.1} OS=Prunus persica (Peach) PE=4 SV=1	PREDICTED: amino acid permease 2-like [Fragaria vesca subsp. vesca]	PREDICTED: Fragaria vesca subsp. vesca amino acid permease 2-like (LOC101311922), mRNA
Trinity_rosa.OF.SL.hul__2528	--	--	--	--	[BDT]	--	DIRP	Protein ALWAYS EARLY 3 GN=MHC9 OS=Arabidopsis thaliana (Mouse-ear cress) PE=1 SV=1	Uncharacterized protein {ECO:0000313|EMBL:EMJ28562.1} OS=Prunus persica (Peach) PE=4 SV=1	PREDICTED: protein ALWAYS EARLY 3-like [Fragaria vesca subsp. vesca]	PREDICTED: Fragaria vesca subsp. vesca protein ALWAYS EARLY 3-like (LOC101301668), mRNA
Trinity_rosa.OF.SL.hul__22229	[IQR]	--	Molecular Function: protochlorophyllide reductase activity (GO:0016630);; Biological Process: oxidation-reduction process (GO:0055114);;	--	[Q]	Secondary metabolites biosynthesis, transport and catabolism	short chain dehydrogenase	Short-chain dehydrogenase TIC 32, chloroplastic GN=TIC32 OS=Pisum sativum (Garden pea) PE=1 SV=1	NAD(P)-binding Rossmann-fold superfamily protein isoform 1 {ECO:0000313|EMBL:EOY24773.1} OS=Theobroma cacao (Cacao) PE=4 SV=1	PREDICTED: short-chain dehydrogenase TIC 32, chloroplastic-like [Fragaria vesca subsp. vesca]	PREDICTED: Fragaria vesca subsp. vesca short-chain dehydrogenase TIC 32, chloroplastic-like (LOC101308574), mRNA
Trinity_rosa.OF.SL.hul__17170	--	--	Molecular Function: pantothenate kinase activity (GO:0004594);; Molecular Function: ATP binding (GO:0005524);; Biological Process: coenzyme A biosynthetic process (GO:0015937);; Biological Process: phosphorylation (GO:0016310);;	K09680|0|fve:101302263|pantothenate kinase 2-like; K09680 type II pantothenate kinase [EC:2.7.1.33] (A)	[R]	General function prediction only	Protein of unknown function DUF89	Pantothenate kinase 2 GN=PANK2 OS=Arabidopsis thaliana (Mouse-ear cress) PE=1 SV=2	Uncharacterized protein {ECO:0000313|EMBL:EMJ11579.1} OS=Prunus persica (Peach) PE=4 SV=1	PREDICTED: pantothenate kinase 2-like [Fragaria vesca subsp. vesca]	PREDICTED: Fragaria vesca subsp. vesca pantothenate kinase 2-like (LOC101302263), mRNA
Trinity_rosa.OF.SL.hul__9159	--	--	Biological Process: regulation of transcription, DNA-templated (GO:0006355);;	--	--	--	GRAS domain family	Protein SHORT-ROOT GN=F19F18.140 OS=Arabidopsis thaliana (Mouse-ear cress) PE=1 SV=1	Uncharacterized protein {ECO:0000313|EMBL:EMJ06257.1} OS=Prunus persica (Peach) PE=4 SV=1	PREDICTED: protein SHORT-ROOT-like [Fragaria vesca subsp. vesca]	PREDICTED: Fragaria vesca subsp. vesca protein SHORT-ROOT-like (LOC101313250), mRNA
Trinity_rosa.OF.SL.hul__14525	[G]	Carbohydrate transport and metabolism	Biological Process: glycogen biosynthetic process (GO:0005978);; Biological Process: pentose-phosphate shunt (GO:0006098);; Biological Process: rRNA processing (GO:0006364);; Molecular Function: glucose-1-phosphate adenylyltransferase activity (GO:0008878);; Cellular Component: chloroplast stroma (GO:0009570);; Biological Process: response to blue light (GO:0009637);; Biological Process: chloropl…	K00975|0|fve:101308455|glucose-1-phosphate adenylyltransferase large subunit 1, chloroplastic-like; K00975 glucose-1-phosphate adenylyltransferase [EC:2.7.7.27] (A)	[M]	Cell wall/membrane/envelope biogenesis	Nucleotidyl transferase	Glucose-1-phosphate adenylyltransferase large subunit 1, chloroplastic (Precursor) GN=T24G5.120 OS=Arabidopsis thaliana (Mouse-ear cress) PE=1 SV=3	Glucose-1-phosphate adenylyltransferase {ECO:0000256|RuleBase:RU003565} OS=Theobroma cacao (Cacao) PE=3 SV=1	PREDICTED: glucose-1-phosphate adenylyltransferase large subunit 1, chloroplastic-like [Fragaria vesca subsp. vesca]	PREDICTED: Fragaria vesca subsp. vesca glucose-1-phosphate adenylyltransferase large subunit 1, chloroplastic-like (LOC101308455), mRNA
Trinity_rosa.OF.SL.hul__18404	--	--	--	--	[S]	Function unknown	Telomere stability and silencing	--	Uncharacterized protein {ECO:0000313|EMBL:EMJ19197.1} OS=Prunus persica (Peach) PE=4 SV=1	PREDICTED: uncharacterized protein LOC101291459 [Fragaria vesca subsp. vesca]	PREDICTED: Fragaria vesca subsp. vesca uncharacterized LOC101291459 (LOC101291459), mRNA
Trinity_rosa.OF.SL.hul__16079	[O]	Posttranslational modification, protein turnover, chaperones	Biological Process: protein peptidyl-prolyl isomerization (GO:0000413);; Molecular Function: peptidyl-prolyl cis-trans isomerase activity (GO:0003755);; Biological Process: protein folding (GO:0006457);;	--	--	--	Cyclophilin type peptidyl-prolyl cis-trans isomerase/CLD	Peptidyl-prolyl cis-trans isomerase CYP38, chloroplastic (Precursor) GN=CYP38 OS=Arabidopsis thaliana (Mouse-ear cress) PE=1 SV=1	Uncharacterized protein {ECO:0000313|EMBL:EMJ16580.1} OS=Prunus persica (Peach) PE=4 SV=1	PREDICTED: peptidyl-prolyl cis-trans isomerase CYP38, chloroplastic-like [Fragaria vesca subsp. vesca]	PREDICTED: Fragaria vesca subsp. vesca peptidyl-prolyl cis-trans isomerase CYP38, chloroplastic-like (LOC101291448), mRNA
Trinity_rosa.OF.SL.hul__14357	[R]	General function prediction only	Molecular Function: metalloendopeptidase activity (GO:0004222);; Biological Process: proteolysis (GO:0006508);; Molecular Function: metal ion binding (GO:0046872);;	K01412|0|fve:101302864|mitochondrial-processing peptidase subunit alpha-like; K01412 mitochondrial-processing peptidase subunit alpha [EC:3.4.24.64] (A)	[O]	Posttranslational modification, protein turnover, chaperones	Insulinase (Peptidase family M16)	Mitochondrial-processing peptidase subunit alpha (Precursor) GN=MPP OS=Solanum tuberosum (Potato) PE=1 SV=1	Uncharacterized protein {ECO:0000313|EMBL:EMJ05763.1} OS=Prunus persica (Peach) PE=3 SV=1	PREDICTED: mitochondrial-processing peptidase subunit alpha-like [Fragaria vesca subsp. vesca]	PREDICTED: Fragaria vesca subsp. vesca mitochondrial-processing peptidase subunit alpha-like (LOC101302864), mRNA
Trinity_rosa.OF.SL.hul__27147	[RTKL]	--	Molecular Function: protein kinase activity (GO:0004672);; Molecular Function: binding (GO:0005488);;	--	--	--	Legume lectin domain	L-type lectin-domain containing receptor kinase IX.1 (Precursor) GN=LECRK91 OS=Arabidopsis thaliana (Mouse-ear cress) PE=2 SV=1	Uncharacterized protein {ECO:0000313|EMBL:EMJ00481.1} OS=Prunus persica (Peach) PE=3 SV=1	hypothetical protein PRUPE_ppa022890mg [Prunus persica]	Prunus persica hypothetical protein (PRUPE_ppa022890mg) mRNA, complete cds
Trinity_rosa.OF.SL.hul__8728	--	--	--	--	--	--	--	Polycomb group protein EMBRYONIC FLOWER 2 GN=MWD22.18/MWD22.19 OS=Arabidopsis thaliana (Mouse-ear cress) PE=1 SV=2	Uncharacterized protein {ECO:0000313|EMBL:EMJ15855.1} OS=Prunus persica (Peach) PE=4 SV=1	PREDICTED: polycomb group protein EMBRYONIC FLOWER 2-like [Fragaria vesca subsp. vesca]	PREDICTED: Fragaria vesca subsp. vesca polycomb group protein EMBRYONIC FLOWER 2-like (LOC101296777), mRNA
Trinity_rosa.OF.SL.hul__6351	--	--	Cellular Component: chloroplast thylakoid membrane (GO:0009535);;	--	[R]	General function prediction only	PPR repeat family	Pentatricopeptide repeat-containing protein At2g37230 GN=At2g37230 OS=Arabidopsis thaliana (Mouse-ear cress) PE=2 SV=1	Uncharacterized protein {ECO:0000313|EMBL:EMJ26432.1} OS=Prunus persica (Peach) PE=4 SV=1	PREDICTED: pentatricopeptide repeat-containing protein At2g37230-like [Fragaria vesca subsp. vesca]	PREDICTED: Fragaria vesca subsp. vesca pentatricopeptide repeat-containing protein At2g37230-like (LOC101300445), mRNA
Trinity_rosa.OF.SL.hul__33918	--	--	--	--	--	--	--	Transcription factor SCREAM2 GN=F13K23.12 OS=Arabidopsis thaliana (Mouse-ear cress) PE=1 SV=1	Uncharacterized protein {ECO:0000313|EMBL:EMJ09142.1} OS=Prunus persica (Peach) PE=4 SV=1	PREDICTED: transcription factor SCREAM2-like isoform X1 [Malus domestica]	PREDICTED: Fragaria vesca subsp. vesca uncharacterized LOC101302535 (LOC101302535), misc_RNA
Trinity_rosa.OF.SL.hul__14374	[O]	Posttranslational modification, protein turnover, chaperones	Molecular Function: metalloendopeptidase activity (GO:0004222);; Cellular Component: mitochondrial inner membrane (GO:0005743);; Biological Process: proteolysis (GO:0006508);; Biological Process: embryo development (GO:0009790);; Biological Process: mRNA modification (GO:0016556);; Biological Process: tRNA threonylcarbamoyladenosine modification (GO:0070526);;	K01409|0|fve:101300402|probable tRNA threonylcarbamoyladenosine biosynthesis protein Gcp-like; K01409 N6-L-threonylcarbamoyladenine synthase [EC:2.3.1.234] (A)	[O]	Posttranslational modification, protein turnover, chaperones	Glycoprotease family	Probable tRNA N6-adenosine threonylcarbamoyltransferase, mitochondrial {ECO:0000255|HAMAP-Rule:MF_03179} (Precursor) GN=At2g45270 OS=Arabidopsis thaliana (Mouse-ear cress) PE=2 SV=2	Probable tRNA N6-adenosine threonylcarbamoyltransferase, mitochondrial {ECO:0000256|HAMAP-Rule:MF_03179} OS=Prunus persica (Peach) PE=3 SV=1	PREDICTED: probable tRNA threonylcarbamoyladenosine biosynthesis protein Gcp-like [Fragaria vesca subsp. vesca]	PREDICTED: Fragaria vesca subsp. vesca probable tRNA threonylcarbamoyladenosine biosynthesis protein Gcp-like (LOC101300402), mRNA
Trinity_rosa.OF.SL.hul__24736	--	--	Molecular Function: zinc ion binding (GO:0008270);;	--	[O]	Posttranslational modification, protein turnover, chaperones	Ring finger domain	E3 ubiquitin-protein ligase At3g02290 OS=Arabidopsis thaliana (Mouse-ear cress) PE=2 SV=1	Uncharacterized protein {ECO:0000313|EMBL:EMJ19656.1} OS=Prunus persica (Peach) PE=4 SV=1	PREDICTED: E3 ubiquitin-protein ligase At3g02290-like isoform 2 [Fragaria vesca subsp. vesca]	PREDICTED: Fragaria vesca subsp. vesca E3 ubiquitin-protein ligase At3g02290-like, transcript variant 2 (LOC101290986), mRNA
Trinity_rosa.OF.SL.hul__38675	--	--	--	--	[R]	General function prediction only	--	Putative ribonuclease H protein At1g65750 GN=At1g65750 OS=Arabidopsis thaliana (Mouse-ear cress) PE=3 SV=1	Uncharacterized protein {ECO:0000313|EMBL:EMJ00359.1} (Fragment) OS=Prunus persica (Peach) PE=4 SV=1	PREDICTED: putative ribonuclease H protein At1g65750 [Malus domestica]	Prunus persica hypothetical protein (PRUPE_ppa017302mg) mRNA, partial cds
Trinity_rosa.OF.SL.hul__21139	--	--	--	--	--	--	--	--	Uncharacterized protein {ECO:0000313|EMBL:EMJ26489.1} OS=Prunus persica (Peach) PE=4 SV=1	PREDICTED: uncharacterized protein LOC101310896 [Fragaria vesca subsp. vesca]	PREDICTED: Fragaria vesca subsp. vesca uncharacterized LOC101310896 (LOC101310896), mRNA
Trinity_rosa.OF.SL.hul__1997	[RTKL]	--	Molecular Function: protein serine/threonine kinase activity (GO:0004674);; Molecular Function: ATP binding (GO:0005524);; Biological Process: protein phosphorylation (GO:0006468);;	--	[T]	Signal transduction mechanisms	Ethylene-responsive protein kinase Le-CTR1	Serine/threonine-protein kinase EDR1 GN=F22O13.20 OS=Arabidopsis thaliana (Mouse-ear cress) PE=1 SV=1	Uncharacterized protein {ECO:0000313|EMBL:EMJ11607.1} OS=Prunus persica (Peach) PE=4 SV=1	PREDICTED: serine/threonine-protein kinase EDR1-like [Fragaria vesca subsp. vesca]	PREDICTED: Fragaria vesca subsp. vesca serine/threonine-protein kinase EDR1-like (LOC101310026), mRNA
Trinity_rosa.OF.SL.hul__15666	[IQ]	--	Biological Process: metabolic process (GO:0008152);; Molecular Function: ligase activity (GO:0016874);; Cellular Component: intracellular membrane-bounded organelle (GO:0043231);; Cellular Component: cytoplasmic part (GO:0044444);;	K14760|0|fve:101295406|2-succinylbenzoate--CoA ligase, chloroplastic/peroxisomal-like; K14760 acyl-activating enzyme 14 [EC:6.2.1.26] (A)	[I]	Lipid transport and metabolism	AMP-binding enzyme	2-succinylbenzoate--CoA ligase, chloroplastic/peroxisomal (Precursor) OS=Arabidopsis thaliana (Mouse-ear cress) PE=1 SV=1	Uncharacterized protein {ECO:0000313|EMBL:EMJ13575.1} OS=Prunus persica (Peach) PE=4 SV=1	PREDICTED: 2-succinylbenzoate--CoA ligase, chloroplastic/peroxisomal-like [Fragaria vesca subsp. vesca]	PREDICTED: Fragaria vesca subsp. vesca 2-succinylbenzoate--CoA ligase, chloroplastic/peroxisomal-like (LOC101295406), mRNA
Trinity_rosa.OF.SL.hul__21004	--	--	--	--	--	--	NPH3 family	Root phototropism protein 3 GN=MSJ1.17 OS=Arabidopsis thaliana (Mouse-ear cress) PE=1 SV=2	Uncharacterized protein {ECO:0000313|EMBL:EMJ16627.1} OS=Prunus persica (Peach) PE=4 SV=1	PREDICTED: root phototropism protein 3-like [Fragaria vesca subsp. vesca]	PREDICTED: Fragaria vesca subsp. vesca root phototropism protein 3-like (LOC101306538), mRNA
Trinity_rosa.OF.SL.hul__14791	[R]	General function prediction only	Cellular Component: peroxisomal membrane (GO:0005778);; Molecular Function: electron carrier activity (GO:0009055);; Cellular Component: chloroplast envelope (GO:0009941);; Molecular Function: monodehydroascorbate reductase (NADH) activity (GO:0016656);; Biological Process: glucosinolate biosynthetic process (GO:0019761);; Biological Process: hydrogen peroxide catabolic process (GO:0042744);; Bio…	K08232|0|fve:101298048|probable monodehydroascorbate reductase, cytoplasmic isoform 2-like; K08232 monodehydroascorbate reductase (NADH) [EC:1.6.5.4] (A)	[R]	General function prediction only	Pyridine nucleotide-disulphide oxidoreductase	Probable monodehydroascorbate reductase, cytoplasmic isoform 2 GN=At3g27820 OS=Arabidopsis thaliana (Mouse-ear cress) PE=2 SV=1	Uncharacterized protein {ECO:0000313|EMBL:EMJ16502.1} OS=Prunus persica (Peach) PE=4 SV=1	PREDICTED: probable monodehydroascorbate reductase, cytoplasmic isoform 2-like [Fragaria vesca subsp. vesca]	PREDICTED: Fragaria vesca subsp. vesca probable monodehydroascorbate reductase, cytoplasmic isoform 2-like (LOC101298048), mRNA
Trinity_rosa.OF.SL.hul__3328	[RTKL]	--	Biological Process: activation of MAPKK activity (GO:0000186);; Molecular Function: MAP kinase kinase kinase activity (GO:0004709);; Molecular Function: ATP binding (GO:0005524);;	K14510|0|fve:101305774|serine/threonine-protein kinase CTR1-like; K14510 serine/threonine-protein kinase CTR1 [EC:2.7.11.1] (A)	[T]	Signal transduction mechanisms	Ethylene-responsive protein kinase Le-CTR1	Serine/threonine-protein kinase CTR1 GN=CTR1 OS=Arabidopsis thaliana (Mouse-ear cress) PE=1 SV=1	CTR1-like protein kinase {ECO:0000313|EMBL:AAK40361.1} OS=Rosa hybrid cultivar PE=2 SV=1	CTR1-like protein kinase [Rosa hybrid cultivar]	Rosa hybrid cultivar CTR1-like protein kinase (CTR1) mRNA, complete cds
Trinity_rosa.OF.SL.hul__29004	[R]	General function prediction only	Molecular Function: nucleotide binding (GO:0000166);; Cellular Component: heterotrimeric G-protein complex (GO:0005834);; Cellular Component: Cul4-RING E3 ubiquitin ligase complex (GO:0080008);;	K14406|5.19844e-99|fve:101306916|cleavage stimulation factor subunit 1-like; K14406 cleavage stimulation factor subunit 1 (A)	[A]	RNA processing and modification	WD domain, G-beta repeat	Cleavage stimulation factor subunit 50 {ECO:0000303|PubMed:12379796} OS=Arabidopsis thaliana (Mouse-ear cress) PE=1 SV=1	Uncharacterized protein {ECO:0000313|EMBL:EMJ10345.1} OS=Prunus persica (Peach) PE=4 SV=1	PREDICTED: cleavage stimulation factor subunit 1-like [Fragaria vesca subsp. vesca]	PREDICTED: Fragaria vesca subsp. vesca cleavage stimulation factor subunit 1-like (LOC101306916), mRNA
Trinity_rosa.OF.SL.hul__26745	--	--	--	--	--	--	--	--	Uncharacterized protein {ECO:0000313|EMBL:EMJ24067.1} OS=Prunus persica (Peach) PE=4 SV=1	PREDICTED: uncharacterized protein LOC101291921 [Fragaria vesca subsp. vesca]	PREDICTED: Fragaria vesca subsp. vesca uncharacterized LOC101291921 (LOC101291921), mRNA
Trinity_rosa.OF.SL.hul__13145	[R]	General function prediction only	Molecular Function: acid phosphatase activity (GO:0003993);; Molecular Function: protein serine/threonine phosphatase activity (GO:0004722);; Biological Process: tryptophan catabolic process (GO:0006569);; Biological Process: systemic acquired resistance (GO:0009627);; Biological Process: indoleacetic acid biosynthetic process (GO:0009684);; Biological Process: regulation of defense response (GO:…	--	[G]	Carbohydrate transport and metabolism	Iron/zinc purple acid phosphatase-like protein C	Probable inactive purple acid phosphatase 1 (Precursor) GN=PAP1 OS=Arabidopsis thaliana (Mouse-ear cress) PE=2 SV=1	Purple acid phosphatase {ECO:0000256|RuleBase:RU361203} OS=Prunus persica (Peach) PE=3 SV=1	PREDICTED: probable inactive purple acid phosphatase 1-like [Fragaria vesca subsp. vesca]	PREDICTED: Fragaria vesca subsp. vesca probable inactive purple acid phosphatase 1-like (LOC101309822), mRNA
Trinity_rosa.OF.SL.hul__4439	[J]	Translation, ribosomal structure and biogenesis	Molecular Function: transferase activity (GO:0016740);; Molecular Function: carbon-nitrogen ligase activity, with glutamine as amido-N-donor (GO:0016884);;	--	[J]	Translation, ribosomal structure and biogenesis	Amidase	Fatty acid amide hydrolase GN=FAAH OS=Arabidopsis thaliana (Mouse-ear cress) PE=1 SV=1	Fatty acid amide hydrolase {ECO:0000313|EMBL:EOX92709.1} OS=Theobroma cacao (Cacao) PE=4 SV=1	PREDICTED: fatty acid amide hydrolase-like [Fragaria vesca subsp. vesca]	PREDICTED: Fragaria vesca subsp. vesca fatty acid amide hydrolase-like (LOC101297978), mRNA
Trinity_rosa.OF.SL.hul__39319	--	--	Biological Process: metabolic process (GO:0008152);; Molecular Function: transferase activity (GO:0016740);;	K02527|7.59356e-43|fve:101297278|3-deoxy-D-manno-octulosonic acid transferase-like; K02527 3-deoxy-D-manno-octulosonic-acid transferase [EC:2.4.99.12 2.4.99.13 2.4.99.14 2.4.99.15] (A)	--	--	--	Probable 3-deoxy-D-manno-octulosonic acid transferase, mitochondrial (Precursor) GN=KDTA OS=Arabidopsis thaliana (Mouse-ear cress) PE=2 SV=1	Uncharacterized protein {ECO:0000313|EMBL:EMJ04402.1} OS=Prunus persica (Peach) PE=4 SV=1	PREDICTED: 3-deoxy-D-manno-octulosonic acid transferase-like [Fragaria vesca subsp. vesca]	PREDICTED: Fragaria vesca subsp. vesca 3-deoxy-D-manno-octulosonic acid transferase-like (LOC101297278), mRNA
Trinity_rosa.OF.SL.hul__11667	--	--	Molecular Function: binding (GO:0005488);;	--	--	--	MYB-CC type transfactor, LHEQLE motif	Protein PHR1-LIKE 1 GN=PHL1 OS=Arabidopsis thaliana (Mouse-ear cress) PE=1 SV=1	Uncharacterized protein {ECO:0000313|EMBL:EMJ01011.1} OS=Prunus persica (Peach) PE=4 SV=1	PREDICTED: protein PHR1-LIKE 1-like [Fragaria vesca subsp. vesca]	PREDICTED: Fragaria vesca subsp. vesca protein PHR1-LIKE 1-like (LOC101299337), mRNA
Trinity_rosa.OF.SL.hul__11356	--	--	--	--	--	--	Remorin, C-terminal region	Uncharacterized protein At3g61260 GN=At3g61260 OS=Arabidopsis thaliana (Mouse-ear cress) PE=1 SV=1	Uncharacterized protein {ECO:0000313|EMBL:EXC32852.1} OS=Morus notabilis PE=4 SV=1	PREDICTED: uncharacterized protein LOC101314344 [Fragaria vesca subsp. vesca]	PREDICTED: Fragaria vesca subsp. vesca uncharacterized LOC101314344 (LOC101314344), mRNA
Trinity_rosa.OF.SL.hul__14330	[RTKL]	--	Molecular Function: protein serine/threonine kinase activity (GO:0004674);; Molecular Function: ATP binding (GO:0005524);; Biological Process: protein phosphorylation (GO:0006468);;	--	[T]	Signal transduction mechanisms	Protein kinase domain	Probable leucine-rich repeat receptor-like serine/threonine-protein kinase At3g14840 (Precursor) GN=LRR-RLK OS=Arabidopsis thaliana (Mouse-ear cress) PE=2 SV=1	Uncharacterized protein {ECO:0000313|EMBL:EMJ12605.1} OS=Prunus persica (Peach) PE=3 SV=1	PREDICTED: probable LRR receptor-like serine/threonine-protein kinase At1g56140-like isoform 2 [Fragaria vesca subsp. vesca]	PREDICTED: Fragaria vesca subsp. vesca probable LRR receptor-like serine/threonine-protein kinase At1g56140-like, transcript variant 2 (LOC101300987), mRNA
Trinity_rosa.OF.SL.hul__22875	[K]	Transcription	Molecular Function: DNA binding (GO:0003677);; Biological Process: transcription, DNA-templated (GO:0006351);;	K09338|0|fve:101308004|homeobox-leucine zipper protein HAT14-like; K09338 homeobox-leucine zipper protein (A)	[K]	Transcription	Homeobox associated leucine zipper	Homeobox-leucine zipper protein HAT14 GN=HAT14 OS=Arabidopsis thaliana (Mouse-ear cress) PE=2 SV=3	Uncharacterized protein {ECO:0000313|EMBL:EMJ03514.1} OS=Prunus persica (Peach) PE=4 SV=1	PREDICTED: homeobox-leucine zipper protein HAT14-like [Fragaria vesca subsp. vesca]	PREDICTED: Fragaria vesca subsp. vesca homeobox-leucine zipper protein HAT14-like (LOC101308004), mRNA
Trinity_rosa.OF.SL.hul__4112	[R]	General function prediction only	--	K15201|0|pmum:103335878|general transcription factor 3C polypeptide 3-like; K15201 general transcription factor 3C polypeptide 3 (transcription factor C subunit 4) (A)	[K]	Transcription	TPR repeat	--	Uncharacterized protein {ECO:0000313|EMBL:EMJ01518.1} OS=Prunus persica (Peach) PE=4 SV=1	PREDICTED: general transcription factor 3C polypeptide 3-like [Prunus mume]	PREDICTED: Prunus mume general transcription factor 3C polypeptide 3-like (LOC103335878), transcript variant X2, mRNA
Trinity_rosa.OF.SL.hul__2962	--	--	Molecular Function: DNA binding (GO:0003677);; Cellular Component: nucleus (GO:0005634);; Biological Process: regulation of transcription, DNA-templated (GO:0006355);; Biological Process: auxin-activated signaling pathway (GO:0009734);; Molecular Function: protein dimerization activity (GO:0046983);;	--	--	--	Auxin response factor	Auxin response factor 6 OS=Oryza sativa subsp. japonica (Rice) PE=1 SV=1	Auxin response factor {ECO:0000256|RuleBase:RU004561} OS=Prunus persica (Peach) PE=3 SV=1	PREDICTED: auxin response factor 17-like [Fragaria vesca subsp. vesca]	PREDICTED: Fragaria vesca subsp. vesca auxin response factor 17-like (LOC101291073), mRNA
Trinity_rosa.OF.SL.hul__7890	[RTKL]	--	Molecular Function: protein serine/threonine kinase activity (GO:0004674);; Molecular Function: ATP binding (GO:0005524);; Biological Process: protein phosphorylation (GO:0006468);; Biological Process: systemic acquired resistance (GO:0009627);; Biological Process: salicylic acid biosynthetic process (GO:0009697);; Biological Process: salicylic acid mediated signaling pathway (GO:0009863);; Biolo…	--	[T]	Signal transduction mechanisms	Protein tyrosine kinase	Calmodulin-binding receptor-like cytoplasmic kinase 3 (Precursor) GN=CRCK3 OS=Arabidopsis thaliana (Mouse-ear cress) PE=2 SV=1	Uncharacterized protein {ECO:0000313|EMBL:EMJ05304.1} OS=Prunus persica (Peach) PE=3 SV=1	PREDICTED: calmodulin-binding receptor-like cytoplasmic kinase 3-like [Fragaria vesca subsp. vesca]	PREDICTED: Fragaria vesca subsp. vesca calmodulin-binding receptor-like cytoplasmic kinase 3-like (LOC101307239), mRNA
Trinity_rosa.OF.SL.hul__28200	--	--	Cellular Component: intracellular (GO:0005622);; Molecular Function: zinc ion binding (GO:0008270);;	--	--	--	PLATZ transcription factor	--	Uncharacterized protein {ECO:0000313|EMBL:EMJ22133.1} (Fragment) OS=Prunus persica (Peach) PE=4 SV=1	PREDICTED: uncharacterized protein LOC103331724 [Prunus mume]	PREDICTED: Fragaria vesca subsp. vesca uncharacterized LOC101304144 (LOC101304144), mRNA
Trinity_rosa.OF.SL.hul__10922	--	--	--	K18875|0|fve:101302655|uncharacterized protein LOC101302655; K18875 enhanced disease susceptibility 1 protein (A)	--	--	Lipase (class 3)	Protein EDS1L {ECO:0000305} OS=Arabidopsis thaliana (Mouse-ear cress) PE=1 SV=1	Uncharacterized protein {ECO:0000313|EMBL:EMJ11798.1} OS=Prunus persica (Peach) PE=4 SV=1	PREDICTED: uncharacterized protein LOC101302655 [Fragaria vesca subsp. vesca]	PREDICTED: Fragaria vesca subsp. vesca uncharacterized LOC101302655 (LOC101302655), mRNA
Trinity_rosa.OF.SL.hul__32104	--	--	--	--	--	--	Prolamin-like	Egg cell-secreted protein 1.1 (Precursor) GN=EC1.1 OS=Arabidopsis thaliana (Mouse-ear cress) PE=2 SV=1	Uncharacterized protein {ECO:0000313|EMBL:EMJ00319.1} (Fragment) OS=Prunus persica (Peach) PE=4 SV=1	PREDICTED: egg cell-secreted protein 1.1-like [Fragaria vesca subsp. vesca]	PREDICTED: Pyrus x bretschneideri egg cell-secreted protein 1.1 (LOC103965269), mRNA
Trinity_rosa.OF.SL.hul__446	--	--	--	--	--	--	Urb2/Npa2 family	--	Uncharacterized protein {ECO:0000313|EMBL:EMJ02147.1} OS=Prunus persica (Peach) PE=4 SV=1	PREDICTED: uncharacterized protein LOC101299549 [Fragaria vesca subsp. vesca]	PREDICTED: Fragaria vesca subsp. vesca uncharacterized LOC101299549 (LOC101299549), mRNA
Trinity_rosa.OF.SL.hul__35156	--	--	Cellular Component: nucleus (GO:0005634);;	K16780|9.58085e-39|cre:CHLREDRAFT_131284|DIP13; deflagellation inducible protein; K16780 sjoegren syndrome nuclear autoantigen 1 (A)	--	--	--	13 kDa deflagellation-inducible protein GN=DIP13 OS=Chlamydomonas reinhardtii (Chlamydomonas smithii) PE=1 SV=1	Uncharacterized protein {ECO:0000313|EMBL:EKX31707.1} OS=Guillardia theta CCMP2712 PE=4 SV=1	hypothetical protein GUITHDRAFT_122093 [Guillardia theta CCMP2712]	Phytophthora sojae hypothetical protein partial mRNA
Trinity_rosa.OF.SL.hul__10236	--	--	Biological Process: sphingolipid biosynthetic process (GO:0030148);; Molecular Function: inositol phosphoceramide synthase activity (GO:0045140);;	--	[S]	Function unknown	--	Phosphatidylinositol:ceramide inositolphosphotransferase 2 GN=T8P21.15 OS=Arabidopsis thaliana (Mouse-ear cress) PE=2 SV=1	Uncharacterized protein {ECO:0000313|EMBL:EMJ06793.1} OS=Prunus persica (Peach) PE=4 SV=1	PREDICTED: phosphatidylinositol:ceramide inositolphosphotransferase 2-like [Fragaria vesca subsp. vesca]	PREDICTED: Fragaria vesca subsp. vesca phosphatidylinositol:ceramide inositolphosphotransferase 2-like (LOC101300931), mRNA
Trinity_rosa.OF.SL.hul__17811	[Q]	Secondary metabolites biosynthesis, transport and catabolism	Molecular Function: monooxygenase activity (GO:0004497);; Molecular Function: iron ion binding (GO:0005506);; Molecular Function: electron carrier activity (GO:0009055);; Molecular Function: oxidoreductase activity, acting on paired donors, with incorporation or reduction of molecular oxygen (GO:0016705);; Molecular Function: heme binding (GO:0020037);; Biological Process: oxidation-reduction pro…	--	[QI]	--	Cytochrome P450	11-oxo-beta-amyrin 30-oxidase GN=CYP72A154 OS=Glycyrrhiza uralensis (Chinese licorice) PE=1 SV=1	Uncharacterized protein {ECO:0000313|EMBL:EMJ21954.1} OS=Prunus persica (Peach) PE=3 SV=1	PREDICTED: cytokinin hydroxylase-like [Fragaria vesca subsp. vesca]	PREDICTED: Fragaria vesca subsp. vesca cytokinin hydroxylase-like (LOC101291675), mRNA
Trinity_rosa.OF.SL.hul__47914	--	--	Molecular Function: DNA binding (GO:0003677);; Molecular Function: transcription factor activity, sequence-specific DNA binding (GO:0003700);; Cellular Component: nucleus (GO:0005634);; Biological Process: regulation of transcription, DNA-templated (GO:0006355);; Biological Process: response to chitin (GO:0010200);;	--	--	--	AP2 domain	Ethylene-responsive transcription factor ERF098 GN=ERF098 OS=Arabidopsis thaliana (Mouse-ear cress) PE=1 SV=1	Uncharacterized protein {ECO:0000313|EMBL:EMJ00182.1} OS=Prunus persica (Peach) PE=4 SV=1	PREDICTED: ethylene-responsive transcription factor ERF098-like [Fragaria vesca subsp. vesca]	PREDICTED: Fragaria vesca subsp. vesca ethylene-responsive transcription factor ERF098-like (LOC101299158), mRNA
Trinity_rosa.OF.SL.hul__13394	[O]	Posttranslational modification, protein turnover, chaperones	--	K08900|0|fve:101308226|ATP-dependent zinc metalloprotease FtsH 2-like; K08900 mitochondrial chaperone BCS1 (A)	[O]	Posttranslational modification, protein turnover, chaperones	Domain associated at C-terminal with AAA	26S protease regulatory subunit 6B homolog GN=MCK7.16 OS=Arabidopsis thaliana (Mouse-ear cress) PE=1 SV=1	Uncharacterized protein {ECO:0000313|EMBL:EMJ03246.1} OS=Prunus persica (Peach) PE=3 SV=1	PREDICTED: ATP-dependent zinc metalloprotease FtsH 2-like [Fragaria vesca subsp. vesca]	PREDICTED: Fragaria vesca subsp. vesca uncharacterized LOC101307934 (LOC101307934), misc_RNA
Trinity_rosa.OF.SL.hul__34159	--	--	--	--	--	--	--	--	Uncharacterized protein {ECO:0000313|EMBL:EMJ10325.1} OS=Prunus persica (Peach) PE=4 SV=1	PREDICTED: DNA-binding protein RHL1-like [Fragaria vesca subsp. vesca]	PREDICTED: Fragaria vesca subsp. vesca DNA-binding protein RHL1-like (LOC101311374), mRNA
Trinity_rosa.OF.SL.hul__50238	--	--	Molecular Function: binding (GO:0005488);;	--	--	--	--	--	Uncharacterized protein {ECO:0000313|EMBL:EMJ07824.1} (Fragment) OS=Prunus persica (Peach) PE=4 SV=1	PREDICTED: zinc finger MYM-type protein 1-like [Fragaria vesca subsp. vesca]	PREDICTED: Fragaria vesca subsp. vesca zinc finger MYM-type protein 1-like (LOC101292497), mRNA
Trinity_rosa.OF.SL.hul__1351	[T]	Signal transduction mechanisms	--	--	--	--	Histidine kinase-, DNA gyrase B-, and HSP90-like ATPase	--	Sensory transduction histidine kinase, putative {ECO:0000313|EMBL:EEF26468.1} (Fragment) OS=Ricinus communis (Castor bean) PE=4 SV=1	sensory transduction histidine kinase, putative [Ricinus communis]	Myceliophthora thermophila ATCC 42464 hypothetical protein (MYCTH_2299037) mRNA, complete cds
Trinity_rosa.OF.SL.hul__24994	--	--	Biological Process: lipid metabolic process (GO:0006629);; Molecular Function: hydrolase activity, acting on ester bonds (GO:0016788);;	--	--	--	GDSL-like Lipase/Acylhydrolase	GDSL esterase/lipase EXL3 (Precursor) GN=EXL3 OS=Arabidopsis thaliana (Mouse-ear cress) PE=2 SV=1	GDSL esterase/lipase EXL3 {ECO:0000313|EMBL:EXC04219.1} OS=Morus notabilis PE=4 SV=1	PREDICTED: uncharacterized protein LOC101306013 [Fragaria vesca subsp. vesca]	PREDICTED: Fragaria vesca subsp. vesca uncharacterized LOC101306013 (LOC101306013), mRNA
Trinity_rosa.OF.SL.hul__9066	--	--	Cellular Component: integral component of membrane (GO:0016021);; Molecular Function: NAD(P)H oxidase activity (GO:0016174);; Biological Process: oxidation-reduction process (GO:0055114);;	--	[PQ]	--	FAD-binding domain	Ferric reduction oxidase 7, chloroplastic (Precursor) GN=FRO7 OS=Arabidopsis thaliana (Mouse-ear cress) PE=2 SV=1	Uncharacterized protein {ECO:0000313|EMBL:EMJ26370.1} OS=Prunus persica (Peach) PE=4 SV=1	PREDICTED: ferric reduction oxidase 7, chloroplastic-like [Fragaria vesca subsp. vesca]	PREDICTED: Fragaria vesca subsp. vesca ferric reduction oxidase 7, chloroplastic-like (LOC101292220), mRNA
Trinity_rosa.OF.SL.hul__26199	--	--	Molecular Function: ubiquitin-protein transferase activity (GO:0004842);; Cellular Component: nucleus (GO:0005634);; Biological Process: response to abscisic acid (GO:0009737);; Biological Process: embryo development ending in seed dormancy (GO:0009793);; Biological Process: protein ubiquitination (GO:0016567);; Biological Process: protein sumoylation (GO:0016925);; Molecular Function: SUMO trans…	K10577|3.99135e-101|fve:101311902|SUMO-conjugating enzyme SCE1-like; K10577 ubiquitin-conjugating enzyme E2 I [EC:6.3.2.19] (A)	[O]	Posttranslational modification, protein turnover, chaperones	Ubiquitin-conjugating enzyme	SUMO-conjugating enzyme SCE1 GN=T10K17.80 OS=Arabidopsis thaliana (Mouse-ear cress) PE=1 SV=1	SUMO-conjugating enzyme SCE1 {ECO:0000313|EMBL:EXB54179.1} OS=Morus notabilis PE=3 SV=1	PREDICTED: SUMO-conjugating enzyme SCE1-like [Fragaria vesca subsp. vesca]	PREDICTED: Fragaria vesca subsp. vesca SUMO-conjugating enzyme SCE1-like (LOC101311902), mRNA
Trinity_rosa.OF.SL.hul__12101	[Q]	Secondary metabolites biosynthesis, transport and catabolism	Molecular Function: oxidoreductase activity (GO:0016491);; Biological Process: oxidation-reduction process (GO:0055114);;	--	[H]	Coenzyme transport and metabolism	FAD dependent oxidoreductase	Prolycopene isomerase 2, chloroplastic (Precursor) GN=CRTISO2 OS=Oncidium hybrid cultivar (Orchid) PE=2 SV=1	Uncharacterized protein {ECO:0000313|EMBL:EMJ04820.1} OS=Prunus persica (Peach) PE=4 SV=1	PREDICTED: pyridine nucleotide-disulfide oxidoreductase domain-containing protein 2-like [Fragaria vesca subsp. vesca]	PREDICTED: Fragaria vesca subsp. vesca pyridine nucleotide-disulfide oxidoreductase domain-containing protein 2-like (LOC101290701), mRNA
Trinity_rosa.OF.SL.hul__2008	[DZ]	--	Molecular Function: metal ion binding (GO:0046872);;	--	--	--	Regulator of chromosome condensation (RCC1) repeat	Ultraviolet-B receptor UVR8 GN=UVR8 OS=Arabidopsis thaliana (Mouse-ear cress) PE=1 SV=1	Uncharacterized protein {ECO:0000313|EMBL:EMJ02961.1} OS=Prunus persica (Peach) PE=4 SV=1	PREDICTED: uncharacterized protein LOC101304637 [Fragaria vesca subsp. vesca]	PREDICTED: Fragaria vesca subsp. vesca uncharacterized LOC101304637 (LOC101304637), mRNA
Trinity_rosa.OF.SL.hul__45842	--	--	Cellular Component: chloroplast (GO:0009507);; Biological Process: mRNA modification (GO:0016556);;	--	[R]	General function prediction only	PPR repeat family	Pentatricopeptide repeat-containing protein At5g13270, chloroplastic (Precursor) GN=PCMP-H90 OS=Arabidopsis thaliana (Mouse-ear cress) PE=2 SV=1	Putative uncharacterized protein {ECO:0000313|EMBL:CAN69881.1} OS=Vitis vinifera (Grape) PE=4 SV=1	PREDICTED: pentatricopeptide repeat-containing protein At5g13270, chloroplastic-like [Fragaria vesca subsp. vesca]	PREDICTED: Fragaria vesca subsp. vesca pentatricopeptide repeat-containing protein At5g13270, chloroplastic-like (LOC101313955), mRNA
Trinity_rosa.OF.SL.hul__11545	[S]	Function unknown	--	--	--	--	Leucine Rich repeats (2 copies)	TMV resistance protein N GN=N OS=Nicotiana glutinosa (Tobacco) PE=1 SV=1	Uncharacterized protein {ECO:0000313|EMBL:EMJ11938.1} OS=Prunus persica (Peach) PE=4 SV=1	hypothetical protein PRUPE_ppa021703mg [Prunus persica]	PREDICTED: Fragaria vesca subsp. vesca protein SUPPRESSOR OF npr1-1, CONSTITUTIVE 1-like (LOC101291119), mRNA
Trinity_rosa.OF.SL.hul__23285	[LK]	--	Molecular Function: damaged DNA binding (GO:0003684);; Molecular Function: ATP binding (GO:0005524);; Biological Process: DNA repair (GO:0006281);; Biological Process: heme biosynthetic process (GO:0006783);; Molecular Function: ATP-dependent helicase activity (GO:0008026);;	--	[A]	RNA processing and modification	CarD-like/TRCF domain	--	Uncharacterized protein {ECO:0000313|EMBL:EMJ18845.1} OS=Prunus persica (Peach) PE=4 SV=1	PREDICTED: transcription-repair-coupling factor-like [Fragaria vesca subsp. vesca]	PREDICTED: Fragaria vesca subsp. vesca transcription-repair-coupling factor-like (LOC101312758), mRNA
Trinity_rosa.OF.SL.hul__40225	--	--	Molecular Function: DNA binding (GO:0003677);; Molecular Function: chromatin binding (GO:0003682);;	--	--	--	MYB-CC type transfactor, LHEQLE motif	Myb family transcription factor APL GN=APL OS=Arabidopsis thaliana (Mouse-ear cress) PE=2 SV=2	Uncharacterized protein {ECO:0000313|EMBL:EMJ12877.1} OS=Prunus persica (Peach) PE=4 SV=1	PREDICTED: myb family transcription factor APL-like isoform 1 [Fragaria vesca subsp. vesca]	PREDICTED: Fragaria vesca subsp. vesca myb family transcription factor APL-like, transcript variant 1 (LOC101308645), mRNA
Trinity_rosa.OF.SL.hul__48743	--	--	Molecular Function: peroxidase activity (GO:0004601);; Biological Process: response to oxidative stress (GO:0006979);; Molecular Function: heme binding (GO:0020037);; Molecular Function: metal ion binding (GO:0046872);; Biological Process: oxidation-reduction process (GO:0055114);;	K00430|6.17513e-61|fve:101309307|peroxidase 10-like; K00430 peroxidase [EC:1.11.1.7] (A)	--	--	Peroxidase	Peroxidase 10 (Precursor) GN=F14J22.19 OS=Arabidopsis thaliana (Mouse-ear cress) PE=1 SV=1	Uncharacterized protein {ECO:0000313|EMBL:EMJ01587.1} OS=Prunus persica (Peach) PE=3 SV=1	PREDICTED: peroxidase 10-like [Fragaria vesca subsp. vesca]	PREDICTED: Fragaria vesca subsp. vesca peroxidase 10-like (LOC101309307), mRNA
Trinity_rosa.OF.SL.hul__16414	--	--	Cellular Component: plastid (GO:0009536);; Biological Process: response to stimulus (GO:0050896);;	--	--	--	Multidrug resistance efflux transporter	--	Putative uncharacterized protein {ECO:0000313|EMBL:EEF35038.1} OS=Ricinus communis (Castor bean) PE=4 SV=1	PREDICTED: crt homolog 1-like [Fragaria vesca subsp. vesca]	PREDICTED: Fragaria vesca subsp. vesca crt homolog 1-like (LOC101294018), mRNA
Trinity_rosa.OF.SL.hul__42785	--	--	Biological Process: vesicle-mediated transport (GO:0016192);;	--	[P]	Inorganic ion transport and metabolism	Got1/Sft2-like family	--	Vesicle transport protein GOT1B, putative {ECO:0000313|EMBL:EEF31363.1} OS=Ricinus communis (Castor bean) PE=4 SV=1	Vesicle transport protein GOT1B, putative [Ricinus communis]	PREDICTED: Fragaria vesca subsp. vesca vesicle transport protein GOT1B-like (LOC101290751), mRNA
Trinity_rosa.OF.SL.hul__1908	--	--	--	--	--	--	MULE transposase domain	Protein FAR1-RELATED SEQUENCE 5 GN=FRS5 OS=Arabidopsis thaliana (Mouse-ear cress) PE=2 SV=1	Putative uncharacterized protein {ECO:0000313|EMBL:CAN63412.1} OS=Vitis vinifera (Grape) PE=4 SV=1	PREDICTED: protein FAR1-RELATED SEQUENCE 5-like [Fragaria vesca subsp. vesca]	PREDICTED: Fragaria vesca subsp. vesca protein FAR1-RELATED SEQUENCE 5-like (LOC101294410), mRNA
Trinity_rosa.OF.SL.hul__30067	[RTKL]	--	Biological Process: activation of MAPKK activity (GO:0000186);; Molecular Function: MAP kinase kinase kinase activity (GO:0004709);; Molecular Function: protein tyrosine kinase activity (GO:0004713);; Molecular Function: ATP binding (GO:0005524);; Cellular Component: integral component of membrane (GO:0016021);; Molecular Function: 2-alkenal reductase [NAD(P)] activity (GO:0032440);; Biological P…	--	--	--	Protein kinase domain	Probable LRR receptor-like serine/threonine-protein kinase At4g08850 (Precursor) GN=At4g08850 OS=Arabidopsis thaliana (Mouse-ear cress) PE=2 SV=3	Uncharacterized protein {ECO:0000313|EMBL:EMJ01525.1} OS=Prunus persica (Peach) PE=4 SV=1	PREDICTED: probable LRR receptor-like serine/threonine-protein kinase At4g08850-like [Fragaria vesca subsp. vesca]	PREDICTED: Fragaria vesca subsp. vesca probable LRR receptor-like serine/threonine-protein kinase At4g08850-like (LOC101310492), mRNA
Trinity_rosa.OF.SL.hul__4688	--	--	--	K18270|0|fve:101313001|rab3 GTPase-activating protein catalytic subunit-like; K18270 Rab3 GTPase-activating protein catalytic subunit (A)	[S]	Function unknown	--	--	Uncharacterized protein {ECO:0000313|EMBL:EMJ08430.1} OS=Prunus persica (Peach) PE=4 SV=1	PREDICTED: rab3 GTPase-activating protein catalytic subunit-like [Fragaria vesca subsp. vesca]	PREDICTED: Fragaria vesca subsp. vesca rab3 GTPase-activating protein catalytic subunit-like (LOC101313001), mRNA
Trinity_rosa.OF.SL.hul__9693	[S]	Function unknown	Biological Process: transmembrane transport (GO:0055085);;	--	--	--	OPT oligopeptide transporter protein	Probable metal-nicotianamine transporter YSL6 GN=YSL6 OS=Arabidopsis thaliana (Mouse-ear cress) PE=2 SV=2	Yellow stripe-like protein 6 {ECO:0000313|EMBL:AEQ28191.1} OS=Malus baccata var. xiaojinensis (Apple) PE=2 SV=1	PREDICTED: probable metal-nicotianamine transporter YSL6-like [Fragaria vesca subsp. vesca]	PREDICTED: Fragaria vesca subsp. vesca probable metal-nicotianamine transporter YSL6-like (LOC101307240), mRNA
Trinity_rosa.OF.SL.hul__10478	--	--	Cellular Component: membrane (GO:0016020);; Molecular Function: lyase activity (GO:0016829);;	K01728|0|fve:101291580|probable pectate lyase 15-like; K01728 pectate lyase [EC:4.2.2.2] (A)	--	--	Pectate lyase	Probable pectate lyase 15 (Precursor) GN=At4g13710 OS=Arabidopsis thaliana (Mouse-ear cress) PE=2 SV=1	Pectate lyase {ECO:0000256|RuleBase:RU361123} OS=Prunus persica (Peach) PE=2 SV=1	PREDICTED: probable pectate lyase 15-like [Fragaria vesca subsp. vesca]	PREDICTED: Fragaria vesca subsp. vesca probable pectate lyase 15-like (LOC101291580), mRNA
Trinity_rosa.OF.SL.hul__3187	--	--	--	--	--	--	--	--	--	hypothetical protein CLUG_03469 [Clavispora lusitaniae ATCC 42720]	Sporisorium reilianum SRZ2 chromosome 5 complete DNA sequence
Trinity_rosa.OF.SL.hul__39908	[F]	Nucleotide transport and metabolism	Molecular Function: adenylate kinase activity (GO:0004017);; Molecular Function: copper ion binding (GO:0005507);; Molecular Function: ATP binding (GO:0005524);; Cellular Component: mitochondrion (GO:0005739);; Cellular Component: plasma membrane (GO:0005886);; Biological Process: purine nucleotide metabolic process (GO:0006163);; Biological Process: response to cadmium ion (GO:0046686);; Biologi…	K00939|2.21659e-85|fve:101310115|adenylate kinase B-like; K00939 adenylate kinase [EC:2.7.4.3] (A)	[F]	Nucleotide transport and metabolism	Adenylate kinase	Adenylate kinase 4 GN=ADK-B OS=Oryza sativa subsp. japonica (Rice) PE=2 SV=1	Uncharacterized protein {ECO:0000313|EnsemblPlants:GLYMA17G13760.2} OS=Glycine max (Soybean) PE=3 SV=1	PREDICTED: adenylate kinase 4, partial [Nicotiana sylvestris]	PREDICTED: Fragaria vesca subsp. vesca adenylate kinase B-like (LOC101310115), mRNA
Trinity_rosa.OF.SL.hul__18485	--	--	--	--	--	--	--	Uncharacterized protein At1g51745 GN=At1g51745 OS=Arabidopsis thaliana (Mouse-ear cress) PE=2 SV=2	Uncharacterized protein {ECO:0000313|EMBL:EMJ21449.1} OS=Prunus persica (Peach) PE=4 SV=1	PREDICTED: uncharacterized protein LOC101303560 [Fragaria vesca subsp. vesca]	PREDICTED: Fragaria vesca subsp. vesca uncharacterized LOC101303560 (LOC101303560), mRNA
Trinity_rosa.OF.SL.hul__49273	[S]	Function unknown	--	--	[R]	General function prediction only	Leucine rich repeat	Probably inactive leucine-rich repeat receptor-like protein kinase At2g25790 (Precursor) GN=At2g25790 OS=Arabidopsis thaliana (Mouse-ear cress) PE=2 SV=1	Receptor-like protein 12 {ECO:0000313|EMBL:EXB37638.1} OS=Morus notabilis PE=4 SV=1	PREDICTED: LOW QUALITY PROTEIN: receptor-like protein 12 [Prunus mume]	PREDICTED: Fragaria vesca subsp. vesca receptor-like protein 12-like (LOC101309371), mRNA
Trinity_rosa.OF.SL.hul__1491	[E]	Amino acid transport and metabolism	Biological Process: glutamate biosynthetic process (GO:0006537);; Molecular Function: glutamate synthase (ferredoxin) activity (GO:0016041);; Biological Process: oxidation-reduction process (GO:0055114);;	K00284|0|fve:101314871|ferredoxin-dependent glutamate synthase 1, chloroplastic-like; K00284 glutamate synthase (ferredoxin) [EC:1.4.7.1] (A)	[E]	Amino acid transport and metabolism	Conserved region in glutamate synthase	Ferredoxin-dependent glutamate synthase 1, chloroplastic/mitochondrial (Precursor) GN=F21E1_60 OS=Arabidopsis thaliana (Mouse-ear cress) PE=1 SV=3	Uncharacterized protein {ECO:0000313|EMBL:EMJ04261.1} OS=Prunus persica (Peach) PE=4 SV=1	PREDICTED: ferredoxin-dependent glutamate synthase 1, chloroplastic-like [Fragaria vesca subsp. vesca]	PREDICTED: Fragaria vesca subsp. vesca ferredoxin-dependent glutamate synthase 1, chloroplastic-like (LOC101314871), mRNA
Trinity_rosa.OF.SL.hul__9128	--	--	--	--	--	--	Plant protein of unknown function (DUF869)	Filament-like plant protein 3 GN=FPP3 OS=Arabidopsis thaliana (Mouse-ear cress) PE=2 SV=2	Uncharacterized protein {ECO:0000313|EMBL:EMJ15826.1} OS=Prunus persica (Peach) PE=4 SV=1	PREDICTED: filament-like plant protein-like [Fragaria vesca subsp. vesca]	PREDICTED: Fragaria vesca subsp. vesca filament-like plant protein-like (LOC101297689), mRNA
Trinity_rosa.OF.SL.hul__20242	[L]	Replication, recombination and repair	Biological Process: transport (GO:0006810);;	--	--	--	TLD	--	Uncharacterized protein {ECO:0000313|EMBL:EXB37497.1} OS=Morus notabilis PE=4 SV=1	PREDICTED: oxidation resistance protein 1-like [Fragaria vesca subsp. vesca]	PREDICTED: Fragaria vesca subsp. vesca oxidation resistance protein 1-like (LOC101314454), mRNA
Trinity_rosa.OF.SL.hul__12897	--	--	--	--	--	--	--	--	Uncharacterized protein {ECO:0000313|EMBL:EMJ05794.1} OS=Prunus persica (Peach) PE=4 SV=1	PREDICTED: uncharacterized protein LOC101299210 [Fragaria vesca subsp. vesca]	PREDICTED: Fragaria vesca subsp. vesca uncharacterized LOC101299210 (LOC101299210), mRNA
Trinity_rosa.OF.SL.hul__5968	--	--	--	--	[R]	General function prediction only	--	BTB/POZ domain-containing protein FBL11 GN=FBL11 OS=Arabidopsis thaliana (Mouse-ear cress) PE=2 SV=2	Uncharacterized protein {ECO:0000313|EMBL:EMJ04427.1} OS=Prunus persica (Peach) PE=4 SV=1	PREDICTED: BTB/POZ domain-containing protein FBL11-like [Fragaria vesca subsp. vesca]	PREDICTED: Fragaria vesca subsp. vesca BTB/POZ domain-containing protein FBL11-like (LOC101292621), mRNA
Trinity_rosa.OF.SL.hul__5659	[Q]	Secondary metabolites biosynthesis, transport and catabolism	Molecular Function: copper ion binding (GO:0005507);; Molecular Function: primary amine oxidase activity (GO:0008131);; Biological Process: amine metabolic process (GO:0009308);; Molecular Function: quinone binding (GO:0048038);; Biological Process: oxidation-reduction process (GO:0055114);;	K00276|0|pper:PRUPE_ppa001698mg|hypothetical protein; K00276 primary-amine oxidase [EC:1.4.3.21] (A)	[Q]	Secondary metabolites biosynthesis, transport and catabolism	Copper amine oxidase, enzyme domain	Primary amine oxidase (Precursor) OS=Pisum sativum (Garden pea) PE=1 SV=1	Amine oxidase 1 {ECO:0000313|EMBL:AIS23644.1} OS=Malus domestica (Apple) PE=2 SV=1	PREDICTED: copper amine oxidase 1-like isoform X2 [Malus domestica]	PREDICTED: Fragaria vesca subsp. vesca copper methylamine oxidase-like (LOC101303958), mRNA
Trinity_rosa.OF.SL.hul__30061	--	--	--	--	[T]	Signal transduction mechanisms	NB-ARC domain	Putative disease resistance protein RGA3 GN=RGA3 OS=Solanum bulbocastanum (Wild potato) PE=2 SV=2	Uncharacterized protein {ECO:0000313|EMBL:EMJ18135.1} OS=Prunus persica (Peach) PE=4 SV=1	PREDICTED: putative disease resistance protein RGA3-like [Fragaria vesca subsp. vesca]	PREDICTED: Fragaria vesca subsp. vesca putative disease resistance protein RGA3-like (LOC101292170), misc_RNA
Trinity_rosa.OF.SL.hul__17419	--	--	--	--	[O]	Posttranslational modification, protein turnover, chaperones	Protein of unknown function (DUF1117)	E3 ubiquitin-protein ligase RING1 GN=RING1 OS=Gossypium hirsutum (Upland cotton) PE=1 SV=1	Uncharacterized protein {ECO:0000313|EMBL:EMJ19277.1} OS=Prunus persica (Peach) PE=4 SV=1	PREDICTED: E3 ubiquitin-protein ligase RING1-like [Fragaria vesca subsp. vesca]	PREDICTED: Fragaria vesca subsp. vesca E3 ubiquitin-protein ligase RING1-like (LOC101302982), mRNA
Trinity_rosa.OF.SL.hul__63	[L]	Replication, recombination and repair	Molecular Function: catalytic activity (GO:0003824);; Biological Process: metabolic process (GO:0008152);;	--	--	--	Bacterial DNA polymerase III alpha subunit	--	DNA polymerase III subunit alpha {ECO:0000313|EMBL:EME26683.1} OS=Galdieria sulphuraria (Red alga) PE=4 SV=1	DNA polymerase III subunit alpha [Galdieria sulphuraria]	Sordaria macrospora k-hell hypothetical protein (SMAC_10614), mRNA
Trinity_rosa.OF.SL.hul__1011	[L]	Replication, recombination and repair	--	K12599|0|fve:101310386|helicase SKI2W-like; K12599 antiviral helicase SKI2 [EC:3.6.4.-] (A)	[A]	RNA processing and modification	DSHCT (NUC185) domain	--	Uncharacterized protein {ECO:0000313|EMBL:EMJ06148.1} OS=Prunus persica (Peach) PE=4 SV=1	PREDICTED: helicase SKI2W-like [Fragaria vesca subsp. vesca]	PREDICTED: Fragaria vesca subsp. vesca helicase SKI2W-like (LOC101310386), mRNA
Trinity_rosa.OF.SL.hul__29982	--	--	--	--	--	--	WRKY DNA -binding domain	Probable WRKY transcription factor 41 GN=WRKY41 OS=Arabidopsis thaliana (Mouse-ear cress) PE=2 SV=2	Putative WRKY transcription factor 53 {ECO:0000313|EMBL:EXB72456.1} OS=Morus notabilis PE=4 SV=1	PREDICTED: TMV resistance protein N-like [Fragaria vesca subsp. vesca]	PREDICTED: Fragaria vesca subsp. vesca TMV resistance protein N-like (LOC101295152), mRNA
Trinity_rosa.OF.SL.hul__15359	--	--	--	--	--	--	RNA recognition motif. (a.k.a. RRM, RBD, or RNP domain)	--	Uncharacterized protein {ECO:0000313|EMBL:EMJ25313.1} OS=Prunus persica (Peach) PE=4 SV=1	PREDICTED: uncharacterized protein LOC101296092 [Fragaria vesca subsp. vesca]	PREDICTED: Fragaria vesca subsp. vesca uncharacterized LOC101296092 (LOC101296092), mRNA
Trinity_rosa.OF.SL.hul__61809	--	--	Biological Process: proline transport (GO:0015824);;	--	--	--	--	MACPF domain-containing protein At1g14780 GN=At1g14780 OS=Arabidopsis thaliana (Mouse-ear cress) PE=2 SV=1	Uncharacterized protein {ECO:0000313|EMBL:EMJ23209.1} OS=Prunus persica (Peach) PE=4 SV=1	PREDICTED: MACPF domain-containing protein At1g14780-like [Fragaria vesca subsp. vesca]	PREDICTED: Fragaria vesca subsp. vesca MACPF domain-containing protein At1g14780-like (LOC101291519), mRNA
Trinity_rosa.OF.SL.hul__29834	--	--	--	K16573|1.71707e-145|pmum:103330137|uncharacterized LOC103330137; K16573 gamma-tubulin complex component 6 (A)	[Z]	Cytoskeleton	Spc97 / Spc98 family	Gamma-tubulin complex component 4 GN=GCP4 OS=Arabidopsis thaliana (Mouse-ear cress) PE=2 SV=2	Uncharacterized protein {ECO:0000313|EMBL:EMJ09618.1} OS=Prunus persica (Peach) PE=4 SV=1	PREDICTED: uncharacterized protein LOC103330137 [Prunus mume]	PREDICTED: Fragaria vesca subsp. vesca uncharacterized LOC101306719 (LOC101306719), misc_RNA
Trinity_rosa.OF.SL.hul__31198	[H]	Coenzyme transport and metabolism	--	K10684|0|fve:101298012|SUMO-activating enzyme subunit 1A-like; K10684 ubiquitin-like 1-activating enzyme E1 A [EC:6.3.2.19] (A)	[O]	Posttranslational modification, protein turnover, chaperones	ThiF family	SUMO-activating enzyme subunit 1A GN=F13M23.80 OS=Arabidopsis thaliana (Mouse-ear cress) PE=1 SV=1	Putative uncharacterized protein {ECO:0000313|EMBL:CBI15678.3} OS=Vitis vinifera (Grape) PE=4 SV=1	PREDICTED: SUMO-activating enzyme subunit 1A-like [Fragaria vesca subsp. vesca]	PREDICTED: Malus x domestica SUMO-activating enzyme subunit 1A-like (LOC103409644), transcript variant X2, mRNA
Trinity_rosa.OF.SL.hul__19040	[U]	Intracellular trafficking, secretion, and vesicular transport	--	K17338|4.73404e-102|fve:101313136|HVA22-like protein i-like; K17338 receptor expression-enhancing protein 1/2/3/4 (A)	[V]	Defense mechanisms	TB2/DP1, HVA22 family	HVA22-like protein i GN=HVA22I OS=Arabidopsis thaliana (Mouse-ear cress) PE=2 SV=2	Uncharacterized protein {ECO:0000313|EMBL:EMJ05247.1} OS=Prunus persica (Peach) PE=4 SV=1	PREDICTED: HVA22-like protein i-like [Fragaria vesca subsp. vesca]	PREDICTED: Fragaria vesca subsp. vesca HVA22-like protein i-like (LOC101313136), mRNA
Trinity_rosa.OF.SL.hul__18504	--	--	Cellular Component: plasma membrane (GO:0005886);; Molecular Function: sterol delta7 reductase activity (GO:0009918);; Biological Process: brassinosteroid biosynthetic process (GO:0016132);; Cellular Component: integral component of endoplasmic reticulum membrane (GO:0030176);; Molecular Function: 7-dehydrocholesterol reductase activity (GO:0047598);; Biological Process: oxidation-reduction proce…	K00213|0|fve:101313328|7-dehydrocholesterol reductase-like; K00213 7-dehydrocholesterol reductase [EC:1.3.1.21] (A)	[IT]	--	Ergosterol biosynthesis ERG4/ERG24 family	7-dehydrocholesterol reductase GN=F11F12.21 OS=Arabidopsis thaliana (Mouse-ear cress) PE=1 SV=1	Uncharacterized protein {ECO:0000313|EMBL:EMJ18416.1} OS=Prunus persica (Peach) PE=4 SV=1	PREDICTED: 7-dehydrocholesterol reductase-like [Fragaria vesca subsp. vesca]	PREDICTED: Fragaria vesca subsp. vesca 7-dehydrocholesterol reductase-like (LOC101313328), mRNA
Trinity_rosa.OF.SL.hul__57106	--	--	Molecular Function: isomerase activity (GO:0016853);; Biological Process: peptidyl-proline modification (GO:0018208);; Cellular Component: intracellular membrane-bounded organelle (GO:0043231);; Cellular Component: cytoplasmic part (GO:0044444);;	K09569|1.21287e-23|vcn:VOLCADRAFT_83939|hypothetical protein; K09569 FK506-binding protein 2 [EC:5.2.1.8] (A)	[O]	Posttranslational modification, protein turnover, chaperones	FKBP-type peptidyl-prolyl cis-trans isomerase	FK506-binding protein 2 (Precursor) GN=FKBP15 OS=Vicia faba (Broad bean) PE=1 SV=1	Peptidyl-prolyl cis-trans isomerase {ECO:0000256|RuleBase:RU004231} OS=Volvox carteri (Green alga) PE=4 SV=1	hypothetical protein SCHCODRAFT_57160 [Schizophyllum commune H4-8]	--
Trinity_rosa.OF.SL.hul__12542	--	--	--	--	--	--	BTB/POZ domain	BTB/POZ domain-containing protein At2g46260 GN=At2g46260 OS=Arabidopsis thaliana (Mouse-ear cress) PE=2 SV=2	POZ/BTB containin G-protein 1 isoform 1 {ECO:0000313|EMBL:EOY24913.1} OS=Theobroma cacao (Cacao) PE=4 SV=1	PREDICTED: BTB/POZ domain-containing protein At2g46260-like [Fragaria vesca subsp. vesca]	PREDICTED: Fragaria vesca subsp. vesca BTB/POZ domain-containing protein At2g46260-like (LOC101300622), mRNA
Trinity_rosa.OF.SL.hul__11186	[M]	Cell wall/membrane/envelope biogenesis	Cellular Component: integral component of membrane (GO:0016021);; Molecular Function: cellulose synthase (UDP-forming) activity (GO:0016760);; Biological Process: cellulose biosynthetic process (GO:0030244);;	--	--	--	Cellulose synthase	Cellulose synthase-like protein D3 GN=T17B22.26 OS=Arabidopsis thaliana (Mouse-ear cress) PE=1 SV=1	Uncharacterized protein {ECO:0000313|EMBL:EMJ12175.1} OS=Prunus persica (Peach) PE=4 SV=1	PREDICTED: cellulose synthase-like protein D3-like [Fragaria vesca subsp. vesca]	PREDICTED: Fragaria vesca subsp. vesca cellulose synthase-like protein D3-like (LOC101292423), mRNA
Trinity_rosa.OF.SL.hul__17081	[R]	General function prediction only	--	--	[R]	General function prediction only	Metallo-beta-lactamase superfamily	Probable hydroxyacylglutathione hydrolase 2, chloroplast (Precursor) GN=GLX2-4 OS=Arabidopsis thaliana (Mouse-ear cress) PE=2 SV=1	Putative uncharacterized protein {ECO:0000313|EMBL:CBJ48492.1} OS=Ectocarpus siliculosus (Brown alga) PE=4 SV=1	metallo-beta-lactamase superfamily protein [Ophiostoma piceae UAMH 11346]	Oryza sativa (indica cultivar-group) cDNA clone:OSIGCSN072N13, full insert sequence
Trinity_rosa.OF.SL.hul__12965	[H]	Coenzyme transport and metabolism	Molecular Function: biotin-[acetyl-CoA-carboxylase] ligase activity (GO:0004077);; Biological Process: cellular protein modification process (GO:0006464);;	K01942|0|fve:101294231|biotin--protein ligase-like; K01942 biotin--protein ligase [EC:6.3.4.9 6.3.4.10 6.3.4.11 6.3.4.15] (A)	[H]	Coenzyme transport and metabolism	Biotin/lipoate A/B protein ligase family	Biotin--[acetyl-CoA-carboxylase] ligase (Precursor) GN=HCS1 OS=Arabidopsis thaliana (Mouse-ear cress) PE=1 SV=2	Uncharacterized protein {ECO:0000313|EMBL:EMJ22979.1} OS=Prunus persica (Peach) PE=4 SV=1	PREDICTED: biotin--protein ligase-like [Fragaria vesca subsp. vesca]	PREDICTED: Fragaria vesca subsp. vesca biotin--protein ligase-like (LOC101294231), mRNA
Trinity_rosa.OF.SL.hul__3872	--	--	--	K18213|0|fve:101309035|proteinaceous RNase P 3-like; K18213 proteinaceous RNase P [EC:3.1.26.5] (A)	[R]	General function prediction only	Zc3h12a-like Ribonuclease NYN domain	Proteinaceous RNase P 3 GN=PRORP3 OS=Arabidopsis thaliana (Mouse-ear cress) PE=1 SV=1	Uncharacterized protein {ECO:0000313|EMBL:EMJ09208.1} OS=Prunus persica (Peach) PE=4 SV=1	PREDICTED: proteinaceous RNase P 3-like [Fragaria vesca subsp. vesca]	PREDICTED: Fragaria vesca subsp. vesca proteinaceous RNase P 3-like (LOC101309035), mRNA
Trinity_rosa.OF.SL.hul__13308	[R]	General function prediction only	Biological Process: maltose metabolic process (GO:0000023);; Cellular Component: plasma membrane (GO:0005886);; Cellular Component: plastoglobule (GO:0010287);; Biological Process: chlorophyll catabolic process (GO:0015996);; Molecular Function: kinase activity (GO:0016301);; Biological Process: phosphorylation (GO:0016310);; Biological Process: starch biosynthetic process (GO:0019252);; Biologic…	K08869|0|fve:101291774|uncharacterized aarF domain-containing protein kinase At5g05200, chloroplastic-like; K08869 aarF domain-containing kinase (A)	[R]	General function prediction only	ABC1 family	Uncharacterized aarF domain-containing protein kinase At5g05200, chloroplastic (Precursor) GN=At5g05200 OS=Arabidopsis thaliana (Mouse-ear cress) PE=2 SV=1	Uncharacterized protein {ECO:0000313|EMBL:EMJ20167.1} OS=Prunus persica (Peach) PE=4 SV=1	PREDICTED: uncharacterized aarF domain-containing protein kinase At5g05200, chloroplastic-like [Fragaria vesca subsp. vesca]	PREDICTED: Fragaria vesca subsp. vesca uncharacterized LOC101291774 (LOC101291774), mRNA
Trinity_rosa.OF.SL.hul__51621	--	--	--	--	[U]	Intracellular trafficking, secretion, and vesicular transport	--	--	--	--	--
Trinity_rosa.OF.SL.hul__30870	--	--	Biological Process: chloroplast organization (GO:0009658);; Biological Process: gene expression (GO:0010467);; Biological Process: cellular macromolecule biosynthetic process (GO:0034645);; Biological Process: ncRNA metabolic process (GO:0034660);; Biological Process: cellular component biogenesis (GO:0044085);;	--	--	--	--	--	Uncharacterized protein {ECO:0000313|EMBL:EMJ12500.1} OS=Prunus persica (Peach) PE=3 SV=1	hypothetical protein PRUPE_ppa001774mg [Prunus persica]	PREDICTED: Fragaria vesca subsp. vesca UDP-N-acetylmuramoyl-L-alanyl-D-glutamate--2,6-diaminopimelate ligase-like (LOC101311382), mRNA
Trinity_rosa.OF.SL.hul__11685	[RTKL]	--	--	--	--	--	Protein kinase domain	Serine/threonine-protein kinase OS=Arabidopsis thaliana (Mouse-ear cress) PE=1 SV=2	Uncharacterized protein {ECO:0000313|EMBL:EMJ18032.1} OS=Prunus persica (Peach) PE=4 SV=1	PREDICTED: U-box domain-containing protein 35-like [Fragaria vesca subsp. vesca]	PREDICTED: Fragaria vesca subsp. vesca U-box domain-containing protein 35-like (LOC101294786), mRNA
Trinity_rosa.OF.SL.hul__11019	--	--	Molecular Function: nucleotide binding (GO:0000166);; Molecular Function: RNA binding (GO:0003723);; Molecular Function: metal ion binding (GO:0046872);;	K12872|0|fve:101292690|zinc finger CCCH domain-containing protein 40-like; K12872 pre-mRNA-splicing factor RBM22/SLT11 (A)	[R]	General function prediction only	RNA recognition motif. (a.k.a. RRM, RBD, or RNP domain)	Zinc finger CCCH domain-containing protein 40 OS=Oryza sativa subsp. japonica (Rice) PE=2 SV=1	Uncharacterized protein {ECO:0000313|EMBL:KDP34288.1} OS=Jatropha curcas (Barbados nut) PE=4 SV=1	PREDICTED: zinc finger CCCH domain-containing protein 40-like [Fragaria vesca subsp. vesca]	PREDICTED: Fragaria vesca subsp. vesca zinc finger CCCH domain-containing protein 40-like (LOC101292690), mRNA
Trinity_rosa.OF.SL.hul__8620	--	--	Biological Process: intra-Golgi vesicle-mediated transport (GO:0006891);; Biological Process: membrane fusion (GO:0006944);; Cellular Component: integral component of membrane (GO:0016021);; Molecular Function: transferase activity, transferring acyl groups (GO:0016746);;	--	[T]	Signal transduction mechanisms	MBOAT, membrane-bound O-acyltransferase family	--	Uncharacterized protein {ECO:0000313|EMBL:EMJ24008.1} OS=Prunus persica (Peach) PE=4 SV=1	PREDICTED: putative membrane-bound O-acyltransferase C24H6.01c [Prunus mume]	PREDICTED: Prunus mume putative membrane-bound O-acyltransferase C24H6.01c (LOC103318969), mRNA
Trinity_rosa.OF.SL.hul__20760	[S]	Function unknown	--	--	[T]	Signal transduction mechanisms	TraB family	--	Uncharacterized protein {ECO:0000313|EMBL:EMJ21596.1} OS=Prunus persica (Peach) PE=4 SV=1	PREDICTED: uncharacterized protein MJ1365-like [Fragaria vesca subsp. vesca]	PREDICTED: Fragaria vesca subsp. vesca uncharacterized LOC101298181 (LOC101298181), mRNA
Trinity_rosa.OF.SL.hul__7290	--	--	--	--	--	--	No apical meristem (NAM) protein	NAC domain-containing protein 86 {ECO:0000312|EMBL:AED92405.1} OS=Arabidopsis thaliana (Mouse-ear cress) PE=2 SV=1	Uncharacterized protein {ECO:0000313|EMBL:EMJ11570.1} OS=Prunus persica (Peach) PE=4 SV=1	PREDICTED: uncharacterized protein LOC101295292 [Fragaria vesca subsp. vesca]	PREDICTED: Fragaria vesca subsp. vesca uncharacterized LOC101295292 (LOC101295292), mRNA
Trinity_rosa.OF.SL.hul__25237	[G]	Carbohydrate transport and metabolism	--	--	[G]	Carbohydrate transport and metabolism	Glycosyl hydrolases family 18	--	Cysteine-rich RLK 34, putative isoform 3 {ECO:0000313|EMBL:EOY29615.1} OS=Theobroma cacao (Cacao) PE=4 SV=1	PREDICTED: receptor-like serine/threonine-protein kinase SD1-6-like [Fragaria vesca subsp. vesca]	PREDICTED: Fragaria vesca subsp. vesca receptor-like serine/threonine-protein kinase SD1-6-like (LOC101309970), mRNA
Trinity_rosa.OF.SL.hul__6937	--	--	--	--	--	--	SBP domain	Squamosa promoter-binding-like protein 12 GN=SPL12 OS=Arabidopsis thaliana (Mouse-ear cress) PE=1 SV=1	Uncharacterized protein {ECO:0000313|EMBL:EMJ26594.1} OS=Prunus persica (Peach) PE=4 SV=1	PREDICTED: squamosa promoter-binding-like protein 12-like [Fragaria vesca subsp. vesca]	PREDICTED: Fragaria vesca subsp. vesca squamosa promoter-binding-like protein 12-like (LOC101312143), mRNA
Trinity_rosa.OF.SL.hul__21414	--	--	Cellular Component: membrane (GO:0016020);; Biological Process: single-organism transport (GO:0044765);;	K15104|5.64949e-120|gsl:Gasu_56610|mitochondrial carrier, oxoglutarate:malate antiporter; K15104 solute carrier family 25 (mitochondrial oxoglutarate transporter), member 11 (A)	[C]	Energy production and conversion	Mitochondrial carrier protein	Mitochondrial dicarboxylate/tricarboxylate transporter DTC GN=DTC OS=Arabidopsis thaliana (Mouse-ear cress) PE=1 SV=1	Mitochondrial carrier, oxoglutarate:malate antiporter {ECO:0000313|EMBL:EME26764.1} OS=Galdieria sulphuraria (Red alga) PE=3 SV=1	mitochondrial carrier, oxoglutarate:malate antiporter [Galdieria sulphuraria]	Galdieria sulphuraria mitochondrial carrier, oxoglutarate:malate antiporter (Gasu_46890) mRNA, complete cds
Trinity_rosa.OF.SL.hul__4285	--	--	--	K14780|0|fve:101301950|probable ATP-dependent RNA helicase DHX37-like; K14780 ATP-dependent RNA helicase DHX37/DHR1 [EC:3.6.4.13] (A)	[AJ]	--	Oligonucleotide/oligosaccharide-binding (OB)-fold	Probable pre-mRNA-splicing factor ATP-dependent RNA helicase GN=At2g47250 OS=Arabidopsis thaliana (Mouse-ear cress) PE=2 SV=1	Uncharacterized protein {ECO:0000313|EMBL:EMJ27635.1} (Fragment) OS=Prunus persica (Peach) PE=4 SV=1	PREDICTED: probable ATP-dependent RNA helicase DHX37-like [Fragaria vesca subsp. vesca]	PREDICTED: Fragaria vesca subsp. vesca probable ATP-dependent RNA helicase DHX37-like (LOC101301950), mRNA
Trinity_rosa.OF.SL.hul__13039	[P]	Inorganic ion transport and metabolism	Molecular Function: peroxidase activity (GO:0004601);; Biological Process: response to oxidative stress (GO:0006979);; Molecular Function: heme binding (GO:0020037);; Molecular Function: metal ion binding (GO:0046872);; Biological Process: oxidation-reduction process (GO:0055114);;	K00430|0|fve:101312090|peroxidase 17-like; K00430 peroxidase [EC:1.11.1.7] (A)	--	--	Peroxidase	Peroxidase 17 (Precursor) GN=F14M13.18 OS=Arabidopsis thaliana (Mouse-ear cress) PE=2 SV=1	Uncharacterized protein {ECO:0000313|EMBL:EMJ06764.1} OS=Prunus persica (Peach) PE=3 SV=1	PREDICTED: peroxidase 17-like [Fragaria vesca subsp. vesca]	PREDICTED: Fragaria vesca subsp. vesca peroxidase 17-like (LOC101312090), mRNA
Trinity_rosa.OF.SL.hul__19467	--	--	--	--	--	--	F-box domain	F-box/kelch-repeat protein At3g06240 GN=At3g06240 OS=Arabidopsis thaliana (Mouse-ear cress) PE=2 SV=1	Uncharacterized protein {ECO:0000313|EMBL:EMJ23971.1} OS=Prunus persica (Peach) PE=4 SV=1	PREDICTED: uncharacterized protein LOC101302841 [Fragaria vesca subsp. vesca]	PREDICTED: Fragaria vesca subsp. vesca uncharacterized LOC101302841 (LOC101302841), mRNA
Trinity_rosa.OF.SL.hul__15579	[R]	General function prediction only	--	K12890|8.56496e-170|fve:101306778|pre-mRNA-splicing factor SF2-like; K12890 splicing factor, arginine/serine-rich 1/9 (A)	[A]	RNA processing and modification	RNA recognition motif. (a.k.a. RRM, RBD, or RNP domain)	Serine/arginine-rich-splicing factor SR34 OS=Arabidopsis thaliana (Mouse-ear cress) PE=1 SV=1	Uncharacterized protein {ECO:0000313|EMBL:ERP64541.1} OS=Populus trichocarpa (Western balsam poplar) PE=4 SV=1	PREDICTED: pre-mRNA-splicing factor SF2-like [Fragaria vesca subsp. vesca]	PREDICTED: Fragaria vesca subsp. vesca pre-mRNA-splicing factor SF2-like (LOC101306778), mRNA
Trinity_rosa.OF.SL.hul__15460	[J]	Translation, ribosomal structure and biogenesis	Molecular Function: aminoacyl-tRNA editing activity (GO:0002161);; Molecular Function: valine-tRNA ligase activity (GO:0004832);; Molecular Function: ATP binding (GO:0005524);; Cellular Component: cytoplasm (GO:0005737);; Biological Process: valyl-tRNA aminoacylation (GO:0006438);; Biological Process: regulation of translational fidelity (GO:0006450);;	K01873|0|fve:101312966|valine--tRNA ligase-like; K01873 valyl-tRNA synthetase [EC:6.1.1.9] (A)	[J]	Translation, ribosomal structure and biogenesis	tRNA synthetases class I (I, L, M and V)	Valine--tRNA ligase GN=VALRS OS=Arabidopsis thaliana (Mouse-ear cress) PE=2 SV=2	Uncharacterized protein {ECO:0000313|EMBL:KDP33173.1} OS=Jatropha curcas (Barbados nut) PE=3 SV=1	PREDICTED: valine--tRNA ligase-like [Fragaria vesca subsp. vesca]	PREDICTED: Fragaria vesca subsp. vesca valine--tRNA ligase-like (LOC101312966), mRNA
Trinity_rosa.OF.SL.hul__20912	[Q]	Secondary metabolites biosynthesis, transport and catabolism	Molecular Function: monooxygenase activity (GO:0004497);; Molecular Function: iron ion binding (GO:0005506);; Molecular Function: electron carrier activity (GO:0009055);; Molecular Function: oxidoreductase activity, acting on paired donors, with incorporation or reduction of molecular oxygen (GO:0016705);; Molecular Function: heme binding (GO:0020037);; Biological Process: oxidation-reduction pro…	--	[QI]	--	Cytochrome P450	Cytochrome P450 734A1 GN=F18A8.8 OS=Arabidopsis thaliana (Mouse-ear cress) PE=2 SV=1	Uncharacterized protein {ECO:0000313|EMBL:EMJ21954.1} OS=Prunus persica (Peach) PE=3 SV=1	PREDICTED: cytochrome P450 734A1-like [Fragaria vesca subsp. vesca]	PREDICTED: Fragaria vesca subsp. vesca cytochrome P450 734A1-like (LOC101314238), mRNA
Trinity_rosa.OF.SL.hul__33836	[U]	Intracellular trafficking, secretion, and vesicular transport	Molecular Function: structural molecule activity (GO:0005198);;	--	[U]	Intracellular trafficking, secretion, and vesicular transport	MSP (Major sperm protein) domain	Vesicle-associated protein 1-1, N-terminally processed GN=T4C21.10 OS=Arabidopsis thaliana (Mouse-ear cress) PE=1 SV=1	Uncharacterized protein {ECO:0000313|EMBL:EMJ10729.1} OS=Prunus persica (Peach) PE=4 SV=1	PREDICTED: vesicle-associated protein 1-1-like [Fragaria vesca subsp. vesca]	PREDICTED: Fragaria vesca subsp. vesca vesicle-associated protein 1-1-like (LOC101305945), mRNA
Trinity_rosa.OF.SL.hul__12863	[PR]	--	Molecular Function: oxidoreductase activity (GO:0016491);; Molecular Function: iron-sulfur cluster binding (GO:0051536);;	--	--	--	Pheophorbide a oxygenase	Protochlorophyllide-dependent translocon component 52, chloroplastic (Precursor) GN=L73G19.30 OS=Arabidopsis thaliana (Mouse-ear cress) PE=1 SV=1	Uncharacterized protein {ECO:0000313|EMBL:EMJ09666.1} OS=Prunus persica (Peach) PE=4 SV=1	PREDICTED: protochlorophyllide-dependent translocon component 52, chloroplastic-like [Fragaria vesca subsp. vesca]	PREDICTED: Fragaria vesca subsp. vesca protochlorophyllide-dependent translocon component 52, chloroplastic-like (LOC101307187), mRNA
Trinity_rosa.OF.SL.hul__9952	[E]	Amino acid transport and metabolism	Molecular Function: transporter activity (GO:0005215);; Biological Process: transport (GO:0006810);; Cellular Component: membrane (GO:0016020);;	K14638|0|fve:101290750|probable peptide/nitrate transporter At5g14940-like; K14638 solute carrier family 15 (peptide/histidine transporter), member 3/4 (A)	[E]	Amino acid transport and metabolism	POT family	Protein NRT1/ PTR FAMILY 5.8 GN=NPF5.8 OS=Arabidopsis thaliana (Mouse-ear cress) PE=2 SV=1	Uncharacterized protein {ECO:0000313|EMBL:EMJ16835.1} OS=Prunus persica (Peach) PE=4 SV=1	PREDICTED: probable peptide/nitrate transporter At5g14940-like [Fragaria vesca subsp. vesca]	PREDICTED: Fragaria vesca subsp. vesca probable peptide/nitrate transporter At5g14940-like (LOC101290750), mRNA
Trinity_rosa.OF.SL.hul__8719	[RTKL]	--	Molecular Function: protein kinase activity (GO:0004672);;	--	--	--	Protein kinase domain	Cysteine-rich receptor-like protein kinase 42 (Precursor) GN=CRK42 OS=Arabidopsis thaliana (Mouse-ear cress) PE=2 SV=1	Uncharacterized protein {ECO:0000313|EMBL:EMJ16215.1} OS=Prunus persica (Peach) PE=3 SV=1	PREDICTED: cysteine-rich receptor-like protein kinase 42-like [Fragaria vesca subsp. vesca]	PREDICTED: Fragaria vesca subsp. vesca cysteine-rich receptor-like protein kinase 42-like (LOC101296997), mRNA
Trinity_rosa.OF.SL.hul__23926	[C]	Energy production and conversion	--	--	--	--	Molydopterin dinucleotide binding domain	--	Nitrate reductase, putative {ECO:0000313|EMBL:EEF26064.1} (Fragment) OS=Ricinus communis (Castor bean) PE=4 SV=1	nitrate reductase, putative [Ricinus communis]	Aphanomyces euteiches cDNA
Trinity_rosa.OF.SL.hul__3359	--	--	Molecular Function: GTPase activity (GO:0003924);; Molecular Function: GTP binding (GO:0005525);; Molecular Function: phospholipid binding (GO:0005543);; Biological Process: obsolete GTP catabolic process (GO:0006184);;	K01528|0|fve:101308429|dynamin-2B-like; K01528 dynamin GTPase [EC:3.6.5.5] (A)	[UR]	--	Dynamin family	Dynamin-2B GN=T30E16.17 OS=Arabidopsis thaliana (Mouse-ear cress) PE=1 SV=2	Uncharacterized protein {ECO:0000313|EMBL:EMJ00201.1} OS=Prunus persica (Peach) PE=3 SV=1	PREDICTED: dynamin-2B-like [Fragaria vesca subsp. vesca]	PREDICTED: Fragaria vesca subsp. vesca dynamin-2B-like (LOC101308429), mRNA
Trinity_rosa.OF.SL.hul__21081	[E]	Amino acid transport and metabolism	Molecular Function: nucleic acid binding (GO:0003676);; Biological Process: metabolic process (GO:0008152);; Molecular Function: arginine decarboxylase activity (GO:0008792);; Molecular Function: pyridoxal phosphate binding (GO:0030170);;	--	--	--	Orn/Lys/Arg decarboxylase, major domain	--	Uncharacterized protein {ECO:0000313|EMBL:EMJ23018.1} OS=Prunus persica (Peach) PE=4 SV=1	PREDICTED: arginine decarboxylase-like [Fragaria vesca subsp. vesca]	PREDICTED: Fragaria vesca subsp. vesca arginine decarboxylase-like (LOC101297156), mRNA
Trinity_rosa.OF.SL.hul__31176	--	--	--	--	[TO]	--	OTU-like cysteine protease	OTU domain-containing protein At3g57810 GN=At3g57810 OS=Arabidopsis thaliana (Mouse-ear cress) PE=2 SV=1	Uncharacterized protein {ECO:0000313|EMBL:EMJ07560.1} (Fragment) OS=Prunus persica (Peach) PE=4 SV=1	PREDICTED: OTU domain-containing protein At3g57810-like [Fragaria vesca subsp. vesca]	PREDICTED: Fragaria vesca subsp. vesca OTU domain-containing protein At3g57810-like (LOC101293212), mRNA
Trinity_rosa.OF.SL.hul__20411	--	--	Biological Process: metabolic process (GO:0008152);; Biological Process: cellular process (GO:0009987);;	--	--	--	Transferase family	Protein ECERIFERUM 1 GN=CER2 OS=Arabidopsis thaliana (Mouse-ear cress) PE=1 SV=1	Uncharacterized protein {ECO:0000313|EMBL:EMJ23633.1} OS=Prunus persica (Peach) PE=4 SV=1	PREDICTED: vinorine synthase-like [Fragaria vesca subsp. vesca]	PREDICTED: Fragaria vesca subsp. vesca vinorine synthase-like (LOC101298604), mRNA
Trinity_rosa.OF.SL.hul__303	[M]	Cell wall/membrane/envelope biogenesis	--	--	--	--	Transglycosylase	--	Glycosyltransferase family 51 protein {ECO:0000313|EMBL:EEH60158.1} (Fragment) OS=Micromonas pusilla (strain CCMP1545) PE=4 SV=1	glycosyltransferase family 51 protein, partial [Micromonas pusilla CCMP1545]	Gossypium hirsutum clone NBRI_GE53993 microsatellite sequence
Trinity_rosa.OF.SL.hul__29400	[E]	Amino acid transport and metabolism	Molecular Function: asparagine synthase (glutamine-hydrolyzing) activity (GO:0004066);; Biological Process: asparagine biosynthetic process (GO:0006529);;	--	[E]	Amino acid transport and metabolism	Asparagine synthase	--	Uncharacterized protein {ECO:0000313|EMBL:EMJ25724.1} OS=Prunus persica (Peach) PE=4 SV=1	PREDICTED: asparagine synthetase domain-containing protein 1-like [Fragaria vesca subsp. vesca]	PREDICTED: Fragaria vesca subsp. vesca asparagine synthetase domain-containing protein 1-like (LOC101310118), mRNA
Trinity_rosa.OF.SL.hul__20469	[I]	Lipid transport and metabolism	Molecular Function: catalytic activity (GO:0003824);; Cellular Component: plasma membrane (GO:0005886);; Biological Process: metabolic process (GO:0008152);;	--	[I]	Lipid transport and metabolism	Putative lysophospholipase	Caffeoylshikimate esterase GN=CSE OS=Arabidopsis thaliana (Mouse-ear cress) PE=1 SV=1	Uncharacterized protein {ECO:0000313|EMBL:EMJ01169.1} (Fragment) OS=Prunus persica (Peach) PE=4 SV=1	PREDICTED: caffeoylshikimate esterase isoform X2 [Prunus mume]	PREDICTED: Fragaria vesca subsp. vesca monoglyceride lipase-like (LOC101313960), mRNA
Trinity_rosa.OF.SL.hul__5461	--	--	Cellular Component: Golgi apparatus (GO:0005794);; Molecular Function: methyltransferase activity (GO:0008168);; Biological Process: methylation (GO:0032259);;	--	--	--	Putative S-adenosyl-L-methionine-dependent methyltransferase	Probable methyltransferase PMT26 GN=At5g64030 OS=Arabidopsis thaliana (Mouse-ear cress) PE=2 SV=1	Uncharacterized protein {ECO:0000313|EMBL:EMJ15743.1} OS=Prunus persica (Peach) PE=4 SV=1	PREDICTED: probable methyltransferase PMT26-like [Fragaria vesca subsp. vesca]	PREDICTED: Fragaria vesca subsp. vesca probable methyltransferase PMT26-like (LOC101313349), mRNA
Trinity_rosa.OF.SL.hul__16606	--	--	Cellular Component: intracellular (GO:0005622);; Biological Process: signal transduction (GO:0007165);; Molecular Function: zinc ion binding (GO:0008270);; Biological Process: response to red or far red light (GO:0009639);; Biological Process: cellular component organization (GO:0016043);; Biological Process: heterocycle biosynthetic process (GO:0018130);; Biological Process: aromatic compound bi…	--	--	--	B-box zinc finger	B-box zinc finger protein 22 {ECO:0000303|PubMed:19920209} GN=T30F21.7 OS=Arabidopsis thaliana (Mouse-ear cress) PE=1 SV=2	COL domain class transcription factor {ECO:0000313|EMBL:ADL36666.1} OS=Malus domestica (Apple) PE=2 SV=1	PREDICTED: probable salt tolerance-like protein At1g78600-like [Fragaria vesca subsp. vesca]	PREDICTED: Fragaria vesca subsp. vesca probable salt tolerance-like protein At1g78600-like (LOC101314830), mRNA
Trinity_rosa.OF.SL.hul__8034	[V]	Defense mechanisms	Molecular Function: ATP binding (GO:0005524);; Biological Process: obsolete ATP catabolic process (GO:0006200);; Molecular Function: xenobiotic-transporting ATPase activity (GO:0008559);; Cellular Component: integral component of membrane (GO:0016021);; Biological Process: transmembrane transport (GO:0055085);;	K05658|0|fve:101303852|putative ABC transporter B family member 8-like; K05658 ATP-binding cassette, subfamily B (MDR/TAP), member 1 [EC:3.6.3.44] (A)	[Q]	Secondary metabolites biosynthesis, transport and catabolism	ABC transporter	Putative ABC transporter B family member 8 GN=MJI6.16 OS=Arabidopsis thaliana (Mouse-ear cress) PE=5 SV=1	Uncharacterized protein {ECO:0000313|EMBL:EMJ04312.1} OS=Prunus persica (Peach) PE=3 SV=1	PREDICTED: putative ABC transporter B family member 8-like [Fragaria vesca subsp. vesca]	PREDICTED: Fragaria vesca subsp. vesca putative ABC transporter B family member 8-like (LOC101303852), mRNA
Trinity_rosa.OF.SL.hul__48159	[J]	Translation, ribosomal structure and biogenesis	Molecular Function: structural constituent of ribosome (GO:0003735);; Cellular Component: nucleolus (GO:0005730);; Cellular Component: plasma membrane (GO:0005886);; Biological Process: translation (GO:0006412);; Cellular Component: cytosolic large ribosomal subunit (GO:0022625);;	K02877|2.00961e-11|fve:101298603|60S ribosomal protein L15-like; K02877 large subunit ribosomal protein L15e (A)	[J]	Translation, ribosomal structure and biogenesis	Ribosomal L15	60S ribosomal protein L15 (Fragment) GN=RPL15 OS=Brassica napus (Rape) PE=2 SV=1	Ribosomal protein L15 {ECO:0000256|RuleBase:RU000663} OS=Vitis vinifera (Grape) PE=3 SV=1	PREDICTED: 60S ribosomal protein L15-like [Fragaria vesca subsp. vesca]	PREDICTED: Fragaria vesca subsp. vesca 60S ribosomal protein L15-like (LOC101298603), mRNA
Trinity_rosa.OF.SL.hul__23409	[OU]	--	Biological Process: maltose metabolic process (GO:0000023);; Molecular Function: serine-type endopeptidase activity (GO:0004252);; Biological Process: proteolysis (GO:0006508);; Cellular Component: chloroplast thylakoid (GO:0009534);; Cellular Component: chloroplastic endopeptidase Clp complex (GO:0009840);; Cellular Component: chloroplast envelope (GO:0009941);; Biological Process: starch biosyn…	K01358|0|fve:101296387|ATP-dependent Clp protease proteolytic subunit 5, chloroplastic-like; K01358 ATP-dependent Clp protease, protease subunit [EC:3.4.21.92] (A)	[O]	Posttranslational modification, protein turnover, chaperones	Clp protease	ATP-dependent Clp protease proteolytic subunit 5, chloroplastic (Precursor) GN=T14P4.12 OS=Arabidopsis thaliana (Mouse-ear cress) PE=1 SV=1	ATP-dependent Clp protease proteolytic subunit {ECO:0000256|RuleBase:RU003567} OS=Prunus persica (Peach) PE=3 SV=1	PREDICTED: ATP-dependent Clp protease proteolytic subunit 5, chloroplastic-like [Fragaria vesca subsp. vesca]	PREDICTED: Fragaria vesca subsp. vesca ATP-dependent Clp protease proteolytic subunit 5, chloroplastic-like (LOC101296387), mRNA
Trinity_rosa.OF.SL.hul__10452	[G]	Carbohydrate transport and metabolism	Molecular Function: hydrolase activity, acting on glycosyl bonds (GO:0016798);;	K01188|0|fve:101296690|beta-glucosidase 24-like; K01188 beta-glucosidase [EC:3.2.1.21] (A)	[G]	Carbohydrate transport and metabolism	Glycosyl hydrolase family 1	Beta-glucosidase 24 (Precursor) OS=Oryza sativa subsp. japonica (Rice) PE=2 SV=1	Beta-glucosidase 15 {ECO:0000313|EMBL:EOY22428.1} OS=Theobroma cacao (Cacao) PE=3 SV=1	PREDICTED: beta-glucosidase 24-like [Fragaria vesca subsp. vesca]	PREDICTED: Fragaria vesca subsp. vesca beta-glucosidase 24-like (LOC101296690), mRNA
Trinity_rosa.OF.SL.hul__41932	--	--	Biological Process: response to stimulus (GO:0050896);;	--	--	--	TIR domain	TMV resistance protein N GN=N OS=Nicotiana glutinosa (Tobacco) PE=1 SV=1	HD domain class transcription factor {ECO:0000313|EMBL:ADL36726.1} OS=Malus domestica (Apple) PE=2 SV=1	PREDICTED: TMV resistance protein N-like [Fragaria vesca subsp. vesca]	PREDICTED: Fragaria vesca subsp. vesca mitogen-activated protein kinase kinase kinase 1-like (LOC101313299), mRNA
Trinity_rosa.OF.SL.hul__16914	--	--	--	--	--	--	Transferase family	Phenolic glucoside malonyltransferase 2 GN=PMAT2 OS=Arabidopsis thaliana (Mouse-ear cress) PE=1 SV=1	Uncharacterized protein {ECO:0000313|EMBL:EMJ16553.1} OS=Prunus persica (Peach) PE=4 SV=1	PREDICTED: phenolic glucoside malonyltransferase 2-like [Fragaria vesca subsp. vesca]	PREDICTED: Fragaria vesca subsp. vesca phenolic glucoside malonyltransferase 2-like (LOC101296506), mRNA
Trinity_rosa.OF.SL.hul__40273	--	--	--	K15104|3.96311e-06|fve:101310679|mitochondrial dicarboxylate/tricarboxylate transporter DTC-like; K15104 solute carrier family 25 (mitochondrial oxoglutarate transporter), member 11 (A)	--	--	--	--	--	--	PREDICTED: Fragaria vesca subsp. vesca mitochondrial dicarboxylate/tricarboxylate transporter DTC-like (LOC101310679), mRNA
Trinity_rosa.OF.SL.hul__12350	[G]	Carbohydrate transport and metabolism	Biological Process: maltose catabolic process (GO:0000025);; Molecular Function: 4-alpha-glucanotransferase activity (GO:0004134);; Biological Process: starch catabolic process (GO:0005983);; Biological Process: glucose metabolic process (GO:0006006);; Cellular Component: chloroplast (GO:0009507);; Molecular Function: cation binding (GO:0043169);;	K00705|0|fve:101309943|4-alpha-glucanotransferase, chloroplastic/amyloplastic-like; K00705 4-alpha-glucanotransferase [EC:2.4.1.25] (A)	--	--	4-alpha-glucanotransferase	4-alpha-glucanotransferase, chloroplastic/amyloplastic (Precursor) GN=DPEP OS=Solanum tuberosum (Potato) PE=1 SV=1	4-alpha-glucanotransferase {ECO:0000256|RuleBase:RU361207} OS=Prunus persica (Peach) PE=3 SV=1	PREDICTED: 4-alpha-glucanotransferase, chloroplastic/amyloplastic-like [Fragaria vesca subsp. vesca]	PREDICTED: Fragaria vesca subsp. vesca 4-alpha-glucanotransferase, chloroplastic/amyloplastic-like (LOC101309943), mRNA
Trinity_rosa.OF.SL.hul__19892	--	--	Biological Process: regulation of transcription, DNA-templated (GO:0006355);; Biological Process: phospholipid biosynthetic process (GO:0008654);; Cellular Component: nucleoid (GO:0009295);; Biological Process: plastid organization (GO:0009657);; Biological Process: positive regulation of macromolecule biosynthetic process (GO:0010557);; Biological Process: positive regulation of cellular biosynt…	--	--	--	Transcription termination factor nusG	--	Uncharacterized protein {ECO:0000313|EMBL:EMJ06717.1} OS=Prunus persica (Peach) PE=4 SV=1	PREDICTED: transcription antitermination protein NusG-like [Fragaria vesca subsp. vesca]	PREDICTED: Fragaria vesca subsp. vesca transcription antitermination protein NusG-like (LOC101298234), mRNA
Trinity_rosa.OF.SL.hul__18499	--	--	--	--	--	--	WRC	Growth-regulating factor 8 GN=GRF8 OS=Arabidopsis thaliana (Mouse-ear cress) PE=2 SV=1	Uncharacterized protein {ECO:0000313|EMBL:EMJ12231.1} OS=Prunus persica (Peach) PE=4 SV=1	PREDICTED: growth-regulating factor 8-like [Fragaria vesca subsp. vesca]	PREDICTED: Fragaria vesca subsp. vesca growth-regulating factor 8-like (LOC101291590), mRNA
Trinity_rosa.OF.SL.hul__20983	--	--	--	--	--	--	Leucine Rich repeats (2 copies)	TMV resistance protein N GN=N OS=Nicotiana glutinosa (Tobacco) PE=1 SV=1	Uncharacterized protein {ECO:0000313|EMBL:EMJ15257.1} (Fragment) OS=Prunus persica (Peach) PE=4 SV=1	PREDICTED: protein SUPPRESSOR OF npr1-1, CONSTITUTIVE 1-like [Fragaria vesca subsp. vesca]	PREDICTED: Pyrus x bretschneideri TMV resistance protein N-like (LOC103935600), mRNA
Trinity_rosa.OF.SL.hul__549	--	--	Molecular Function: ligase activity (GO:0016874);;	--	[O]	Posttranslational modification, protein turnover, chaperones	Putative zinc finger in N-recognin (UBR box)	--	Uncharacterized protein {ECO:0000313|EMBL:EMJ06145.1} OS=Prunus persica (Peach) PE=4 SV=1	PREDICTED: E3 ubiquitin-protein ligase UBR2-like [Fragaria vesca subsp. vesca]	PREDICTED: Fragaria vesca subsp. vesca E3 ubiquitin-protein ligase UBR2-like (LOC101310619), mRNA
Trinity_rosa.OF.SL.hul__27442	--	--	--	--	--	--	Salt stress response/antifungal	Cysteine-rich repeat secretory protein 15 (Precursor) GN=CRRSP15 OS=Arabidopsis thaliana (Mouse-ear cress) PE=1 SV=1	Uncharacterized protein {ECO:0000313|EMBL:EMJ19989.1} OS=Prunus persica (Peach) PE=4 SV=1	PREDICTED: cysteine-rich repeat secretory protein 15-like [Fragaria vesca subsp. vesca]	PREDICTED: Fragaria vesca subsp. vesca cysteine-rich repeat secretory protein 15-like (LOC101303568), mRNA
Trinity_rosa.OF.SL.hul__10026	--	--	--	--	--	--	ACT domain	ACT domain-containing protein ACR12 {ECO:0000305} (Precursor) OS=Arabidopsis thaliana (Mouse-ear cress) PE=2 SV=1	Uncharacterized protein {ECO:0000313|EMBL:EMJ12920.1} OS=Prunus persica (Peach) PE=4 SV=1	PREDICTED: unknown protein DS12 from 2D-PAGE of leaf, chloroplastic-like [Fragaria vesca subsp. vesca]	PREDICTED: Fragaria vesca subsp. vesca unknown protein DS12 from 2D-PAGE of leaf, chloroplastic-like (LOC101290696), mRNA
Trinity_rosa.OF.SL.hul__6293	[M]	Cell wall/membrane/envelope biogenesis	Biological Process: sucrose metabolic process (GO:0005985);; Biological Process: biosynthetic process (GO:0009058);; Molecular Function: sucrose-phosphate synthase activity (GO:0046524);;	K00696|0|fve:101298507|probable sucrose-phosphate synthase 3-like; K00696 sucrose-phosphate synthase [EC:2.4.1.14] (A)	[M]	Cell wall/membrane/envelope biogenesis	Glycosyl transferases group 1	Probable sucrose-phosphate synthase 2 GN=SPS2 OS=Craterostigma plantagineum (Blue gem) PE=2 SV=1	Uncharacterized protein {ECO:0000313|EMBL:EMJ26601.1} OS=Prunus persica (Peach) PE=4 SV=1	PREDICTED: probable sucrose-phosphate synthase 3-like [Fragaria vesca subsp. vesca]	PREDICTED: Fragaria vesca subsp. vesca probable sucrose-phosphate synthase 3-like (LOC101298507), mRNA
Trinity_rosa.OF.SL.hul__47142	--	--	--	--	--	--	--	--	--	--	PREDICTED: Fragaria vesca subsp. vesca ABC transporter G family member 32-like (LOC101291368), mRNA
Trinity_rosa.OF.SL.hul__486	[A]	RNA processing and modification	Biological Process: mRNA splicing, via spliceosome (GO:0000398);; Cellular Component: spliceosomal complex (GO:0005681);; Molecular Function: U6 snRNA binding (GO:0017070);; Molecular Function: U5 snRNA binding (GO:0030623);;	K12856|0|fve:101293320|pre-mRNA-processing-splicing factor 8-like; K12856 pre-mRNA-processing factor 8 (A)	[A]	RNA processing and modification	PROCN (NUC071) domain	--	Pre-mRNA-processing-splicing factor 8 {ECO:0000313|EMBL:EXB67278.1} OS=Morus notabilis PE=4 SV=1	PREDICTED: pre-mRNA-processing-splicing factor 8-like [Fragaria vesca subsp. vesca]	PREDICTED: Fragaria vesca subsp. vesca pre-mRNA-processing-splicing factor 8-like (LOC101293320), mRNA
Trinity_rosa.OF.SL.hul__35825	[RTKL]	--	Molecular Function: protein serine/threonine kinase activity (GO:0004674);; Molecular Function: ATP binding (GO:0005524);; Biological Process: protein phosphorylation (GO:0006468);;	K08287|4.07564e-108|fve:101291335|serine/threonine-protein kinase AFC2-like isoform 1; K08287 dual-specificity kinase [EC:2.7.12.1] (A)	[T]	Signal transduction mechanisms	Protein kinase domain	Serine/threonine-protein kinase AFC2 GN=AFC2 OS=Arabidopsis thaliana (Mouse-ear cress) PE=1 SV=1	Uncharacterized protein {ECO:0000313|EMBL:EMJ10356.1} OS=Prunus persica (Peach) PE=4 SV=1	PREDICTED: serine/threonine-protein kinase AFC2-like isoform 1 [Fragaria vesca subsp. vesca]	PREDICTED: Fragaria vesca subsp. vesca serine/threonine-protein kinase AFC2-like, transcript variant 1 (LOC101291335), mRNA
Trinity_rosa.OF.SL.hul__30024	[S]	Function unknown	Cellular Component: nucleus (GO:0005634);; Biological Process: DNA replication (GO:0006260);;	K10732|1.54251e-136|fve:101310457|DNA replication complex GINS protein PSF1-like; K10732 GINS complex subunit 1 (A)	[L]	Replication, recombination and repair	--	--	Uncharacterized protein {ECO:0000313|EMBL:KGN45289.1} OS=Cucumis sativus (Cucumber) PE=4 SV=1	PREDICTED: DNA replication complex GINS protein PSF1-like [Fragaria vesca subsp. vesca]	PREDICTED: Fragaria vesca subsp. vesca DNA replication complex GINS protein PSF1-like (LOC101310457), mRNA
Trinity_rosa.OF.SL.hul__43604	[T]	Signal transduction mechanisms	Biological Process: DNA-dependent DNA replication (GO:0006261);; Biological Process: signal transduction (GO:0007165);; Molecular Function: protein domain specific binding (GO:0019904);; Biological Process: cell cycle process (GO:0022402);; Biological Process: filamentous growth (GO:0030447);; Biological Process: cellular component biogenesis (GO:0044085);; Biological Process: cellular polysaccha…	K06630|1.27711e-46|rcu:RCOM_1620970|14-3-3 protein, putative; K06630 14-3-3 protein epsilon (A)	[O]	Posttranslational modification, protein turnover, chaperones	14-3-3 protein	14-3-3-like protein OS=Fucus vesiculosus (Bladder wrack) PE=2 SV=1	Predicted protein {ECO:0000313|EMBL:BAJ95666.1} OS=Hordeum vulgare var. distichum (Domesticated barley) PE=2 SV=1	predicted protein [Hordeum vulgare subsp. vulgare]	Oryza sativa (indica cultivar-group) cDNA clone:OSIGCRA126B12, full insert sequence
Trinity_rosa.OF.SL.hul__26815	--	--	--	--	[R]	General function prediction only	PHD-zinc-finger like domain	Histone-lysine N-methyltransferase ATX1 GN=T9H9.17 OS=Arabidopsis thaliana (Mouse-ear cress) PE=1 SV=2	Histone-lysine N-methyltransferase ATX1 {ECO:0000313|EMBL:EXB80746.1} OS=Morus notabilis PE=4 SV=1	PREDICTED: uncharacterized protein LOC101313577 [Fragaria vesca subsp. vesca]	PREDICTED: Fragaria vesca subsp. vesca uncharacterized LOC101313577 (LOC101313577), mRNA
Trinity_rosa.OF.SL.hul__24217	--	--	--	--	--	--	Helix-loop-helix DNA-binding domain	Transcription factor SPATULA OS=Arabidopsis thaliana (Mouse-ear cress) PE=1 SV=1	Uncharacterized protein {ECO:0000313|EMBL:EMJ26113.1} OS=Prunus persica (Peach) PE=4 SV=1	PREDICTED: uncharacterized protein LOC101312900 [Fragaria vesca subsp. vesca]	PREDICTED: Fragaria vesca subsp. vesca uncharacterized LOC101312900 (LOC101312900), mRNA
Trinity_rosa.OF.SL.hul__4401	--	--	Molecular Function: GTPase activity (GO:0003924);; Molecular Function: signal transducer activity (GO:0004871);; Molecular Function: GTP binding (GO:0005525);; Biological Process: obsolete GTP catabolic process (GO:0006184);; Biological Process: G-protein coupled receptor signaling pathway (GO:0007186);; Molecular Function: G-protein beta/gamma-subunit complex binding (GO:0031683);;	--	[DT]	--	G-protein alpha subunit	Extra-large guanine nucleotide-binding protein 1 GN=F26B6.11 OS=Arabidopsis thaliana (Mouse-ear cress) PE=1 SV=2	Uncharacterized protein {ECO:0000313|EMBL:EMJ04992.1} OS=Prunus persica (Peach) PE=4 SV=1	PREDICTED: extra-large guanine nucleotide-binding protein 1 [Prunus mume]	PREDICTED: Fragaria vesca subsp. vesca uncharacterized LOC101311097 (LOC101311097), mRNA
Trinity_rosa.OF.SL.hul__24688	[E]	Amino acid transport and metabolism	Molecular Function: 4-hydroxy-tetrahydrodipicolinate reductase (GO:0008839);; Biological Process: lysine biosynthetic process via diaminopimelate (GO:0009089);; Cellular Component: chloroplast (GO:0009507);; Biological Process: oxidation-reduction process (GO:0055114);; Molecular Function: NADPH binding (GO:0070402);;	K00215|0|fve:101312212|4-hydroxy-tetrahydrodipicolinate reductase 2, chloroplastic-like; K00215 4-hydroxy-tetrahydrodipicolinate reductase [EC:1.17.1.8] (A)	--	--	Dihydrodipicolinate reductase, N-terminus	4-hydroxy-tetrahydrodipicolinate reductase 2, chloroplastic (Precursor) GN=DAPB2 OS=Arabidopsis thaliana (Mouse-ear cress) PE=2 SV=1	Uncharacterized protein {ECO:0000313|EMBL:EMJ06909.1} OS=Prunus persica (Peach) PE=4 SV=1	PREDICTED: 4-hydroxy-tetrahydrodipicolinate reductase 2, chloroplastic-like [Fragaria vesca subsp. vesca]	PREDICTED: Fragaria vesca subsp. vesca 4-hydroxy-tetrahydrodipicolinate reductase 2, chloroplastic-like (LOC101312212), mRNA
Trinity_rosa.OF.SL.hul__4101	--	--	--	K16572|0|fve:101291602|uncharacterized protein LOC101291602; K16572 gamma-tubulin complex component 5 (A)	[S]	Function unknown	Spc97 / Spc98 family	Gamma-tubulin complex component 3 GN=MPH15.2 OS=Arabidopsis thaliana (Mouse-ear cress) PE=1 SV=1	Uncharacterized protein {ECO:0000313|EMBL:EMJ26576.1} OS=Prunus persica (Peach) PE=4 SV=1	PREDICTED: uncharacterized protein LOC101291602 [Fragaria vesca subsp. vesca]	PREDICTED: Fragaria vesca subsp. vesca uncharacterized LOC101291602 (LOC101291602), mRNA
Trinity_rosa.OF.SL.hul__6844	--	--	--	--	--	--	Protein of unknown function, DUF547	--	Uncharacterized protein {ECO:0000313|EMBL:KDP25021.1} OS=Jatropha curcas (Barbados nut) PE=4 SV=1	PREDICTED: uncharacterized protein LOC101304111 [Fragaria vesca subsp. vesca]	PREDICTED: Fragaria vesca subsp. vesca uncharacterized LOC101304111 (LOC101304111), mRNA
Trinity_rosa.OF.SL.hul__4458	--	--	--	--	[S]	Function unknown	FAM91 C-terminus	--	Uncharacterized protein {ECO:0000313|EMBL:EMJ26580.1} OS=Prunus persica (Peach) PE=4 SV=1	PREDICTED: protein FAM91A1-like [Fragaria vesca subsp. vesca]	PREDICTED: Fragaria vesca subsp. vesca protein FAM91A1-like (LOC101304871), mRNA
Trinity_rosa.OF.SL.hul__23274	--	--	Molecular Function: binding (GO:0005488);;	--	--	--	Myb-like DNA-binding domain	Two-component response regulator ARR1 GN=ARR1 OS=Arabidopsis thaliana (Mouse-ear cress) PE=1 SV=2	Uncharacterized protein {ECO:0000313|EMBL:EMJ24423.1} OS=Prunus persica (Peach) PE=4 SV=1	PREDICTED: uncharacterized protein LOC101305064 [Fragaria vesca subsp. vesca]	PREDICTED: Fragaria vesca subsp. vesca uncharacterized LOC101305064 (LOC101305064), mRNA
Trinity_rosa.OF.SL.hul__30947	[Q]	Secondary metabolites biosynthesis, transport and catabolism	Molecular Function: oxidoreductase activity, acting on diphenols and related substances as donors, oxygen as acceptor (GO:0016682);; Biological Process: single-organism metabolic process (GO:0044710);; Molecular Function: metal ion binding (GO:0046872);;	--	[Q]	Secondary metabolites biosynthesis, transport and catabolism	Multicopper oxidase	Laccase-14 (Precursor) GN=LAC14 OS=Arabidopsis thaliana (Mouse-ear cress) PE=2 SV=1	Laccase {ECO:0000256|RuleBase:RU361119} OS=Eucalyptus grandis (Flooded gum) PE=3 SV=1	PREDICTED: putative laccase-9-like [Fragaria vesca subsp. vesca]	PREDICTED: Fragaria vesca subsp. vesca putative laccase-9-like (LOC101304929), mRNA
Trinity_rosa.OF.SL.hul__13595	--	--	--	K14798|0|fve:101306787|protein LTV1 homolog; K14798 protein LTV1 (A)	[S]	Function unknown	--	--	Uncharacterized protein {ECO:0000313|EMBL:EMJ23682.1} OS=Prunus persica (Peach) PE=4 SV=1	PREDICTED: protein LTV1 homolog [Fragaria vesca subsp. vesca]	PREDICTED: Fragaria vesca subsp. vesca protein LTV1 homolog (LOC101306787), mRNA
Trinity_rosa.OF.SL.hul__26233	--	--	--	--	--	--	ELM2 domain	AT-rich interactive domain-containing protein 1 GN=ARID1 OS=Arabidopsis thaliana (Mouse-ear cress) PE=2 SV=1	Uncharacterized protein {ECO:0000313|EMBL:EMJ21824.1} OS=Prunus persica (Peach) PE=4 SV=1	PREDICTED: AT-rich interactive domain-containing protein 1-like [Fragaria vesca subsp. vesca]	PREDICTED: Fragaria vesca subsp. vesca AT-rich interactive domain-containing protein 1-like (LOC101312779), mRNA
Trinity_rosa.OF.SL.hul__11908	[R]	General function prediction only	--	--	[S]	Function unknown	Membrane transport protein	--	Uncharacterized protein {ECO:0000313|EMBL:EMJ10387.1} OS=Prunus persica (Peach) PE=4 SV=1	PREDICTED: uncharacterized transporter YBR287W-like [Fragaria vesca subsp. vesca]	PREDICTED: Fragaria vesca subsp. vesca uncharacterized LOC101312930 (LOC101312930), mRNA
Trinity_rosa.OF.SL.hul__37240	--	--	--	--	--	--	No apical meristem (NAM) protein	NAC domain-containing protein 19 GN=F14G24.16 OS=Arabidopsis thaliana (Mouse-ear cress) PE=1 SV=1	Uncharacterized protein {ECO:0000313|EMBL:EMJ20564.1} OS=Prunus persica (Peach) PE=4 SV=1	PREDICTED: uncharacterized protein LOC101305315 [Fragaria vesca subsp. vesca]	PREDICTED: Fragaria vesca subsp. vesca uncharacterized LOC101305315 (LOC101305315), mRNA
Trinity_rosa.OF.SL.hul__25164	--	--	--	--	[R]	General function prediction only	PPR repeat family	Pentatricopeptide repeat-containing protein At4g31070, mitochondrial (Precursor) GN=PCMP-E7 OS=Arabidopsis thaliana (Mouse-ear cress) PE=3 SV=2	Pentatricopeptide repeat-containing protein, putative {ECO:0000313|EMBL:EEF40650.1} OS=Ricinus communis (Castor bean) PE=4 SV=1	PREDICTED: pentatricopeptide repeat-containing protein At4g31070, mitochondrial-like [Fragaria vesca subsp. vesca]	PREDICTED: Fragaria vesca subsp. vesca pentatricopeptide repeat-containing protein At4g31070, mitochondrial-like (LOC101292596), mRNA
Trinity_rosa.OF.SL.hul__2138	[L]	Replication, recombination and repair	--	--	[R]	General function prediction only	RNase H	Uncharacterized mitochondrial protein AtMg00860 GN=AtMg00860 OS=Arabidopsis thaliana (Mouse-ear cress) PE=4 SV=1	Os08g0164800 protein {ECO:0000313|EMBL:BAF22986.1} (Fragment) OS=Oryza sativa subsp. japonica (Rice) PE=4 SV=1	PREDICTED: LOW QUALITY PROTEIN: uncharacterized protein LOC104416988, partial [Eucalyptus grandis]	--
Trinity_rosa.OF.SL.hul__33896	--	--	--	--	--	--	--	Mediator of RNA polymerase II transcription subunit 15a GN=F7H2.12 OS=Arabidopsis thaliana (Mouse-ear cress) PE=1 SV=1	Uncharacterized protein {ECO:0000313|EMBL:EMJ09915.1} (Fragment) OS=Prunus persica (Peach) PE=4 SV=1	PREDICTED: mediator of RNA polymerase II transcription subunit 15a-like [Fragaria vesca subsp. vesca]	PREDICTED: Fragaria vesca subsp. vesca mediator of RNA polymerase II transcription subunit 15a-like (LOC101314922), mRNA
Trinity_rosa.OF.SL.hul__30267	--	--	--	--	[T]	Signal transduction mechanisms	NB-ARC domain	Probable disease resistance protein At4g27220 GN=At4g27220 OS=Arabidopsis thaliana (Mouse-ear cress) PE=2 SV=1	Uncharacterized protein {ECO:0000313|EMBL:EMJ22801.1} OS=Prunus persica (Peach) PE=4 SV=1	PREDICTED: TMV resistance protein N-like [Fragaria vesca subsp. vesca]	PREDICTED: Fragaria vesca subsp. vesca TMV resistance protein N-like (LOC101294271), mRNA
Trinity_rosa.OF.SL.hul__8377	[RTKL]	--	Molecular Function: protein serine/threonine kinase activity (GO:0004674);; Molecular Function: calcium ion binding (GO:0005509);; Molecular Function: ATP binding (GO:0005524);; Cellular Component: plasma membrane (GO:0005886);; Biological Process: protein phosphorylation (GO:0006468);;	--	[T]	Signal transduction mechanisms	Protein kinase domain	CDPK-related kinase 5 GN=T20E23.130 OS=Arabidopsis thaliana (Mouse-ear cress) PE=2 SV=1	Uncharacterized protein {ECO:0000313|EMBL:EMJ00965.1} OS=Prunus persica (Peach) PE=4 SV=1	PREDICTED: CDPK-related kinase 5-like [Fragaria vesca subsp. vesca]	PREDICTED: Fragaria vesca subsp. vesca CDPK-related kinase 5-like (LOC101296729), mRNA
Trinity_rosa.OF.SL.hul__53632	--	--	Molecular Function: phospholipase D activity (GO:0004630);; Molecular Function: calcium ion binding (GO:0005509);; Cellular Component: vacuole (GO:0005773);; Cellular Component: endoplasmic reticulum (GO:0005783);; Cellular Component: plasma membrane (GO:0005886);; Cellular Component: plastid (GO:0009536);; Biological Process: lipid catabolic process (GO:0016042);; Biological Process: phosphatidy…	K01115|2.4615e-70|fve:101296068|phospholipase D alpha 1-like; K01115 phospholipase D1/2 [EC:3.1.4.4] (A)	[I]	Lipid transport and metabolism	--	Phospholipase D alpha 1 (Precursor) GN=PLD1 OS=Ricinus communis (Castor bean) PE=1 SV=1	Phospholipase D {ECO:0000256|PIRNR:PIRNR036470} OS=Jatropha curcas (Barbados nut) PE=2 SV=1	PREDICTED: phospholipase D alpha 1-like [Fragaria vesca subsp. vesca]	PREDICTED: Fragaria vesca subsp. vesca phospholipase D alpha 1-like (LOC101296068), mRNA
Trinity_rosa.OF.SL.hul__12282	--	--	Biological Process: single-organism cellular process (GO:0044763);;	K10403|0|fve:101312503|uncharacterized protein LOC101312503; K10403 kinesin family member 22 (A)	[Z]	Cytoskeleton	Kinesin motor domain	Kinesin-like calmodulin-binding protein GN=K14B20.10 OS=Arabidopsis thaliana (Mouse-ear cress) PE=1 SV=1	Kinesin-like protein {ECO:0000256|RuleBase:RU000394} OS=Prunus persica (Peach) PE=3 SV=1	PREDICTED: uncharacterized protein LOC101312503 [Fragaria vesca subsp. vesca]	PREDICTED: Fragaria vesca subsp. vesca uncharacterized LOC101312503 (LOC101312503), mRNA
Trinity_rosa.OF.SL.hul__26066	[S]	Function unknown	--	--	[R]	General function prediction only	Leucine rich repeat	Receptor-like protein 12 (Precursor) GN=RLP12 OS=Arabidopsis thaliana (Mouse-ear cress) PE=2 SV=2	Uncharacterized protein {ECO:0000313|EMBL:EMJ21471.1} OS=Prunus persica (Peach) PE=4 SV=1	hypothetical protein PRUPE_ppa000998mg [Prunus persica]	Prunus persica hypothetical protein (PRUPE_ppa000998mg) mRNA, complete cds
Trinity_rosa.OF.SL.hul__13509	--	--	--	K15414|1.85007e-135|mdm:103438714|uncharacterized protein At2g39795, mitochondrial-like; K15414 complement component 1 Q subcomponent-binding protein, mitochondrial (A)	[C]	Energy production and conversion	Mitochondrial glycoprotein	Uncharacterized protein At2g39795, mitochondrial (Precursor) GN=At2g39795 OS=Arabidopsis thaliana (Mouse-ear cress) PE=2 SV=1	Uncharacterized protein {ECO:0000313|EMBL:EMJ18046.1} OS=Prunus persica (Peach) PE=4 SV=1	PREDICTED: uncharacterized protein At2g39795, mitochondrial-like [Malus domestica]	PREDICTED: Fragaria vesca subsp. vesca uncharacterized LOC101305775 (LOC101305775), mRNA
Trinity_rosa.OF.SL.hul__4668	--	--	--	--	--	--	--	AT-rich interactive domain-containing protein 2 GN=ARID2 OS=Arabidopsis thaliana (Mouse-ear cress) PE=2 SV=1	Uncharacterized protein {ECO:0000313|EMBL:EMJ16598.1} OS=Prunus persica (Peach) PE=4 SV=1	PREDICTED: uncharacterized protein LOC101297651 [Fragaria vesca subsp. vesca]	PREDICTED: Fragaria vesca subsp. vesca uncharacterized LOC101297651 (LOC101297651), mRNA
Trinity_rosa.OF.SL.hul__38644	--	--	--	--	--	--	gag-polypeptide of LTR copia-type	--	Uncharacterized protein {ECO:0000313|EMBL:EMJ04801.1} (Fragment) OS=Prunus persica (Peach) PE=4 SV=1	PREDICTED: uncharacterized protein LOC101313924 [Fragaria vesca subsp. vesca]	PREDICTED: Fragaria vesca subsp. vesca uncharacterized LOC101293797 (LOC101293797), mRNA
Trinity_rosa.OF.SL.hul__2653	--	--	--	K08064|1.91261e-28|fve:101309037|nuclear transcription factor Y subunit A-7-like; K08064 nuclear transcription factor Y, alpha (A)	--	--	--	--	Uncharacterized protein {ECO:0000313|EMBL:EMJ13270.1} OS=Prunus persica (Peach) PE=4 SV=1	PREDICTED: nuclear transcription factor Y subunit A-7-like [Fragaria vesca subsp. vesca]	PREDICTED: Fragaria vesca subsp. vesca nuclear transcription factor Y subunit A-7-like (LOC101309037), mRNA
Trinity_rosa.OF.SL.hul__38182	--	--	--	K14948|3.6202e-11|crb:CARUB_v10012016mg|hypothetical protein; K14948 polypyrimidine tract-binding protein 2 (A)	[A]	RNA processing and modification	RNA recognition motif. (a.k.a. RRM, RBD, or RNP domain)	Polypyrimidine tract-binding protein homolog 3 GN=At1g43190 OS=Arabidopsis thaliana (Mouse-ear cress) PE=2 SV=1	Uncharacterized protein {ECO:0000313|EMBL:KCW71106.1} OS=Eucalyptus grandis (Flooded gum) PE=4 SV=1	PREDICTED: polypyrimidine tract-binding protein homolog 3-like [Eucalyptus grandis]	--
Trinity_rosa.OF.SL.hul__45	--	--	--	--	--	--	--	--	--	--	Ricinus communis conserved hypothetical protein, mRNA
Trinity_rosa.OF.SL.hul__17214	[R]	General function prediction only	Molecular Function: desacetoxyvindoline 4-hydroxylase activity (GO:0050590);; Biological Process: oxidation-reduction process (GO:0055114);;	--	[QR]	--	2OG-Fe(II) oxygenase superfamily	1-aminocyclopropane-1-carboxylate oxidase homolog 1 GN=At1g06620 OS=Arabidopsis thaliana (Mouse-ear cress) PE=2 SV=1	Uncharacterized protein {ECO:0000313|EMBL:EMJ24553.1} OS=Prunus persica (Peach) PE=3 SV=1	PREDICTED: 1-aminocyclopropane-1-carboxylate oxidase homolog 4-like [Fragaria vesca subsp. vesca]	PREDICTED: Fragaria vesca subsp. vesca 1-aminocyclopropane-1-carboxylate oxidase homolog 4-like (LOC101297236), mRNA
Trinity_rosa.OF.SL.hul__5334	--	--	Biological Process: glucuronoxylan metabolic process (GO:0010413);; Biological Process: xylan biosynthetic process (GO:0045492);;	--	[S]	Function unknown	Uncharacterized conserved protein (DUF2042)	E3 UFM1-protein ligase 1 homolog GN=At3g46220 OS=Arabidopsis thaliana (Mouse-ear cress) PE=1 SV=1	Uncharacterized protein {ECO:0000313|EMBL:EMJ07633.1} OS=Prunus persica (Peach) PE=4 SV=1	PREDICTED: E3 UFM1-protein ligase 1 homolog [Fragaria vesca subsp. vesca]	PREDICTED: Fragaria vesca subsp. vesca E3 UFM1-protein ligase 1 homolog (LOC101309712), mRNA
Trinity_rosa.OF.SL.hul__14969	--	--	--	--	--	--	AP2 domain	Ethylene-responsive transcription factor-like protein At4g13040 GN=At4g13040 OS=Arabidopsis thaliana (Mouse-ear cress) PE=2 SV=2	Integrase-type DNA-binding superfamily protein isoform 1 {ECO:0000313|EMBL:EOX93857.1} OS=Theobroma cacao (Cacao) PE=4 SV=1	PREDICTED: uncharacterized protein LOC101311237 [Fragaria vesca subsp. vesca]	PREDICTED: Fragaria vesca subsp. vesca uncharacterized LOC101311237 (LOC101311237), mRNA
Trinity_rosa.OF.SL.hul__531	[E]	Amino acid transport and metabolism	Biological Process: cellular metabolic process (GO:0044237);; Biological Process: single-organism metabolic process (GO:0044710);; Biological Process: organic substance metabolic process (GO:0071704);;	K01634|4.46523e-80|cic:CICLE_v10031168mg|hypothetical protein; K01634 sphinganine-1-phosphate aldolase [EC:4.1.2.27] (A)	[E]	Amino acid transport and metabolism	Pyridoxal-dependent decarboxylase conserved domain	Sphingosine-1-phosphate lyase (Precursor) OS=Oryza sativa subsp. japonica (Rice) PE=2 SV=2	Uncharacterized protein {ECO:0000313|EMBL:ESR51224.1} OS=Citrus clementina PE=3 SV=1	PREDICTED: sphingosine-1-phosphate lyase-like isoform X2 [Cicer arietinum]	Gaeumannomyces graminis var. tritici R3-111a-1 sphingosine-1-phosphate lyase mRNA
Trinity_rosa.OF.SL.hul__8985	[HC]	--	Cellular Component: chloroplast (GO:0009507);; Molecular Function: zeaxanthin epoxidase [overall] activity (GO:0009540);; Biological Process: abscisic acid biosynthetic process (GO:0009688);; Cellular Component: membrane (GO:0016020);; Molecular Function: zeaxanthin epoxidase activity (GO:0052662);; Molecular Function: antheraxanthin epoxidase activity (GO:0052663);; Biological Process: oxidation…	K09838|0|fve:101306850|zeaxanthin epoxidase, chloroplastic-like; K09838 zeaxanthin epoxidase [EC:1.14.13.90] (A)	[CR]	--	FAD dependent oxidoreductase	Zeaxanthin epoxidase, chloroplastic (Precursor) OS=Prunus armeniaca (Apricot) PE=2 SV=1	Zeaxanthin epoxidase, chloroplastic {ECO:0000256|PIRNR:PIRNR036989} OS=Fragaria ananassa (Strawberry) PE=2 SV=1	zeaxanthin epoxidase [Fragaria x ananassa]	PREDICTED: Fragaria vesca subsp. vesca zeaxanthin epoxidase, chloroplastic-like (LOC101306850), mRNA
Trinity_rosa.OF.SL.hul__49556	--	--	--	K10756|9.81956e-70|fve:101313160|uncharacterized protein LOC101313160; K10756 replication factor C subunit 3/5 (A)	--	--	--	--	Uncharacterized protein {ECO:0000313|EMBL:EMJ04223.1} OS=Prunus persica (Peach) PE=4 SV=1	PREDICTED: uncharacterized protein LOC101313160 [Fragaria vesca subsp. vesca]	PREDICTED: Fragaria vesca subsp. vesca uncharacterized LOC101313160 (LOC101313160), mRNA
Trinity_rosa.OF.SL.hul__54055	--	--	--	--	[D]	Cell cycle control, cell division, chromosome partitioning	--	--	Uncharacterized protein {ECO:0000313|EMBL:EMJ21526.1} (Fragment) OS=Prunus persica (Peach) PE=4 SV=1	hypothetical protein PRUPE_ppa018009m2g, partial [Prunus persica]	PREDICTED: Prunus mume uncharacterized LOC103344060 (LOC103344060), partial mRNA
Trinity_rosa.OF.SL.hul__7781	--	--	Molecular Function: DNA binding (GO:0003677);; Molecular Function: DNA-directed RNA polymerase activity (GO:0003899);; Cellular Component: mitochondrion (GO:0005739);; Biological Process: transcription, DNA-templated (GO:0006351);;	K10908|0|fve:101294875|DNA-directed RNA polymerase 3, chloroplastic-like; K10908 DNA-directed RNA polymerase, mitochondrial [EC:2.7.7.6] (A)	[KL]	--	DNA-directed RNA polymerase N-terminal	DNA-directed RNA polymerase 3, chloroplastic (Precursor) GN=RPOT3 OS=Nicotiana sylvestris (Wood tobacco) PE=2 SV=1	DNA-directed RNA polymerase {ECO:0000256|RuleBase:RU003805} OS=Prunus persica (Peach) PE=3 SV=1	PREDICTED: DNA-directed RNA polymerase 3, chloroplastic-like [Fragaria vesca subsp. vesca]	PREDICTED: Fragaria vesca subsp. vesca DNA-directed RNA polymerase 3, chloroplastic-like (LOC101294875), mRNA
Trinity_rosa.OF.SL.hul__9415	--	--	--	--	[O]	Posttranslational modification, protein turnover, chaperones	--	--	Uncharacterized protein {ECO:0000313|EMBL:EMJ05731.1} (Fragment) OS=Prunus persica (Peach) PE=4 SV=1	PREDICTED: uncharacterized protein LOC101292955 [Fragaria vesca subsp. vesca]	PREDICTED: Fragaria vesca subsp. vesca uncharacterized LOC101292955 (LOC101292955), mRNA
Trinity_rosa.OF.SL.hul__21427	--	--	--	--	--	--	--	--	Uncharacterized protein {ECO:0000313|EMBL:EMJ15617.1} (Fragment) OS=Prunus persica (Peach) PE=4 SV=1	PREDICTED: uncharacterized protein LOC101303785 [Fragaria vesca subsp. vesca]	PREDICTED: Fragaria vesca subsp. vesca uncharacterized LOC101303785 (LOC101303785), mRNA
Trinity_rosa.OF.SL.hul__16049	--	--	--	K03023|0|fve:101292261|DNA-directed RNA polymerase III subunit RPC3-like; K03023 DNA-directed RNA polymerase III subunit RPC3 (A)	[K]	Transcription	RNA polymerase III subunit RPC82 helix-turn-helix domain	--	Uncharacterized protein {ECO:0000313|EMBL:EMJ20202.1} OS=Prunus persica (Peach) PE=4 SV=1	PREDICTED: DNA-directed RNA polymerase III subunit RPC3-like [Fragaria vesca subsp. vesca]	PREDICTED: Fragaria vesca subsp. vesca DNA-directed RNA polymerase III subunit RPC3-like (LOC101292261), mRNA
Trinity_rosa.OF.SL.hul__25261	[R]	General function prediction only	Molecular Function: hydrolase activity (GO:0016787);;	--	[R]	General function prediction only	Alpha/beta hydrolase family	--	Uncharacterized protein {ECO:0000313|EMBL:EMJ03472.1} OS=Prunus persica (Peach) PE=4 SV=1	PREDICTED: epoxide hydrolase 4-like [Fragaria vesca subsp. vesca]	PREDICTED: Fragaria vesca subsp. vesca epoxide hydrolase 4-like (LOC101299991), mRNA
Trinity_rosa.OF.SL.hul__7154	[H]	Coenzyme transport and metabolism	Molecular Function: ATP binding (GO:0005524);; Cellular Component: cytosol (GO:0005829);; Cellular Component: plasmodesma (GO:0009506);; Biological Process: embryo development ending in seed dormancy (GO:0009793);; Biological Process: protein sumoylation (GO:0016925);; Molecular Function: SUMO activating enzyme activity (GO:0019948);;	K10685|0|fve:101292463|SUMO-activating enzyme subunit 2-like; K10685 ubiquitin-like 1-activating enzyme E1 B [EC:6.3.2.19] (A)	[O]	Posttranslational modification, protein turnover, chaperones	ThiF family	SUMO-activating enzyme subunit 2 GN=F3K23.23 OS=Arabidopsis thaliana (Mouse-ear cress) PE=1 SV=1	Uncharacterized protein {ECO:0000313|EMBL:EMJ00940.1} OS=Prunus persica (Peach) PE=4 SV=1	PREDICTED: SUMO-activating enzyme subunit 2-like [Fragaria vesca subsp. vesca]	PREDICTED: Fragaria vesca subsp. vesca SUMO-activating enzyme subunit 2-like (LOC101292463), mRNA
Trinity_rosa.OF.SL.hul__2566	[R]	General function prediction only	--	--	--	--	CBS domain	CBS domain-containing protein CBSCBSPB5 GN=CBSCBSPB5 OS=Arabidopsis thaliana (Mouse-ear cress) PE=1 SV=1	Uncharacterized protein {ECO:0000313|EMBL:EMJ11766.1} OS=Prunus persica (Peach) PE=4 SV=1	PREDICTED: CBS domain-containing protein CBSCBSPB4-like [Fragaria vesca subsp. vesca]	PREDICTED: Fragaria vesca subsp. vesca CBS domain-containing protein CBSCBSPB4-like (LOC101301965), mRNA
Trinity_rosa.OF.SL.hul__39873	--	--	--	--	[PT]	--	Cyclic nucleotide-binding domain	Cyclic nucleotide-gated ion channel 1 GN=CNGC1 OS=Arabidopsis thaliana (Mouse-ear cress) PE=1 SV=1	Uncharacterized protein {ECO:0000313|EMBL:EMJ08097.1} OS=Prunus persica (Peach) PE=4 SV=1	PREDICTED: cyclic nucleotide-gated ion channel 1-like [Fragaria vesca subsp. vesca]	PREDICTED: Fragaria vesca subsp. vesca cyclic nucleotide-gated ion channel 1-like (LOC101292429), mRNA
Trinity_rosa.OF.SL.hul__26054	--	--	--	--	[S]	Function unknown	Vitamin B6 photo-protection and homoeostasis	Protein root UVB sensitive 5 {ECO:0000303|PubMed:19515790} OS=Arabidopsis thaliana (Mouse-ear cress) PE=2 SV=1	Uncharacterized protein {ECO:0000313|EMBL:EMJ08984.1} (Fragment) OS=Prunus persica (Peach) PE=4 SV=1	PREDICTED: UPF0420 protein-like [Fragaria vesca subsp. vesca]	PREDICTED: Fragaria vesca subsp. vesca UPF0420 protein-like (LOC101313334), mRNA
Trinity_rosa.OF.SL.hul__17331	[J]	Translation, ribosomal structure and biogenesis	Molecular Function: methionine-tRNA ligase activity (GO:0004825);; Molecular Function: ATP binding (GO:0005524);; Cellular Component: mitochondrion (GO:0005739);; Biological Process: methionyl-tRNA aminoacylation (GO:0006431);; Cellular Component: chloroplast stroma (GO:0009570);; Biological Process: plant ovule development (GO:0048481);;	K01874|0|pmum:103332629|probable methionine--tRNA ligase, mitochondrial; K01874 methionyl-tRNA synthetase [EC:6.1.1.10] (A)	[J]	Translation, ribosomal structure and biogenesis	tRNA synthetases class I (M)	Probable methionine--tRNA ligase OS=Oryza sativa subsp. japonica (Rice) PE=2 SV=2	Uncharacterized protein {ECO:0000313|EMBL:EMJ21749.1} OS=Prunus persica (Peach) PE=3 SV=1	PREDICTED: probable methionine--tRNA ligase, mitochondrial [Prunus mume]	PREDICTED: Fragaria vesca subsp. vesca methionine--tRNA ligase-like (LOC101301893), mRNA
Trinity_rosa.OF.SL.hul__44213	--	--	Molecular Function: transferase activity (GO:0016740);;	K00901|6.42905e-55|fve:101298210|diacylglycerol kinase zeta-like; K00901 diacylglycerol kinase (ATP) [EC:2.7.1.107] (A)	[IT]	--	--	Diacylglycerol kinase 5 GN=DGK5 OS=Arabidopsis thaliana (Mouse-ear cress) PE=2 SV=1	Diacylglycerol kinase {ECO:0000256|RuleBase:RU361128} OS=Prunus persica (Peach) PE=3 SV=1	PREDICTED: diacylglycerol kinase zeta-like [Fragaria vesca subsp. vesca]	PREDICTED: Fragaria vesca subsp. vesca diacylglycerol kinase zeta-like (LOC101298210), mRNA
Trinity_rosa.OF.SL.hul__4910	--	--	--	--	--	--	Putative S-adenosyl-L-methionine-dependent methyltransferase	Probable methyltransferase PMT25 GN=At2g34300 OS=Arabidopsis thaliana (Mouse-ear cress) PE=2 SV=2	Uncharacterized protein {ECO:0000313|EMBL:EMJ00827.1} OS=Prunus persica (Peach) PE=4 SV=1	PREDICTED: probable methyltransferase PMT25-like [Fragaria vesca subsp. vesca]	PREDICTED: Fragaria vesca subsp. vesca probable methyltransferase PMT25-like (LOC101292558), mRNA
Trinity_rosa.OF.SL.hul__18988	[Z]	Cytoskeleton	Molecular Function: GTPase activity (GO:0003924);; Molecular Function: structural constituent of cytoskeleton (GO:0005200);; Molecular Function: GTP binding (GO:0005525);; Cellular Component: Golgi apparatus (GO:0005794);; Cellular Component: microtubule (GO:0005874);; Biological Process: gluconeogenesis (GO:0006094);; Biological Process: obsolete GTP catabolic process (GO:0006184);; Biological P…	K07375|0|fve:101312998|tubulin beta-1 chain-like; K07375 tubulin beta (A)	[Z]	Cytoskeleton	Tubulin/FtsZ family, GTPase domain	Tubulin beta-1 chain GN=TUBB1 OS=Lupinus albus (White lupin) PE=3 SV=1	Beta-tubulin-2 {ECO:0000313|EMBL:AHA91828.1} OS=Rosa hybrid cultivar PE=2 SV=1	PREDICTED: tubulin beta-1 chain-like [Fragaria vesca subsp. vesca]	Rosa hybrid cultivar beta-tubulin-2 (TUB2) mRNA, complete cds
Trinity_rosa.OF.SL.hul__21712	--	--	Biological Process: regulation of transcription, DNA-templated (GO:0006355);; Biological Process: cell wall biogenesis (GO:0042546);; Biological Process: xylan metabolic process (GO:0045491);;	--	--	--	No apical meristem (NAM) protein	NAC domain-containing protein 8 GN=NAC008 OS=Arabidopsis thaliana (Mouse-ear cress) PE=2 SV=1	NAC domain containing protein 73 {ECO:0000313|EMBL:EOX99534.1} OS=Theobroma cacao (Cacao) PE=4 SV=1	PREDICTED: NAC domain-containing protein 8-like [Fragaria vesca subsp. vesca]	PREDICTED: Fragaria vesca subsp. vesca NAC domain-containing protein 8-like (LOC101293705), mRNA
Trinity_rosa.OF.SL.hul__11848	--	--	Molecular Function: nucleic acid binding (GO:0003676);; Cellular Component: nucleus (GO:0005634);; Biological Process: DNA metabolic process (GO:0006259);; Biological Process: cellular macromolecule biosynthetic process (GO:0034645);;	--	--	--	Vitamin-D-receptor interacting Mediator subunit 4	Mediator of RNA polymerase II transcription subunit 4 GN=F9G14.160 OS=Arabidopsis thaliana (Mouse-ear cress) PE=1 SV=1	Uncharacterized protein {ECO:0000313|EMBL:EMJ19308.1} OS=Prunus persica (Peach) PE=4 SV=1	PREDICTED: mediator of RNA polymerase II transcription subunit 4-like [Fragaria vesca subsp. vesca]	PREDICTED: Fragaria vesca subsp. vesca mediator of RNA polymerase II transcription subunit 4-like (LOC101307044), mRNA
Trinity_rosa.OF.SL.hul__11555	[R]	General function prediction only	Cellular Component: plasma membrane (GO:0005886);; Molecular Function: zinc ion binding (GO:0008270);; Biological Process: response to cold (GO:0009409);; Biological Process: response to water deprivation (GO:0009414);; Biological Process: response to salt stress (GO:0009651);; Biological Process: response to abscisic acid (GO:0009737);; Cellular Component: nuclear membrane (GO:0031965);;	--	--	--	Tetratricopeptide repeat	--	Uncharacterized protein {ECO:0000313|EMBL:EMJ19430.1} OS=Prunus persica (Peach) PE=4 SV=1	PREDICTED: uncharacterized protein LOC101299030 [Fragaria vesca subsp. vesca]	PREDICTED: Fragaria vesca subsp. vesca uncharacterized LOC101299030 (LOC101299030), mRNA
Trinity_rosa.OF.SL.hul__10679	[RTKL]	--	--	--	--	--	Protein kinase domain	G-type lectin S-receptor-like serine/threonine-protein kinase At4g27290 (Precursor) GN=At4g27290 OS=Arabidopsis thaliana (Mouse-ear cress) PE=3 SV=4	Serine/threonine-protein kinase {ECO:0000256|PIRNR:PIRNR000641} OS=Prunus persica (Peach) PE=3 SV=1	hypothetical protein PRUPE_ppa026218mg [Prunus persica]	PREDICTED: Prunus mume G-type lectin S-receptor-like serine/threonine-protein kinase At4g27290 (LOC103343655), misc_RNA
Trinity_rosa.OF.SL.hul__2161	--	--	--	--	--	--	BAG domain	BAG family molecular chaperone regulator 6 GN=T3F17.11 OS=Arabidopsis thaliana (Mouse-ear cress) PE=1 SV=1	Uncharacterized protein {ECO:0000313|EMBL:EMJ21491.1} OS=Prunus persica (Peach) PE=4 SV=1	PREDICTED: BAG family molecular chaperone regulator 6-like [Fragaria vesca subsp. vesca]	PREDICTED: Fragaria vesca subsp. vesca BAG family molecular chaperone regulator 6-like (LOC101301424), mRNA
Trinity_rosa.OF.SL.hul__11350	[GC]	--	Cellular Component: plasma membrane (GO:0005886);; Biological Process: sterol metabolic process (GO:0016125);; Biological Process: lipid glycosylation (GO:0030259);; Biological Process: seed development (GO:0048316);; Molecular Function: beta-sitosterol UDP-glucosyltransferase activity (GO:0051507);;	K05841|0|fve:101313184|sterol 3-beta-glucosyltransferase-like; K05841 sterol 3beta-glucosyltransferase [EC:2.4.1.173] (A)	[GC]	--	Glycosyltransferase family 28 N-terminal domain	Sterol 3-beta-glucosyltransferase UGT80A2 GN=UGT80A2 OS=Arabidopsis thaliana (Mouse-ear cress) PE=1 SV=1	Uncharacterized protein {ECO:0000313|EMBL:EMJ02927.1} OS=Prunus persica (Peach) PE=4 SV=1	PREDICTED: sterol 3-beta-glucosyltransferase-like [Fragaria vesca subsp. vesca]	PREDICTED: Fragaria vesca subsp. vesca sterol 3-beta-glucosyltransferase-like (LOC101313184), mRNA
Trinity_rosa.OF.SL.hul__3814	[R]	General function prediction only	Molecular Function: nucleic acid binding (GO:0003676);; Biological Process: cellular process (GO:0009987);; Cellular Component: intracellular part (GO:0044424);; Biological Process: single-organism process (GO:0044699);;	K12741|0|fve:101308619|uncharacterized protein LOC101308619; K12741 heterogeneous nuclear ribonucleoprotein A1/A3 (A)	[R]	General function prediction only	RNA recognition motif. (a.k.a. RRM, RBD, or RNP domain)	UBP1-associated protein 2A GN=UBA2A OS=Arabidopsis thaliana (Mouse-ear cress) PE=1 SV=1	Uncharacterized protein {ECO:0000313|EMBL:EMJ06300.1} OS=Prunus persica (Peach) PE=4 SV=1	PREDICTED: uncharacterized protein LOC101308619 [Fragaria vesca subsp. vesca]	PREDICTED: Fragaria vesca subsp. vesca uncharacterized LOC101308619 (LOC101308619), mRNA
Trinity_rosa.OF.SL.hul__6862	[RTKL]	--	Molecular Function: protein serine/threonine kinase activity (GO:0004674);; Molecular Function: ATP binding (GO:0005524);; Biological Process: protein phosphorylation (GO:0006468);;	--	[T]	Signal transduction mechanisms	Protein kinase domain	Putative serine/threonine-protein kinase-like protein CCR3 (Precursor) GN=F27K19.130 OS=Arabidopsis thaliana (Mouse-ear cress) PE=2 SV=1	Uncharacterized protein {ECO:0000313|EMBL:EMJ21808.1} OS=Prunus persica (Peach) PE=3 SV=1	PREDICTED: putative serine/threonine-protein kinase-like protein CCR3-like [Fragaria vesca subsp. vesca]	PREDICTED: Fragaria vesca subsp. vesca putative serine/threonine-protein kinase-like protein CCR3-like (LOC101298845), mRNA
Trinity_rosa.OF.SL.hul__13108	--	--	Molecular Function: acetylglucosaminyltransferase activity (GO:0008375);; Cellular Component: membrane (GO:0016020);;	--	--	--	Core-2/I-Branching enzyme	--	Uncharacterized protein {ECO:0000313|EMBL:EMJ15366.1} OS=Prunus persica (Peach) PE=4 SV=1	PREDICTED: uncharacterized protein LOC101301269 [Fragaria vesca subsp. vesca]	PREDICTED: Fragaria vesca subsp. vesca uncharacterized LOC101301269 (LOC101301269), mRNA
Trinity_rosa.OF.SL.hul__1164	--	--	Biological Process: telomere maintenance (GO:0000723);; Biological Process: regulation of transcription, DNA-templated (GO:0006355);; Biological Process: chromosome segregation (GO:0007059);; Biological Process: meiosis I (GO:0007127);; Biological Process: regulation of chromosome organization (GO:0033044);; Biological Process: xylan metabolic process (GO:0045491);; Biological Process: positive r…	K11671|0|fve:101312707|uncharacterized protein LOC101312707; K11671 nuclear factor related to kappa-B-binding protein (A)	[K]	Transcription	--	--	Uncharacterized protein {ECO:0000313|EMBL:EMJ09937.1} OS=Prunus persica (Peach) PE=4 SV=1	PREDICTED: uncharacterized protein LOC101312707 [Fragaria vesca subsp. vesca]	PREDICTED: Fragaria vesca subsp. vesca uncharacterized LOC101312707 (LOC101312707), mRNA
Trinity_rosa.OF.SL.hul__17369	--	--	Cellular Component: vacuole (GO:0005773);;	--	[I]	Lipid transport and metabolism	--	--	Uncharacterized protein {ECO:0000313|EMBL:EMJ10397.1} OS=Prunus persica (Peach) PE=4 SV=1	PREDICTED: uncharacterized protein LOC101297897 [Fragaria vesca subsp. vesca]	PREDICTED: Fragaria vesca subsp. vesca uncharacterized LOC101297897 (LOC101297897), mRNA
Trinity_rosa.OF.SL.hul__1758	[L]	Replication, recombination and repair	Molecular Function: double-stranded RNA binding (GO:0003725);; Molecular Function: ATP binding (GO:0005524);; Cellular Component: intracellular (GO:0005622);; Molecular Function: ATP-dependent helicase activity (GO:0008026);;	K14442|0|fve:101310031|probable ATP-dependent RNA helicase DHX36-like; K14442 ATP-dependent RNA helicase DHX36 [EC:3.6.4.13] (A)	[A]	RNA processing and modification	Helicase associated domain (HA2)	Probable pre-mRNA-splicing factor ATP-dependent RNA helicase GN=At2g47250 OS=Arabidopsis thaliana (Mouse-ear cress) PE=2 SV=1	Uncharacterized protein {ECO:0000313|EMBL:EMJ26630.1} OS=Prunus persica (Peach) PE=4 SV=1	PREDICTED: probable ATP-dependent RNA helicase DHX36-like [Fragaria vesca subsp. vesca]	PREDICTED: Fragaria vesca subsp. vesca probable ATP-dependent RNA helicase DHX36-like (LOC101310031), mRNA
Trinity_rosa.OF.SL.hul__16197	--	--	--	--	--	--	GDP-fucose protein O-fucosyltransferase	Uncharacterized protein At1g04910 GN=At1g04910 OS=Arabidopsis thaliana (Mouse-ear cress) PE=2 SV=1	Uncharacterized protein {ECO:0000313|EMBL:EMJ16198.1} OS=Prunus persica (Peach) PE=4 SV=1	PREDICTED: uncharacterized protein At1g04910-like [Fragaria vesca subsp. vesca]	PREDICTED: Fragaria vesca subsp. vesca uncharacterized LOC101307710 (LOC101307710), mRNA
Trinity_rosa.OF.SL.hul__48077	--	--	--	--	[T]	Signal transduction mechanisms	NB-ARC domain	Putative disease resistance protein RGA3 GN=RGA3 OS=Solanum bulbocastanum (Wild potato) PE=2 SV=2	Uncharacterized protein {ECO:0000313|EMBL:EMJ09006.1} OS=Prunus persica (Peach) PE=4 SV=1	PREDICTED: putative disease resistance protein RGA3-like [Fragaria vesca subsp. vesca]	PREDICTED: Fragaria vesca subsp. vesca putative disease resistance protein RGA3-like (LOC101300362), mRNA
Trinity_rosa.OF.SL.hul__22536	--	--	Cellular Component: plasma membrane (GO:0005886);; Biological Process: response to desiccation (GO:0009269);; Biological Process: response to cold (GO:0009409);; Cellular Component: chloroplast thylakoid membrane (GO:0009535);; Cellular Component: chloroplast stroma (GO:0009570);; Biological Process: response to fungus (GO:0009620);; Biological Process: response to salt stress (GO:0009651);; Cell…	K10525|2.3939e-66|fve:101294384|allene oxide cyclase 4, chloroplastic-like; K10525 allene oxide cyclase [EC:5.3.99.6] (A)	--	--	Allene oxide cyclase	Allene oxide cyclase 4, chloroplastic (Precursor) GN=AOC4 OS=Arabidopsis thaliana (Mouse-ear cress) PE=2 SV=1	Uncharacterized protein {ECO:0000313|EMBL:EMJ16240.1} OS=Prunus persica (Peach) PE=4 SV=1	PREDICTED: allene oxide cyclase 4, chloroplastic-like [Fragaria vesca subsp. vesca]	PREDICTED: Fragaria vesca subsp. vesca allene oxide cyclase 4, chloroplastic-like (LOC101294384), mRNA
Trinity_rosa.OF.SL.hul__22382	[RTKL]	--	Molecular Function: nucleotide binding (GO:0000166);; Molecular Function: protein kinase activity (GO:0004672);;	K02206|5.6346e-115|mus:103980619|cell division control protein 2 homolog A-like isoform X1; K02206 cyclin-dependent kinase 2 [EC:2.7.11.22] (A)	[R]	General function prediction only	Protein kinase domain	Cell division control protein 2 homolog A GN=CDC2A OS=Antirrhinum majus (Garden snapdragon) PE=2 SV=2	Uncharacterized protein {ECO:0000313|EMBL:EOD20666.1} OS=Emiliania huxleyi CCMP1516 PE=4 SV=1	Pho85p [Rhizophagus irregularis DAOM 197198w]	Yarrowia lipolytica WSH-Z06 complete genome, chromosome YALIOD
Trinity_rosa.OF.SL.hul__11227	[R]	General function prediction only	Cellular Component: plasma membrane (GO:0005886);; Molecular Function: zinc ion binding (GO:0008270);; Biological Process: response to cold (GO:0009409);; Biological Process: response to water deprivation (GO:0009414);; Biological Process: response to salt stress (GO:0009651);; Biological Process: response to abscisic acid (GO:0009737);; Cellular Component: nuclear membrane (GO:0031965);;	--	--	--	Tetratricopeptide repeat	--	Uncharacterized protein {ECO:0000313|EMBL:EMJ19430.1} OS=Prunus persica (Peach) PE=4 SV=1	PREDICTED: uncharacterized protein LOC101299030 [Fragaria vesca subsp. vesca]	PREDICTED: Fragaria vesca subsp. vesca uncharacterized LOC101299030 (LOC101299030), mRNA
Trinity_rosa.OF.SL.hul__17255	[G]	Carbohydrate transport and metabolism	Molecular Function: phosphoglycerate mutase activity (GO:0004619);; Biological Process: metabolic process (GO:0008152);;	K15634|0|fve:101309916|uncharacterized protein LOC101309916; K15634 probable phosphoglycerate mutase [EC:5.4.2.12] (A)	[G]	Carbohydrate transport and metabolism	Histidine phosphatase superfamily (branch 1)	Probable 2-carboxy-D-arabinitol-1-phosphatase {ECO:0000305} (Precursor) OS=Arabidopsis thaliana (Mouse-ear cress) PE=1 SV=1	Uncharacterized protein {ECO:0000313|EMBL:EMJ06194.1} OS=Prunus persica (Peach) PE=4 SV=1	PREDICTED: uncharacterized protein LOC101309916 [Fragaria vesca subsp. vesca]	PREDICTED: Fragaria vesca subsp. vesca uncharacterized LOC101309916 (LOC101309916), mRNA
Trinity_rosa.OF.SL.hul__36575	--	--	--	--	--	--	--	Uncharacterized protein At5g64816 (Precursor) GN=At5g64816 OS=Arabidopsis thaliana (Mouse-ear cress) PE=2 SV=1	Uncharacterized protein {ECO:0000313|EMBL:EMJ07067.1} OS=Prunus persica (Peach) PE=4 SV=1	PREDICTED: uncharacterized protein At5g64816 [Malus domestica]	PREDICTED: Fragaria vesca subsp. vesca uncharacterized LOC101311908 (LOC101311908), mRNA
Trinity_rosa.OF.SL.hul__2638	[R]	General function prediction only	Molecular Function: nucleotide binding (GO:0000166);; Cellular Component: nucleus (GO:0005634);; Biological Process: regulation of transcription, DNA-templated (GO:0006355);; Biological Process: negative regulation of gene expression, epigenetic (GO:0045814);;	K11293|0|fve:101296711|protein HIRA-like; K11293 protein HIRA/HIR1 (A)	[DK]	--	WD domain, G-beta repeat	Protein HIRA GN=HIRA OS=Arabidopsis thaliana (Mouse-ear cress) PE=1 SV=2	Uncharacterized protein {ECO:0000313|EMBL:EMJ00903.1} OS=Prunus persica (Peach) PE=4 SV=1	PREDICTED: protein HIRA-like [Fragaria vesca subsp. vesca]	PREDICTED: Fragaria vesca subsp. vesca protein HIRA-like (LOC101296711), mRNA
Trinity_rosa.OF.SL.hul__10317	--	--	Cellular Component: vacuolar membrane (GO:0005774);; Cellular Component: cytosol (GO:0005829);; Cellular Component: protein complex (GO:0043234);; Biological Process: protein polymerization (GO:0051258);;	--	[Z]	Cytoskeleton	Misato Segment II tubulin-like domain	--	Uncharacterized protein {ECO:0000313|EMBL:EMJ05404.1} OS=Prunus persica (Peach) PE=4 SV=1	PREDICTED: protein misato homolog 1-like [Fragaria vesca subsp. vesca]	PREDICTED: Fragaria vesca subsp. vesca protein misato homolog 1-like (LOC101303936), mRNA
Trinity_rosa.OF.SL.hul__55780	[O]	Posttranslational modification, protein turnover, chaperones	Molecular Function: serine-type peptidase activity (GO:0008236);;	--	[O]	Posttranslational modification, protein turnover, chaperones	Subtilase family	--	--	serine endopeptidase KEX1 [Pneumocystis jirovecii]	Dactylellina haptotyla CBS 200.50 hypothetical protein mRNA
Trinity_rosa.OF.SL.hul__30464	--	--	--	--	--	--	--	--	Uncharacterized protein {ECO:0000313|EMBL:EMJ11108.1} OS=Prunus persica (Peach) PE=4 SV=1	PREDICTED: uncharacterized protein LOC101313309 [Fragaria vesca subsp. vesca]	PREDICTED: Fragaria vesca subsp. vesca uncharacterized LOC101313309 (LOC101313309), mRNA
Trinity_rosa.OF.SL.hul__34975	--	--	--	K15425|4.88144e-75|fve:101310752|serine/threonine-protein phosphatase 4 regulatory subunit 2-like; K15425 serine/threonine-protein phosphatase 4 regulatory subunit 2 (A)	[R]	General function prediction only	PPP4R2	--	Uncharacterized protein {ECO:0000313|EMBL:EMJ19491.1} OS=Prunus persica (Peach) PE=4 SV=1	PREDICTED: serine/threonine-protein phosphatase 4 regulatory subunit 2-like [Fragaria vesca subsp. vesca]	PREDICTED: Fragaria vesca subsp. vesca serine/threonine-protein phosphatase 4 regulatory subunit 2-like (LOC101310752), mRNA
Trinity_rosa.OF.SL.hul__27393	[R]	General function prediction only	Molecular Function: kinase activity (GO:0016301);; Biological Process: phosphorylation (GO:0016310);;	K08869|7.47696e-114|mdm:103418467|uncharacterized aarF domain-containing protein kinase 1-like; K08869 aarF domain-containing kinase (A)	[R]	General function prediction only	--	Uncharacterized aarF domain-containing protein kinase At1g71810, chloroplastic (Precursor) GN=At1g71810 OS=Arabidopsis thaliana (Mouse-ear cress) PE=2 SV=1	Uncharacterized protein {ECO:0000313|EMBL:EYU23157.1} OS=Erythranthe guttata (Yellow monkey flower) PE=4 SV=1	PREDICTED: uncharacterized aarF domain-containing protein kinase 1-like [Malus domestica]	PREDICTED: Fragaria vesca subsp. vesca probable serine/threonine-protein kinase abkB-like (LOC101302130), mRNA
Trinity_rosa.OF.SL.hul__10433	--	--	--	--	[UR]	--	Dynamin central region	Dynamin-related protein 4C GN=DRP4C OS=Arabidopsis thaliana (Mouse-ear cress) PE=2 SV=1	Uncharacterized protein {ECO:0000313|EMBL:EMJ04974.1} OS=Prunus persica (Peach) PE=4 SV=1	PREDICTED: dynamin-related protein 4C-like [Prunus mume]	PREDICTED: Prunus mume dynamin-related protein 4C-like (LOC103330858), misc_RNA
Trinity_rosa.OF.SL.hul__14509	[C]	Energy production and conversion	Molecular Function: UDP-N-acetylmuramate dehydrogenase activity (GO:0008762);; Molecular Function: flavin adenine dinucleotide binding (GO:0050660);; Biological Process: oxidation-reduction process (GO:0055114);;	--	--	--	FAD binding domain	Tetrahydrocannabinolic acid synthase (Precursor) OS=Cannabis sativa (Hemp) PE=1 SV=1	Uncharacterized protein {ECO:0000313|EMBL:EMJ15091.1} OS=Prunus persica (Peach) PE=4 SV=1	PREDICTED: tetrahydrocannabinolic acid synthase-like [Fragaria vesca subsp. vesca]	PREDICTED: Fragaria vesca subsp. vesca tetrahydrocannabinolic acid synthase-like (LOC101306708), mRNA
Trinity_rosa.OF.SL.hul__1482	[H]	Coenzyme transport and metabolism	Molecular Function: magnesium ion binding (GO:0000287);; Molecular Function: carboxylic ester hydrolase activity (GO:0004091);; Biological Process: cellular amino acid catabolic process (GO:0009063);; Biological Process: menaquinone biosynthetic process (GO:0009234);; Molecular Function: hydro-lyase activity (GO:0016836);; Molecular Function: thiamine pyrophosphate binding (GO:0030976);; Molecula…	K14759|0|fve:101297638|protein PHYLLO, chloroplastic-like; K14759 isochorismate synthase / 2-succinyl-5-enolpyruvyl-6-hydroxy-3-cyclohexene-1-carboxylate synthase / 2-succinyl-6-hydroxy-2,4-cyclohexadiene-1-carboxylate synthase / O-succinylbenzoate synthase [EC:5.4.4.2 2.2.1.9 4.2.99.20 4.2.1.113] (A)	[E]	Amino acid transport and metabolism	Alpha/beta hydrolase family	2-succinyl-6-hydroxy-2,4-cyclohexadiene-1-carboxylate synthase (Precursor) GN=T6L1.7/T6L1.8 OS=Arabidopsis thaliana (Mouse-ear cress) PE=2 SV=2	Uncharacterized protein {ECO:0000313|EMBL:EMJ28791.1} OS=Prunus persica (Peach) PE=3 SV=1	PREDICTED: protein PHYLLO, chloroplastic-like [Fragaria vesca subsp. vesca]	PREDICTED: Fragaria vesca subsp. vesca protein PHYLLO, chloroplastic-like (LOC101297638), mRNA
Trinity_rosa.OF.SL.hul__18356	--	--	Cellular Component: chloroplast stroma (GO:0009570);; Cellular Component: thylakoid (GO:0009579);; Biological Process: chlororespiration (GO:0010478);;	--	--	--	--	--	Uncharacterized protein {ECO:0000313|EMBL:EMJ16970.1} OS=Prunus persica (Peach) PE=4 SV=1	PREDICTED: uncharacterized protein LOC101295248 [Fragaria vesca subsp. vesca]	PREDICTED: Fragaria vesca subsp. vesca uncharacterized LOC101295248 (LOC101295248), mRNA
Trinity_rosa.OF.SL.hul__10064	--	--	--	--	--	--	Protein of unknown function (DUF1668)	--	Uncharacterized protein {ECO:0000313|EMBL:EMJ19148.1} OS=Prunus persica (Peach) PE=4 SV=1	PREDICTED: uncharacterized protein LOC101295383 [Fragaria vesca subsp. vesca]	PREDICTED: Fragaria vesca subsp. vesca uncharacterized LOC101296249 (LOC101296249), mRNA
Trinity_rosa.OF.SL.hul__14024	[DZ]	--	Cellular Component: chromatin (GO:0000785);; Molecular Function: chromatin binding (GO:0003682);; Molecular Function: guanyl-nucleotide exchange factor activity (GO:0005085);; Cellular Component: nucleus (GO:0005634);; Cellular Component: cytosol (GO:0005829);; Biological Process: glucose catabolic process (GO:0006007);; Biological Process: entrainment of circadian clock (GO:0009649);; Biological…	--	[S]	Function unknown	Regulator of chromosome condensation (RCC1) repeat	Ultraviolet-B receptor UVR8 GN=UVR8 OS=Arabidopsis thaliana (Mouse-ear cress) PE=1 SV=1	Uncharacterized protein {ECO:0000313|EMBL:EMJ12833.1} OS=Prunus persica (Peach) PE=4 SV=1	PREDICTED: probable E3 ubiquitin-protein ligase HERC1-like [Fragaria vesca subsp. vesca]	PREDICTED: Fragaria vesca subsp. vesca probable E3 ubiquitin-protein ligase HERC1-like (LOC101307047), mRNA
Trinity_rosa.OF.SL.hul__28835	[DZ]	--	--	K11493|7.62327e-56|csl:COCSUDRAFT_40365|RCC1/BLIP-II; K11493 regulator of chromosome condensation (A)	[S]	Function unknown	Regulator of chromosome condensation (RCC1) repeat	Ultraviolet-B receptor UVR8 GN=UVR8 OS=Arabidopsis thaliana (Mouse-ear cress) PE=1 SV=1	Uncharacterized protein {ECO:0000313|EMBL:KDD73507.1} (Fragment) OS=Helicosporidium sp. ATCC 50920 PE=4 SV=1	hypothetical protein BATDEDRAFT_36131 [Batrachochytrium dendrobatidis JAM81]	--
Trinity_rosa.OF.SL.hul__46723	--	--	--	--	--	--	--	MEPFL3 {ECO:0000305} (Precursor) GN=MDC16 OS=Arabidopsis thaliana (Mouse-ear cress) PE=1 SV=1	Uncharacterized protein {ECO:0000313|EMBL:EMJ04518.1} (Fragment) OS=Prunus persica (Peach) PE=4 SV=1	hypothetical protein PRUPE_ppa019966mg, partial [Prunus persica]	Prunus persica hypothetical protein (PRUPE_ppa019966mg) mRNA, partial cds
Trinity_rosa.OF.SL.hul__23624	--	--	--	K10134|0|fve:101308097|protein EI24 homolog; K10134 etoposide-induced 2.4 mRNA (A)	[TV]	--	Etoposide-induced protein 2.4 (EI24)	Protein EI24 homolog GN=At4g06676 OS=Arabidopsis thaliana (Mouse-ear cress) PE=2 SV=1	Uncharacterized protein {ECO:0000313|EMBL:EMJ24051.1} OS=Prunus persica (Peach) PE=4 SV=1	PREDICTED: protein EI24 homolog [Fragaria vesca subsp. vesca]	PREDICTED: Fragaria vesca subsp. vesca protein EI24 homolog (LOC101308097), mRNA
Trinity_rosa.OF.SL.hul__11467	[G]	Carbohydrate transport and metabolism	--	--	[R]	General function prediction only	HAD-hyrolase-like	--	Uncharacterized protein {ECO:0000313|EMBL:EMJ22380.1} OS=Prunus persica (Peach) PE=4 SV=1	PREDICTED: uncharacterized protein YKR070W-like [Fragaria vesca subsp. vesca]	PREDICTED: Fragaria vesca subsp. vesca uncharacterized LOC101311039 (LOC101311039), mRNA
Trinity_rosa.OF.SL.hul__33533	--	--	Cellular Component: Golgi apparatus (GO:0005794);; Biological Process: protein glycosylation (GO:0006486);; Molecular Function: galactosyltransferase activity (GO:0008378);; Cellular Component: integral component of membrane (GO:0016021);;	--	[G]	Carbohydrate transport and metabolism	Galactosyltransferase	Probable beta-1,3-galactosyltransferase 2 GN=B3GALT2 OS=Arabidopsis thaliana (Mouse-ear cress) PE=2 SV=1	Uncharacterized protein {ECO:0000313|EMBL:EMJ13458.1} OS=Prunus persica (Peach) PE=4 SV=1	PREDICTED: probable beta-1,3-galactosyltransferase 2-like [Fragaria vesca subsp. vesca]	PREDICTED: Fragaria vesca subsp. vesca probable beta-1,3-galactosyltransferase 2-like (LOC101297918), mRNA
Trinity_rosa.OF.SL.hul__12705	--	--	--	--	[R]	General function prediction only	PPR repeat family	Pentatricopeptide repeat-containing protein At5g42310, mitochondrial (Precursor) GN=At5g42310 OS=Arabidopsis thaliana (Mouse-ear cress) PE=2 SV=1	Uncharacterized protein {ECO:0000313|EMBL:EMJ19196.1} OS=Prunus persica (Peach) PE=4 SV=1	hypothetical protein PRUPE_ppa005672mg [Prunus persica]	Prunus persica hypothetical protein (PRUPE_ppa005672mg) mRNA, complete cds
Trinity_rosa.OF.SL.hul__4235	[L]	Replication, recombination and repair	Molecular Function: DNA binding (GO:0003677);; Molecular Function: DNA helicase activity (GO:0003678);; Molecular Function: ATP binding (GO:0005524);; Cellular Component: nucleus (GO:0005634);; Biological Process: DNA replication initiation (GO:0006270);; Biological Process: DNA duplex unwinding (GO:0032508);; Cellular Component: MCM complex (GO:0042555);;	K02542|0|fve:101298494|DNA replication licensing factor MCM6-like; K02542 DNA replication licensing factor MCM6 [EC:3.6.4.12] (A)	[L]	Replication, recombination and repair	MCM2/3/5 family	DNA replication licensing factor MCM6 GN=MCM6 OS=Arabidopsis thaliana (Mouse-ear cress) PE=1 SV=1	Uncharacterized protein {ECO:0000313|EMBL:ESR61808.1} OS=Citrus clementina PE=3 SV=1	PREDICTED: DNA replication licensing factor MCM6-like [Fragaria vesca subsp. vesca]	PREDICTED: Fragaria vesca subsp. vesca DNA replication licensing factor MCM6-like (LOC101298494), mRNA
Trinity_rosa.OF.SL.hul__11294	--	--	Molecular Function: nucleic acid binding (GO:0003676);; Molecular Function: zinc ion binding (GO:0008270);;	--	[R]	General function prediction only	Zinc finger C-x8-C-x5-C-x3-H type (and similar)	Zinc finger CCCH domain-containing protein 32 GN=At2g47850 OS=Arabidopsis thaliana (Mouse-ear cress) PE=2 SV=2	Uncharacterized protein {ECO:0000313|EMBL:EMJ02196.1} OS=Prunus persica (Peach) PE=4 SV=1	PREDICTED: zinc finger CCCH domain-containing protein 32-like [Fragaria vesca subsp. vesca]	PREDICTED: Fragaria vesca subsp. vesca zinc finger CCCH domain-containing protein 32-like (LOC101304932), mRNA
Trinity_rosa.OF.SL.hul__56704	--	--	--	--	--	--	Plant protein of unknown function	UPF0481 protein At3g47200 GN=At3g47200 OS=Arabidopsis thaliana (Mouse-ear cress) PE=2 SV=1	Uncharacterized protein {ECO:0000313|EMBL:EMJ18619.1} OS=Prunus persica (Peach) PE=4 SV=1	PREDICTED: UPF0481 protein At3g47200-like [Fragaria vesca subsp. vesca]	PREDICTED: Fragaria vesca subsp. vesca UPF0481 protein At3g47200-like (LOC101291557), mRNA
Trinity_rosa.OF.SL.hul__17186	--	--	Biological Process: defense response (GO:0006952);; Biological Process: signal transduction (GO:0007165);; Biological Process: regulation of cellular metabolic process (GO:0031323);; Biological Process: cellular protein metabolic process (GO:0044267);;	--	[O]	Posttranslational modification, protein turnover, chaperones	Ring finger domain	E3 ubiquitin-protein ligase RHF1A GN=RHF1A OS=Arabidopsis thaliana (Mouse-ear cress) PE=1 SV=1	Uncharacterized protein {ECO:0000313|EMBL:EMJ25955.1} (Fragment) OS=Prunus persica (Peach) PE=4 SV=1	PREDICTED: E3 ubiquitin-protein ligase RHF1A-like [Fragaria vesca subsp. vesca]	PREDICTED: Fragaria vesca subsp. vesca E3 ubiquitin-protein ligase RHF1A-like (LOC101309046), mRNA
Trinity_rosa.OF.SL.hul__55425	[C]	Energy production and conversion	Molecular Function: nucleotide binding (GO:0000166);; Molecular Function: oxidoreductase activity, acting on a sulfur group of donors, NAD(P) as acceptor (GO:0016668);; Molecular Function: coenzyme binding (GO:0050662);;	K00384|6.51307e-24|ota:Ot01g04150|thioredoxin reductase TR1 (ISS); K00384 thioredoxin reductase (NADPH) [EC:1.8.1.9] (A)	[O]	Posttranslational modification, protein turnover, chaperones	Pyridine nucleotide-disulphide oxidoreductase	Thioredoxin reductase SEP1 GN=SEP1 OS=Emiliania huxleyi (Pontosphaera huxleyi) PE=1 SV=1	Uncharacterized protein {ECO:0000313|EMBL:EKX36093.1} OS=Guillardia theta CCMP2712 PE=3 SV=1	hypothetical protein GUITHDRAFT_90077 [Guillardia theta CCMP2712]	Saprolegnia diclina VS20 thioredoxin reductase (NADPH) mRNA
Trinity_rosa.OF.SL.hul__14325	[O]	Posttranslational modification, protein turnover, chaperones	Molecular Function: ATP binding (GO:0005524);; Biological Process: protein folding (GO:0006457);; Biological Process: response to heat (GO:0009408);; Molecular Function: heat shock protein binding (GO:0031072);; Molecular Function: metal ion binding (GO:0046872);; Molecular Function: unfolded protein binding (GO:0051082);;	K03686|0|fve:101303623|chaperone protein DnaJ-like; K03686 molecular chaperone DnaJ (A)	[O]	Posttranslational modification, protein turnover, chaperones	DnaJ C terminal domain	Chaperone protein dnaJ 1, mitochondrial (Precursor) GN=ATJ1 OS=Arabidopsis thaliana (Mouse-ear cress) PE=2 SV=2	Uncharacterized protein {ECO:0000313|EMBL:EMJ18926.1} OS=Prunus persica (Peach) PE=3 SV=1	PREDICTED: chaperone protein DnaJ-like [Fragaria vesca subsp. vesca]	PREDICTED: Fragaria vesca subsp. vesca chaperone protein DnaJ-like (LOC101303623), mRNA
Trinity_rosa.OF.SL.hul__29798	--	--	Biological Process: metabolic process (GO:0008152);; Molecular Function: hydrolase activity (GO:0016787);;	--	[V]	Defense mechanisms	alpha/beta hydrolase fold	Probable carboxylesterase 18 GN=CXE18 OS=Arabidopsis thaliana (Mouse-ear cress) PE=1 SV=1	Uncharacterized protein {ECO:0000313|EMBL:EMJ01964.1} (Fragment) OS=Prunus persica (Peach) PE=4 SV=1	hypothetical protein PRUPE_ppa023695mg, partial [Prunus persica]	Prunus persica hypothetical protein (PRUPE_ppa023695mg) mRNA, partial cds
Trinity_rosa.OF.SL.hul__40618	--	--	Cellular Component: nucleus (GO:0005634);;	K18812|6.83705e-74|fve:101297411|putative cyclin-D6-1-like; K18812 cyclin D6, plant (A)	[D]	Cell cycle control, cell division, chromosome partitioning	Cyclin, N-terminal domain	Putative cyclin-D6-1 GN=CYCD6-1 OS=Arabidopsis thaliana (Mouse-ear cress) PE=3 SV=1	Uncharacterized protein {ECO:0000313|EMBL:EMJ16911.1} OS=Prunus persica (Peach) PE=3 SV=1	PREDICTED: putative cyclin-D6-1-like [Fragaria vesca subsp. vesca]	PREDICTED: Fragaria vesca subsp. vesca putative cyclin-D6-1-like (LOC101297411), mRNA
Trinity_rosa.OF.SL.hul__49900	[R]	General function prediction only	Molecular Function: catalytic activity (GO:0003824);;	--	--	--	--	--	Uncharacterized protein {ECO:0000313|EMBL:EMJ18939.1} OS=Prunus persica (Peach) PE=4 SV=1	PREDICTED: putative hydrolase C777.06c-like [Fragaria vesca subsp. vesca]	PREDICTED: Fragaria vesca subsp. vesca putative hydrolase C777.06c-like (LOC101309536), mRNA
Trinity_rosa.OF.SL.hul__2951	[S]	Function unknown	Molecular Function: protein kinase activity (GO:0004672);; Molecular Function: ATP binding (GO:0005524);; Biological Process: protein phosphorylation (GO:0006468);; Cellular Component: membrane (GO:0016020);; Molecular Function: oxidoreductase activity (GO:0016491);;	--	--	--	Leucine rich repeat	Probable LRR receptor-like serine/threonine-protein kinase At2g16250 (Precursor) GN=At2g16250 OS=Arabidopsis thaliana (Mouse-ear cress) PE=2 SV=1	Putative uncharacterized protein {ECO:0000313|EMBL:CCB45948.1} OS=Vitis vinifera (Grape) PE=4 SV=1	PREDICTED: probable LRR receptor-like serine/threonine-protein kinase At2g16250-like [Fragaria vesca subsp. vesca]	PREDICTED: Fragaria vesca subsp. vesca probable LRR receptor-like serine/threonine-protein kinase At2g16250-like (LOC101306210), mRNA
Trinity_rosa.OF.SL.hul__23916	--	--	Cellular Component: spindle microtubule (GO:0005876);; Cellular Component: phragmoplast (GO:0009524);; Molecular Function: microtubule minus-end binding (GO:0051011);;	--	--	--	Plant nuclear matrix protein 1 (NMP1)	--	Uncharacterized protein {ECO:0000313|EMBL:EMJ19523.1} OS=Prunus persica (Peach) PE=4 SV=1	PREDICTED: uncharacterized protein LOC101303157 [Fragaria vesca subsp. vesca]	PREDICTED: Fragaria vesca subsp. vesca uncharacterized LOC101303157 (LOC101303157), mRNA
Trinity_rosa.OF.SL.hul__16623	[C]	Energy production and conversion	Molecular Function: oxidoreductase activity, acting on NAD(P)H (GO:0016651);;	K00382|1.35681e-53|cmo:103483908|leghemoglobin reductase; K00382 dihydrolipoamide dehydrogenase [EC:1.8.1.4] (A)	[C]	Energy production and conversion	Pyridine nucleotide-disulphide oxidoreductase	Leghemoglobin reductase (Precursor) GN=FLBR OS=Vigna unguiculata (Cowpea) PE=1 SV=1	Dihydrolipoyl dehydrogenase {ECO:0000256|RuleBase:RU003692} (Precursor) OS=Glycine max (Soybean) PE=2 SV=1	PREDICTED: leghemoglobin reductase [Cucumis melo]	--
Trinity_rosa.OF.SL.hul__2654	--	--	--	--	--	--	XS domain	--	Uncharacterized protein {ECO:0000313|EMBL:EMJ22615.1} OS=Prunus persica (Peach) PE=4 SV=1	PREDICTED: uncharacterized protein LOC101309871 [Fragaria vesca subsp. vesca]	PREDICTED: Fragaria vesca subsp. vesca uncharacterized LOC101309871 (LOC101309871), mRNA
Trinity_rosa.OF.SL.hul__29002	--	--	--	--	[R]	General function prediction only	PPR repeat family	Pentatricopeptide repeat-containing protein At3g04130, mitochondrial (Precursor) GN=At3g04130 OS=Arabidopsis thaliana (Mouse-ear cress) PE=2 SV=2	Uncharacterized protein {ECO:0000313|EMBL:EMJ18526.1} (Fragment) OS=Prunus persica (Peach) PE=4 SV=1	PREDICTED: pentatricopeptide repeat-containing protein At3g04130, mitochondrial [Prunus mume]	PREDICTED: Fragaria vesca subsp. vesca pentatricopeptide repeat-containing protein At3g04130, mitochondrial-like (LOC101295233), misc_RNA
Trinity_rosa.OF.SL.hul__45233	--	--	--	--	[R]	General function prediction only	PPR repeat family	Pentatricopeptide repeat-containing protein At2g39620 GN=PCMP-E33 OS=Arabidopsis thaliana (Mouse-ear cress) PE=3 SV=1	Uncharacterized protein {ECO:0000313|EMBL:EMJ22213.1} (Fragment) OS=Prunus persica (Peach) PE=4 SV=1	PREDICTED: pentatricopeptide repeat-containing protein At2g39620-like [Fragaria vesca subsp. vesca]	PREDICTED: Fragaria vesca subsp. vesca pentatricopeptide repeat-containing protein At2g39620-like (LOC101302410), mRNA
Trinity_rosa.OF.SL.hul__21869	--	--	Molecular Function: nucleotide binding (GO:0000166);; Molecular Function: nucleic acid binding (GO:0003676);; Biological Process: cellular carbohydrate metabolic process (GO:0044262);; Biological Process: single-organism carbohydrate metabolic process (GO:0044723);;	--	--	--	--	DAG protein, chloroplastic (Precursor) GN=DAG OS=Antirrhinum majus (Garden snapdragon) PE=2 SV=1	Uncharacterized protein {ECO:0000313|EMBL:EMJ13165.1} OS=Prunus persica (Peach) PE=4 SV=1	PREDICTED: uncharacterized protein LOC101311704 [Fragaria vesca subsp. vesca]	PREDICTED: Fragaria vesca subsp. vesca uncharacterized LOC101311704 (LOC101311704), mRNA
Trinity_rosa.OF.SL.hul__16516	[GEPR]	--	Biological Process: carbohydrate transport (GO:0008643);; Cellular Component: integral component of membrane (GO:0016021);; Molecular Function: substrate-specific transmembrane transporter activity (GO:0022891);; Molecular Function: 2-alkenal reductase [NAD(P)] activity (GO:0032440);; Biological Process: transmembrane transport (GO:0055085);; Biological Process: oxidation-reduction process (GO:00…	--	[R]	General function prediction only	Sugar (and other) transporter	D-xylose-proton symporter-like 2 GN=At5g17010 OS=Arabidopsis thaliana (Mouse-ear cress) PE=1 SV=1	Uncharacterized protein {ECO:0000313|EMBL:EMJ20238.1} OS=Prunus persica (Peach) PE=3 SV=1	PREDICTED: D-xylose-proton symporter-like 2-like [Fragaria vesca subsp. vesca]	PREDICTED: Fragaria vesca subsp. vesca D-xylose-proton symporter-like 2-like (LOC101298549), mRNA
Trinity_rosa.OF.SL.hul__786	[KL]	--	Molecular Function: binding (GO:0005488);;	--	[KL]	--	SNF2 family N-terminal domain	Putative SWI/SNF-related matrix-associated actin-dependent regulator of chromatin subfamily A member 3-like 3 GN=At5g43530 OS=Arabidopsis thaliana (Mouse-ear cress) PE=3 SV=1	SMARCA3-like protein 2 {ECO:0000313|EMBL:EXC53897.1} OS=Morus notabilis PE=4 SV=1	PREDICTED: uncharacterized protein LOC101304746 [Fragaria vesca subsp. vesca]	PREDICTED: Fragaria vesca subsp. vesca uncharacterized LOC101304746 (LOC101304746), mRNA
Trinity_rosa.OF.SL.hul__3989	--	--	--	--	[YU]	--	Protein of unknown function (DUF3593)	--	Uncharacterized protein {ECO:0000313|EMBL:EMJ10836.1} OS=Prunus persica (Peach) PE=4 SV=1	PREDICTED: uncharacterized protein LOC101310699 [Fragaria vesca subsp. vesca]	PREDICTED: Fragaria vesca subsp. vesca uncharacterized LOC101310699 (LOC101310699), mRNA
Trinity_rosa.OF.SL.hul__38708	--	--	Biological Process: protein N-linked glycosylation (GO:0006487);; Biological Process: response to heat (GO:0009408);; Biological Process: response to high light intensity (GO:0009644);; Cellular Component: chloroplast envelope (GO:0009941);; Biological Process: response to hydrogen peroxide (GO:0042542);;	--	--	--	--	--	Uncharacterized protein {ECO:0000313|EMBL:EEE89454.1} OS=Populus trichocarpa (Western balsam poplar) PE=4 SV=1	PREDICTED: uncharacterized protein LOC101292547 [Fragaria vesca subsp. vesca]	PREDICTED: Fragaria vesca subsp. vesca uncharacterized LOC101292547 (LOC101292547), mRNA
Trinity_rosa.OF.SL.hul__45543	[B]	Chromatin structure and dynamics	Cellular Component: nucleosome (GO:0000786);; Molecular Function: DNA binding (GO:0003677);; Cellular Component: nucleus (GO:0005634);; Biological Process: nucleosome assembly (GO:0006334);; Molecular Function: protein heterodimerization activity (GO:0046982);;	K11253|1.08722e-92|obr:102704769|histone H3-like; K11253 histone H3 (A)	[B]	Chromatin structure and dynamics	Core histone H2A/H2B/H3/H4	Histone H3.2 OS=Encephalartos altensteinii (Altenstein&apos;s bread tree) PE=1 SV=2	Histone H3 {ECO:0000256|RuleBase:RU004471} OS=Oryza brachyantha PE=3 SV=1	hypothetical protein SELMODRAFT_78992 [Selaginella moellendorffii]	Chlamydomonas reinhardtii histone H3 (HTR29) mRNA, complete cds
Trinity_rosa.OF.SL.hul__19207	--	--	Biological Process: lipid metabolic process (GO:0006629);; Molecular Function: hydrolase activity, acting on ester bonds (GO:0016788);;	--	--	--	--	GDSL esterase/lipase At3g27950 (Precursor) GN=At3g27950 OS=Arabidopsis thaliana (Mouse-ear cress) PE=2 SV=1	Uncharacterized protein {ECO:0000313|EMBL:EMJ17568.1} (Fragment) OS=Prunus persica (Peach) PE=4 SV=1	PREDICTED: GDSL esterase/lipase At3g27950-like [Fragaria vesca subsp. vesca]	PREDICTED: Fragaria vesca subsp. vesca GDSL esterase/lipase At3g27950-like (LOC101294967), mRNA
Trinity_rosa.OF.SL.hul__16277	[R]	General function prediction only	--	--	[R]	General function prediction only	Haloacid dehalogenase-like hydrolase	--	Haloacid dehalogenase-like hydrolase domain-containing protein 3-like {ECO:0000313|EMBL:JAC64958.1} OS=Tetraselmis sp. GSL018 PE=4 SV=1	hypothetical protein FPSE_02462 [Fusarium pseudograminearum CS3096]	--
Trinity_rosa.OF.SL.hul__21684	--	--	--	--	[I]	Lipid transport and metabolism	CRAL/TRIO domain	Patellin-6 GN=PATL6 OS=Arabidopsis thaliana (Mouse-ear cress) PE=2 SV=1	Uncharacterized protein {ECO:0000313|EMBL:EMJ23705.1} OS=Prunus persica (Peach) PE=4 SV=1	PREDICTED: random slug protein 5-like [Fragaria vesca subsp. vesca]	PREDICTED: Fragaria vesca subsp. vesca random slug protein 5-like (LOC101312155), mRNA
Trinity_rosa.OF.SL.hul__19459	--	--	Biological Process: microtubule cytoskeleton organization (GO:0000226);; Biological Process: cytokinesis (GO:0000910);; Cellular Component: spindle (GO:0005819);; Cellular Component: microtubule (GO:0005874);; Molecular Function: microtubule binding (GO:0008017);; Cellular Component: phragmoplast (GO:0009524);;	K16732|0|fve:101307750|65-kDa microtubule-associated protein 8-like; K16732 protein regulator of cytokinesis 1 (A)	[DZ]	--	Microtubule associated protein (MAP65/ASE1 family)	65-kDa microtubule-associated protein 8 GN=MAP65-8 OS=Arabidopsis thaliana (Mouse-ear cress) PE=1 SV=2	Uncharacterized protein {ECO:0000313|EMBL:EMJ23023.1} OS=Prunus persica (Peach) PE=4 SV=1	PREDICTED: 65-kDa microtubule-associated protein 8-like [Fragaria vesca subsp. vesca]	PREDICTED: Fragaria vesca subsp. vesca 65-kDa microtubule-associated protein 8-like (LOC101307750), mRNA
Trinity_rosa.OF.SL.hul__39546	[F]	Nucleotide transport and metabolism	Molecular Function: catalytic activity (GO:0003824);; Biological Process: nucleoside metabolic process (GO:0009116);;	--	--	--	Phosphorylase superfamily	Bark storage protein A (Precursor) GN=BSPA OS=Populus deltoides (Eastern poplar) PE=2 SV=1	Putative uncharacterized protein {ECO:0000313|EMBL:CCB46710.1} OS=Vitis vinifera (Grape) PE=4 SV=1	PREDICTED: uncharacterized protein LOC101304070 [Fragaria vesca subsp. vesca]	PREDICTED: Fragaria vesca subsp. vesca uncharacterized LOC101304070 (LOC101304070), mRNA
Trinity_rosa.OF.SL.hul__27012	[I]	Lipid transport and metabolism	Biological Process: transition metal ion transport (GO:0000041);; Molecular Function: CDP-diacylglycerol-inositol 3-phosphatidyltransferase activity (GO:0003881);; Cellular Component: endoplasmic reticulum (GO:0005783);; Cellular Component: Golgi apparatus (GO:0005794);; Cellular Component: plasma membrane (GO:0005886);; Biological Process: phosphatidylinositol biosynthetic process (GO:0006661);;…	K00999|2.59843e-71|pxb:103946633|probable CDP-diacylglycerol--inositol 3-phosphatidyltransferase 2; K00999 CDP-diacylglycerol--inositol 3-phosphatidyltransferase [EC:2.7.8.11] (A)	[I]	Lipid transport and metabolism	--	CDP-diacylglycerol--inositol 3-phosphatidyltransferase 1 GN=PIS1 OS=Arabidopsis thaliana (Mouse-ear cress) PE=1 SV=2	Uncharacterized protein {ECO:0000313|EMBL:EMJ03722.1} OS=Prunus persica (Peach) PE=3 SV=1	PREDICTED: probable CDP-diacylglycerol--inositol 3-phosphatidyltransferase 2 [Pyrus x bretschneideri]	PREDICTED: Fragaria vesca subsp. vesca CDP-diacylglycerol--inositol 3-phosphatidyltransferase 1-like (LOC101299436), mRNA
Trinity_rosa.OF.SL.hul__23179	[G]	Carbohydrate transport and metabolism	Biological Process: maltose metabolic process (GO:0000023);; Biological Process: MAPK cascade (GO:0000165);; Biological Process: sucrose biosynthetic process (GO:0005986);; Biological Process: pentose-phosphate shunt (GO:0006098);; Biological Process: rRNA processing (GO:0006364);; Biological Process: protein targeting to membrane (GO:0006612);; Biological Process: response to cold (GO:0009409);;…	K01100|0|fve:101308648|sedoheptulose-1,7-bisphosphatase, chloroplastic-like; K01100 sedoheptulose-bisphosphatase [EC:3.1.3.37] (A)	[G]	Carbohydrate transport and metabolism	Fructose-1-6-bisphosphatase	Sedoheptulose-1,7-bisphosphatase, chloroplastic (Precursor) GN=At3g55800 OS=Arabidopsis thaliana (Mouse-ear cress) PE=1 SV=1	Uncharacterized protein {ECO:0000313|EMBL:EMJ15078.1} OS=Prunus persica (Peach) PE=3 SV=1	PREDICTED: sedoheptulose-1,7-bisphosphatase, chloroplastic-like [Fragaria vesca subsp. vesca]	PREDICTED: Fragaria vesca subsp. vesca sedoheptulose-1,7-bisphosphatase, chloroplastic-like (LOC101308648), mRNA
Trinity_rosa.OF.SL.hul__29444	[E]	Amino acid transport and metabolism	--	K01850|2.81369e-44|fve:101298195|chorismate mutase, chloroplastic-like isoform 1; K01850 chorismate mutase [EC:5.4.99.5] (A)	[E]	Amino acid transport and metabolism	--	Chorismate mutase 2 GN=CM2 OS=Arabidopsis thaliana (Mouse-ear cress) PE=1 SV=1	Uncharacterized protein {ECO:0000313|EMBL:EMJ24891.1} OS=Prunus persica (Peach) PE=4 SV=1	PREDICTED: chorismate mutase, chloroplastic-like isoform 2 [Fragaria vesca subsp. vesca]	PREDICTED: Fragaria vesca subsp. vesca chorismate mutase, chloroplastic-like, transcript variant 2 (LOC101298195), mRNA
Trinity_rosa.OF.SL.hul__21355	--	--	--	--	--	--	--	--	Uncharacterized protein {ECO:0000313|EMBL:EMJ01101.1} OS=Prunus persica (Peach) PE=4 SV=1	PREDICTED: uncharacterized protein LOC101311058 [Fragaria vesca subsp. vesca]	PREDICTED: Fragaria vesca subsp. vesca uncharacterized LOC101311058 (LOC101311058), mRNA
Trinity_rosa.OF.SL.hul__16875	--	--	--	--	--	--	--	--	Uncharacterized protein {ECO:0000313|EMBL:EMJ07042.1} OS=Prunus persica (Peach) PE=4 SV=1	PREDICTED: uncharacterized protein LOC101297333 [Fragaria vesca subsp. vesca]	PREDICTED: Fragaria vesca subsp. vesca uncharacterized LOC101297333 (LOC101297333), mRNA
Trinity_rosa.OF.SL.hul__7378	--	--	Biological Process: embryo development ending in seed dormancy (GO:0009793);;	--	[R]	General function prediction only	PPR repeat family	Pentatricopeptide repeat-containing protein At5g50280, chloroplastic (Precursor) GN=EMB1006 OS=Arabidopsis thaliana (Mouse-ear cress) PE=2 SV=1	Pentatricopeptide repeat superfamily protein isoform 1 {ECO:0000313|EMBL:EOY22344.1} OS=Theobroma cacao (Cacao) PE=4 SV=1	PREDICTED: pentatricopeptide repeat-containing protein At5g50280, chloroplastic-like [Fragaria vesca subsp. vesca]	PREDICTED: Fragaria vesca subsp. vesca pentatricopeptide repeat-containing protein At5g50280, chloroplastic-like (LOC101295631), mRNA
Trinity_rosa.OF.SL.hul__25369	--	--	Biological Process: chloroplast RNA processing (GO:0031425);;	--	[R]	General function prediction only	PPR repeat	Pentatricopeptide repeat-containing protein At3g57430, chloroplastic (Precursor) GN=PCMP-H81 OS=Arabidopsis thaliana (Mouse-ear cress) PE=2 SV=2	Uncharacterized protein {ECO:0000313|EMBL:EMJ25188.1} OS=Prunus persica (Peach) PE=4 SV=1	PREDICTED: pentatricopeptide repeat-containing protein At3g57430, chloroplastic-like [Fragaria vesca subsp. vesca]	PREDICTED: Fragaria vesca subsp. vesca pentatricopeptide repeat-containing protein At3g57430, chloroplastic-like (LOC101312713), mRNA
Trinity_rosa.OF.SL.hul__36263	--	--	--	--	--	--	--	--	--	--	PREDICTED: Fragaria vesca subsp. vesca trafficking protein particle complex subunit 11-like (LOC101292832), mRNA
Trinity_rosa.OF.SL.hul__19861	--	--	--	--	--	--	--	--	Uncharacterized protein {ECO:0000313|EMBL:EMJ19443.1} OS=Prunus persica (Peach) PE=4 SV=1	PREDICTED: uncharacterized protein LOC101303068 [Fragaria vesca subsp. vesca]	PREDICTED: Fragaria vesca subsp. vesca uncharacterized LOC101303068 (LOC101303068), mRNA
Trinity_rosa.OF.SL.hul__51479	--	--	--	--	--	--	--	--	--	PREDICTED: uncharacterized protein LOC101295301 [Fragaria vesca subsp. vesca]	PREDICTED: Fragaria vesca subsp. vesca uncharacterized LOC101301643 (LOC101301643), mRNA
Trinity_rosa.OF.SL.hul__15758	--	--	--	--	--	--	--	--	Uncharacterized protein {ECO:0000313|EMBL:EMJ01333.1} OS=Prunus persica (Peach) PE=4 SV=1	PREDICTED: uncharacterized protein LOC103957825 [Pyrus x bretschneideri]	PREDICTED: Fragaria vesca subsp. vesca uncharacterized LOC101309289 (LOC101309289), mRNA
Trinity_rosa.OF.SL.hul__4210	--	--	--	--	[R]	General function prediction only	PPR repeat family	Pentatricopeptide repeat-containing protein At4g08210 GN=PCMP-E100 OS=Arabidopsis thaliana (Mouse-ear cress) PE=3 SV=1	Uncharacterized protein {ECO:0000313|EMBL:EMJ25578.1} OS=Prunus persica (Peach) PE=4 SV=1	PREDICTED: pentatricopeptide repeat-containing protein At4g08210-like [Fragaria vesca subsp. vesca]	PREDICTED: Fragaria vesca subsp. vesca pentatricopeptide repeat-containing protein At4g08210-like (LOC101295017), mRNA
Trinity_rosa.OF.SL.hul__8554	--	--	--	K13464|0|fve:101303423|protein TIFY 6B-like; K13464 jasmonate ZIM domain-containing protein (A)	--	--	tify domain	Protein TIFY 6B GN=MEB5.8 OS=Arabidopsis thaliana (Mouse-ear cress) PE=1 SV=1	Uncharacterized protein {ECO:0000313|EMBL:EMJ10481.1} OS=Prunus persica (Peach) PE=4 SV=1	PREDICTED: protein TIFY 6B-like [Fragaria vesca subsp. vesca]	PREDICTED: Fragaria vesca subsp. vesca protein TIFY 6B-like (LOC101303423), mRNA
Trinity_rosa.OF.SL.hul__28038	--	--	Biological Process: nucleocytoplasmic transport (GO:0006913);; Biological Process: macromolecule localization (GO:0033036);; Biological Process: organic substance transport (GO:0071702);;	K14844|4.89049e-174|fve:101296479|pumilio homolog 24-like; K14844 pumilio homology domain family member 6 (A)	[J]	Translation, ribosomal structure and biogenesis	CPL (NUC119) domain	Pumilio homolog 24 GN=APUM24 OS=Arabidopsis thaliana (Mouse-ear cress) PE=2 SV=1	Penguin, putative {ECO:0000313|EMBL:EOY06600.1} OS=Theobroma cacao (Cacao) PE=4 SV=1	PREDICTED: pumilio homolog 24-like [Fragaria vesca subsp. vesca]	PREDICTED: Fragaria vesca subsp. vesca pumilio homolog 24-like (LOC101296479), mRNA
Trinity_rosa.OF.SL.hul__16120	[P]	Inorganic ion transport and metabolism	Molecular Function: carbonate dehydratase activity (GO:0004089);; Biological Process: one-carbon metabolic process (GO:0006730);; Molecular Function: zinc ion binding (GO:0008270);;	K01674|9.87674e-126|pmum:103326798|bifunctional monodehydroascorbate reductase and carbonic anhydrase nectarin-3-like; K01674 carbonic anhydrase [EC:4.2.1.1] (A)	[R]	General function prediction only	Eukaryotic-type carbonic anhydrase	Alpha carbonic anhydrase 7 (Precursor) GN=ACA7 OS=Arabidopsis thaliana (Mouse-ear cress) PE=2 SV=1	Uncharacterized protein {ECO:0000313|EMBL:EXB75896.1} OS=Morus notabilis PE=4 SV=1	PREDICTED: bifunctional monodehydroascorbate reductase and carbonic anhydrase nectarin-3-like isoform X1 [Prunus mume]	PREDICTED: Prunus mume bifunctional monodehydroascorbate reductase and carbonic anhydrase nectarin-3-like (LOC103326808), mRNA
Trinity_rosa.OF.SL.hul__32335	--	--	--	--	--	--	--	--	Uncharacterized protein {ECO:0000313|EMBL:EMJ07823.1} OS=Prunus persica (Peach) PE=4 SV=1	PREDICTED: uncharacterized protein LOC101311453 isoform 2 [Fragaria vesca subsp. vesca]	PREDICTED: Fragaria vesca subsp. vesca uncharacterized LOC101311453, transcript variant 2 (LOC101311453), mRNA
Trinity_rosa.OF.SL.hul__21136	[R]	General function prediction only	Molecular Function: chitinase activity (GO:0004568);; Biological Process: carbohydrate metabolic process (GO:0005975);; Biological Process: chitin catabolic process (GO:0006032);; Biological Process: cell wall macromolecule catabolic process (GO:0016998);;	--	[R]	General function prediction only	Chitinase class I	Chitinase-like protein 1 (Precursor) GN=At1g05850 OS=Arabidopsis thaliana (Mouse-ear cress) PE=1 SV=1	Uncharacterized protein {ECO:0000313|EMBL:EMJ28677.1} OS=Prunus persica (Peach) PE=4 SV=1	PREDICTED: chitinase-like protein 1-like [Fragaria vesca subsp. vesca]	PREDICTED: Fragaria vesca subsp. vesca chitinase-like protein 1-like (LOC101311465), mRNA
Trinity_rosa.OF.SL.hul__36379	--	--	Cellular Component: chloroplast stroma (GO:0009570);; Biological Process: photosystem II assembly (GO:0010207);; Biological Process: myo-inositol hexakisphosphate biosynthetic process (GO:0010264);;	--	--	--	--	--	Uncharacterized protein {ECO:0000313|EMBL:EMJ20009.1} OS=Prunus persica (Peach) PE=4 SV=1	PREDICTED: uncharacterized protein LOC101295853 isoform 1 [Fragaria vesca subsp. vesca]	PREDICTED: Fragaria vesca subsp. vesca uncharacterized LOC101295853, transcript variant 1 (LOC101295853), mRNA
Trinity_rosa.OF.SL.hul__59470	--	--	--	--	--	--	--	--	NBS protein {ECO:0000313|EMBL:AFK10159.1} (Fragment) OS=Fragaria vesca (Woodland strawberry) PE=2 SV=1	PREDICTED: TMV resistance protein N-like [Prunus mume]	PREDICTED: Prunus mume TMV resistance protein N-like (LOC103331754), mRNA
Trinity_rosa.OF.SL.hul__30663	--	--	--	--	--	--	GRAM domain	GEM-like protein 5 GN=At5g13200 OS=Arabidopsis thaliana (Mouse-ear cress) PE=1 SV=1	GRAM domain family protein {ECO:0000313|EMBL:EOX99675.1} OS=Theobroma cacao (Cacao) PE=4 SV=1	PREDICTED: GEM-like protein 5-like [Fragaria vesca subsp. vesca]	PREDICTED: Fragaria vesca subsp. vesca GEM-like protein 5-like (LOC101298194), mRNA
Trinity_rosa.OF.SL.hul__8041	--	--	Molecular Function: calcium ion binding (GO:0005509);; Cellular Component: plasma membrane (GO:0005886);; Biological Process: Golgi to vacuole transport (GO:0006896);; Molecular Function: amino-terminal vacuolar sorting propeptide binding (GO:0009940);; Cellular Component: Golgi transport complex (GO:0017119);;	--	--	--	PA domain	Vacuolar-sorting receptor 1 (Precursor) GN=F8J2.20 OS=Arabidopsis thaliana (Mouse-ear cress) PE=1 SV=2	Uncharacterized protein {ECO:0000313|EMBL:EMJ08399.1} OS=Prunus persica (Peach) PE=4 SV=1	PREDICTED: vacuolar-sorting receptor 1-like [Fragaria vesca subsp. vesca]	PREDICTED: Fragaria vesca subsp. vesca vacuolar-sorting receptor 1-like (LOC101304979), mRNA
Trinity_rosa.OF.SL.hul__980	--	--	--	--	--	--	WD domain, G-beta repeat	--	Uncharacterized protein {ECO:0000313|EMBL:EMJ05504.1} OS=Prunus persica (Peach) PE=4 SV=1	PREDICTED: uncharacterized protein LOC101299992 [Fragaria vesca subsp. vesca]	PREDICTED: Prunus mume uncharacterized LOC103339937 (LOC103339937), mRNA
Trinity_rosa.OF.SL.hul__18720	[F]	Nucleotide transport and metabolism	Molecular Function: aspartate carbamoyltransferase activity (GO:0004070);; Cellular Component: cytosol (GO:0005829);; Biological Process: purine nucleotide biosynthetic process (GO:0006164);; Biological Process: 'de novo' pyrimidine nucleobase biosynthetic process (GO:0006207);; Biological Process: cellular amino acid metabolic process (GO:0006520);; Biological Process: pyrimidine ribonucleotide …	K00609|0|fve:101312188|aspartate carbamoyltransferase 2, chloroplastic-like; K00609 aspartate carbamoyltransferase catalytic subunit [EC:2.1.3.2] (A)	[R]	General function prediction only	Aspartate/ornithine carbamoyltransferase, carbamoyl-P binding domain	Aspartate carbamoyltransferase 2, chloroplastic (Precursor) GN=PYRB2 OS=Pisum sativum (Garden pea) PE=2 SV=1	Uncharacterized protein {ECO:0000313|EMBL:EMJ13462.1} OS=Prunus persica (Peach) PE=3 SV=1	PREDICTED: aspartate carbamoyltransferase 2, chloroplastic-like [Fragaria vesca subsp. vesca]	PREDICTED: Fragaria vesca subsp. vesca aspartate carbamoyltransferase 2, chloroplastic-like (LOC101312188), mRNA
Trinity_rosa.OF.SL.hul__9342	--	--	Molecular Function: monooxygenase activity (GO:0004497);; Molecular Function: iron ion binding (GO:0005506);; Molecular Function: electron carrier activity (GO:0009055);; Molecular Function: oxidoreductase activity, acting on paired donors, with incorporation or reduction of molecular oxygen (GO:0016705);; Molecular Function: heme binding (GO:0020037);; Biological Process: oxidation-reduction pro…	--	[Q]	Secondary metabolites biosynthesis, transport and catabolism	Cytochrome P450	Cytochrome P450 71A9 GN=CYP71A9 OS=Glycine max (Soybean) PE=2 SV=1	Cytochrome P450 71AP13 {ECO:0000313|EMBL:BAP15885.1} OS=Prunus mume (Japanese apricot) PE=2 SV=1	PREDICTED: cytochrome P450 71A1-like [Fragaria vesca subsp. vesca]	PREDICTED: Fragaria vesca subsp. vesca cytochrome P450 71A1-like (LOC101292409), mRNA
Trinity_rosa.OF.SL.hul__23384	--	--	--	--	--	--	AP2 domain	Ethylene-responsive transcription factor ERF118 GN=ERF118 OS=Arabidopsis thaliana (Mouse-ear cress) PE=2 SV=1	Uncharacterized protein {ECO:0000313|EMBL:EMJ23826.1} OS=Prunus persica (Peach) PE=4 SV=1	PREDICTED: ethylene-responsive transcription factor ERF118-like isoform 1 [Fragaria vesca subsp. vesca]	PREDICTED: Fragaria vesca subsp. vesca ethylene-responsive transcription factor ERF118-like, transcript variant 2 (LOC101294365), mRNA
Trinity_rosa.OF.SL.hul__30472	--	--	--	--	--	--	BAG domain	BAG family molecular chaperone regulator 5, mitochondrial (Precursor) GN=BAG5 OS=Arabidopsis thaliana (Mouse-ear cress) PE=1 SV=1	BAG protein {ECO:0000313|EMBL:AFK10145.1} OS=Fragaria vesca (Woodland strawberry) PE=2 SV=1	uncharacterized protein LOC101312903 [Fragaria vesca]	Fragaria vesca BCL2-associated athanogene 5 (BAG5), mRNA >gi|387936167|gb|JN188326.1| Fragaria vesca voucher AEMH01012683.1 BAG protein (BAG5) mRNA, complete cds
Trinity_rosa.OF.SL.hul__6799	--	--	--	--	[R]	General function prediction only	PPR repeat family	Pentatricopeptide repeat-containing protein At4g01570 GN=At4g01570 OS=Arabidopsis thaliana (Mouse-ear cress) PE=2 SV=1	Uncharacterized protein {ECO:0000313|EMBL:EXC13626.1} OS=Morus notabilis PE=4 SV=1	PREDICTED: pentatricopeptide repeat-containing protein At4g01570-like [Fragaria vesca subsp. vesca]	PREDICTED: Fragaria vesca subsp. vesca pentatricopeptide repeat-containing protein At4g01570-like (LOC101308135), mRNA
Trinity_rosa.OF.SL.hul__9607	[A]	RNA processing and modification	--	--	[A]	RNA processing and modification	LUC7 N_terminus	--	Uncharacterized protein {ECO:0000313|EMBL:EMJ19409.1} OS=Prunus persica (Peach) PE=4 SV=1	PREDICTED: luc7-like protein 3 [Malus domestica]	PREDICTED: Fragaria vesca subsp. vesca luc7-like protein 3-like (LOC101303559), mRNA
Trinity_rosa.OF.SL.hul__6215	[S]	Function unknown	--	--	--	--	NB-ARC domain	Probable disease resistance protein At5g66900 GN=At5g66900 OS=Arabidopsis thaliana (Mouse-ear cress) PE=3 SV=1	Uncharacterized protein {ECO:0000313|EMBL:EMJ05627.1} OS=Prunus persica (Peach) PE=4 SV=1	PREDICTED: probable disease resistance protein At5g66900 [Prunus mume]	PREDICTED: Prunus mume probable disease resistance protein At5g66900 (LOC103339963), mRNA
Trinity_rosa.OF.SL.hul__4769	--	--	--	--	--	--	MULE transposase domain	Protein FAR1-RELATED SEQUENCE 5 GN=FRS5 OS=Arabidopsis thaliana (Mouse-ear cress) PE=2 SV=1	Uncharacterized protein {ECO:0000313|EMBL:EMJ15637.1} OS=Prunus persica (Peach) PE=4 SV=1	PREDICTED: protein FAR1-RELATED SEQUENCE 5-like [Fragaria vesca subsp. vesca]	PREDICTED: Fragaria vesca subsp. vesca protein FAR1-RELATED SEQUENCE 5-like (LOC101308159), mRNA
Trinity_rosa.OF.SL.hul__24149	--	--	Molecular Function: single-stranded DNA 5'-3' exodeoxyribonuclease activity (GO:0045145);;	K17815|1.22251e-147|fve:101313668|exonuclease V-like; K17815 exonuclease V [EC:3.1.-.-] (A)	[S]	Function unknown	Exonuclease V - a 5' deoxyribonuclease	Exonuclease V, chloroplastic (Precursor) GN=At5g60370 OS=Arabidopsis thaliana (Mouse-ear cress) PE=2 SV=1	Uncharacterized protein {ECO:0000313|EMBL:KDP44101.1} OS=Jatropha curcas (Barbados nut) PE=4 SV=1	PREDICTED: exonuclease V-like [Fragaria vesca subsp. vesca]	PREDICTED: Fragaria vesca subsp. vesca exonuclease V-like (LOC101313668), mRNA
Trinity_rosa.OF.SL.hul__8073	[P]	Inorganic ion transport and metabolism	Molecular Function: potassium channel activity (GO:0005267);; Cellular Component: integral component of membrane (GO:0016021);; Biological Process: potassium ion transmembrane transport (GO:0071805);;	K05389|0|fve:101307905|two-pore potassium channel 3-like; K05389 potassium channel subfamily K, other eukaryote (A)	[P]	Inorganic ion transport and metabolism	Ion channel	Two-pore potassium channel 3 GN=F15J5.130 OS=Arabidopsis thaliana (Mouse-ear cress) PE=2 SV=1	Uncharacterized protein {ECO:0000313|EMBL:EMJ16672.1} OS=Prunus persica (Peach) PE=4 SV=1	PREDICTED: two-pore potassium channel 3-like [Fragaria vesca subsp. vesca]	PREDICTED: Fragaria vesca subsp. vesca two-pore potassium channel 3-like (LOC101307905), mRNA
Trinity_rosa.OF.SL.hul__34141	[J]	Translation, ribosomal structure and biogenesis	Molecular Function: RNA binding (GO:0003723);; Molecular Function: ribonuclease T2 activity (GO:0033897);;	K01166|1.88949e-161|fve:101303991|ribonuclease 3-like; K01166 ribonuclease T2 [EC:3.1.27.1] (A)	[A]	RNA processing and modification	Ribonuclease T2 family	Ribonuclease 3 (Precursor) GN=RNS3 OS=Arabidopsis thaliana (Mouse-ear cress) PE=2 SV=1	Uncharacterized protein {ECO:0000313|EMBL:EMJ25118.1} OS=Prunus persica (Peach) PE=3 SV=1	PREDICTED: ribonuclease 3-like [Fragaria vesca subsp. vesca]	PREDICTED: Fragaria vesca subsp. vesca ribonuclease 3-like (LOC101303991), mRNA
Trinity_rosa.OF.SL.hul__12143	[M]	Cell wall/membrane/envelope biogenesis	Cellular Component: plasma membrane (GO:0005886);; Biological Process: chloroplast organization (GO:0009658);; Cellular Component: chloroplast inner membrane (GO:0009706);; Biological Process: thylakoid membrane organization (GO:0010027);; Biological Process: cellular cation homeostasis (GO:0030003);; Biological Process: divalent metal ion transport (GO:0070838);;	--	--	--	LrgB-like family	Plastidal glycolate/glycerate translocator 1, chloroplastic (Precursor) GN=PLGG1 OS=Arabidopsis thaliana (Mouse-ear cress) PE=2 SV=1	Uncharacterized protein {ECO:0000313|EMBL:EMJ12434.1} OS=Prunus persica (Peach) PE=4 SV=1	PREDICTED: plastidal glycolate/glycerate translocator 1, chloroplastic [Malus domestica]	PREDICTED: Fragaria vesca subsp. vesca uncharacterized LOC101312839 (LOC101312839), mRNA
Trinity_rosa.OF.SL.hul__13439	--	--	--	--	--	--	--	F-box protein At2g39490 GN=At2g39490 OS=Arabidopsis thaliana (Mouse-ear cress) PE=2 SV=1	Putative uncharacterized protein {ECO:0000313|EMBL:CBI32674.3} OS=Vitis vinifera (Grape) PE=4 SV=1	PREDICTED: FBD-associated F-box protein At5g22730-like [Fragaria vesca subsp. vesca]	PREDICTED: Fragaria vesca subsp. vesca FBD-associated F-box protein At5g22730-like (LOC101300641), mRNA
Trinity_rosa.OF.SL.hul__5719	--	--	Biological Process: polysaccharide catabolic process (GO:0000272);; Molecular Function: transcription factor activity, sequence-specific DNA binding (GO:0003700);; Cellular Component: nucleus (GO:0005634);; Biological Process: regulation of transcription, DNA-templated (GO:0006355);; Molecular Function: beta-amylase activity (GO:0016161);; Molecular Function: cation binding (GO:0043169);; Biologi…	--	--	--	Glycosyl hydrolase family 14	Beta-amylase 8 GN=K9E15.8 OS=Arabidopsis thaliana (Mouse-ear cress) PE=2 SV=1	Uncharacterized protein {ECO:0000313|EMBL:EMJ12027.1} (Fragment) OS=Prunus persica (Peach) PE=3 SV=1	PREDICTED: beta-amylase 8-like [Fragaria vesca subsp. vesca]	PREDICTED: Fragaria vesca subsp. vesca beta-amylase 8-like (LOC101314099), mRNA
Trinity_rosa.OF.SL.hul__33590	[M]	Cell wall/membrane/envelope biogenesis	Molecular Function: acyl-[acyl-carrier-protein]-UDP-N-acetylglucosamine O-acyltransferase activity (GO:0008780);;	K00677|9.35288e-102|fve:101307899|acyl-[acyl-carrier-protein]--UDP-N- acetylglucosamine O-acyltransferase-like; K00677 UDP-N-acetylglucosamine acyltransferase [EC:2.3.1.129] (A)	--	--	Udp N-acetylglucosamine O-acyltransferase; Domain 2	Probable acyl-[acyl-carrier-protein]--UDP-N-acetylglucosamine O-acyltransferase, mitochondrial (Precursor) GN=LPXA OS=Arabidopsis thaliana (Mouse-ear cress) PE=1 SV=1	Uncharacterized protein {ECO:0000313|EMBL:EMJ03703.1} OS=Prunus persica (Peach) PE=4 SV=1	PREDICTED: acyl-[acyl-carrier-protein]--UDP-N-acetylglucosamine O-acyltransferase-like [Fragaria vesca subsp. vesca]	PREDICTED: Fragaria vesca subsp. vesca acyl-[acyl-carrier-protein]--UDP-N-acetylglucosamine O-acyltransferase-like (LOC101307899), mRNA
Trinity_rosa.OF.SL.hul__26805	[O]	Posttranslational modification, protein turnover, chaperones	Molecular Function: glutathione transferase activity (GO:0004364);;	K00799|1.43624e-125|pxb:103932093|glutathione S-transferase T1; K00799 glutathione S-transferase [EC:2.5.1.18] (A)	[O]	Posttranslational modification, protein turnover, chaperones	--	Glutathione S-transferase T1 GN=MEE6.28 OS=Arabidopsis thaliana (Mouse-ear cress) PE=2 SV=1	Uncharacterized protein {ECO:0000313|EMBL:EMJ10707.1} OS=Prunus persica (Peach) PE=4 SV=1	PREDICTED: glutathione S-transferase T1 [Pyrus x bretschneideri]	PREDICTED: Fragaria vesca subsp. vesca glutathione S-transferase T1-like (LOC101294657), mRNA
Trinity_rosa.OF.SL.hul__27658	--	--	Molecular Function: transcription factor activity, sequence-specific DNA binding (GO:0003700);; Biological Process: regulation of transcription, DNA-templated (GO:0006355);; Biological Process: response to xenobiotic stimulus (GO:0009410);; Biological Process: endoplasmic reticulum unfolded protein response (GO:0030968);; Molecular Function: identical protein binding (GO:0042802);; Molecular Func…	--	--	--	Basic leucine-zipper C terminal	Light-inducible protein CPRF2 GN=CPRF2 OS=Petroselinum crispum (Parsley) PE=2 SV=2	Uncharacterized protein {ECO:0000313|EMBL:EMJ06376.1} OS=Prunus persica (Peach) PE=4 SV=1	PREDICTED: light-inducible protein CPRF2-like [Fragaria vesca subsp. vesca]	PREDICTED: Fragaria vesca subsp. vesca light-inducible protein CPRF2-like (LOC101304589), mRNA
Trinity_rosa.OF.SL.hul__5792	[O]	Posttranslational modification, protein turnover, chaperones	Molecular Function: serine-type endopeptidase activity (GO:0004252);; Biological Process: proteolysis (GO:0006508);; Molecular Function: identical protein binding (GO:0042802);; Biological Process: negative regulation of catalytic activity (GO:0043086);;	--	--	--	Peptidase inhibitor I9	Subtilisin-like protease SBT3.5 {ECO:0000303|PubMed:16193095} (Precursor) OS=Arabidopsis thaliana (Mouse-ear cress) PE=1 SV=1	Uncharacterized protein {ECO:0000313|EMBL:EMJ10276.1} OS=Prunus persica (Peach) PE=4 SV=1	PREDICTED: subtilisin-like protease SDD1-like [Fragaria vesca subsp. vesca]	PREDICTED: Fragaria vesca subsp. vesca subtilisin-like protease SDD1-like (LOC101314621), mRNA
Trinity_rosa.OF.SL.hul__20486	--	--	Molecular Function: transcription factor activity, sequence-specific DNA binding (GO:0003700);; Biological Process: regulation of transcription, DNA-templated (GO:0006355);; Molecular Function: zinc ion binding (GO:0008270);; Molecular Function: sequence-specific DNA binding (GO:0043565);;	--	[K]	Transcription	GATA zinc finger	GATA transcription factor 26 GN=GATA26 OS=Arabidopsis thaliana (Mouse-ear cress) PE=2 SV=1	Uncharacterized protein {ECO:0000313|EMBL:EMJ11074.1} OS=Prunus persica (Peach) PE=4 SV=1	PREDICTED: GATA transcription factor 26-like [Fragaria vesca subsp. vesca]	PREDICTED: Fragaria vesca subsp. vesca GATA transcription factor 26-like (LOC101312733), mRNA
Trinity_rosa.OF.SL.hul__28429	--	--	--	--	--	--	--	--	Uncharacterized protein {ECO:0000313|EMBL:EMJ16059.1} OS=Prunus persica (Peach) PE=4 SV=1	Disease resistance protein RPS2 [Gossypium arboreum]	--
Trinity_rosa.OF.SL.hul__11352	--	--	--	--	[R]	General function prediction only	YT521-B-like domain	30-kDa cleavage and polyadenylation specificity factor 30 {ECO:0000303|PubMed:18479511} OS=Arabidopsis thaliana (Mouse-ear cress) PE=1 SV=1	Uncharacterized protein {ECO:0000313|EMBL:EMJ23995.1} OS=Prunus persica (Peach) PE=4 SV=1	PREDICTED: uncharacterized protein LOC103319019 isoform X4 [Prunus mume]	PREDICTED: Prunus mume uncharacterized LOC103319019 (LOC103319019), transcript variant X4, mRNA
Trinity_rosa.OF.SL.hul__19832	[GC]	--	Molecular Function: transferase activity, transferring glycosyl groups (GO:0016757);;	K13691|0|mdm:103446685|UDP-glycosyltransferase 74F2-like; K13691 pathogen-inducible salicylic acid glucosyltransferase [EC:2.4.1.-] (A)	[GC]	--	UDP-glucoronosyl and UDP-glucosyl transferase	UDP-glycosyltransferase 74F2 GN=F18O19.7 OS=Arabidopsis thaliana (Mouse-ear cress) PE=1 SV=1	Uncharacterized protein {ECO:0000313|EMBL:EMJ05075.1} OS=Prunus persica (Peach) PE=3 SV=1	PREDICTED: UDP-glycosyltransferase 74F2-like [Malus domestica]	PREDICTED: Fragaria vesca subsp. vesca UDP-glycosyltransferase 74F2-like (LOC101294796), misc_RNA
Trinity_rosa.OF.SL.hul__8807	--	--	--	--	--	--	--	--	Nematode resistance-like protein {ECO:0000313|EMBL:CAR94514.1} OS=Prunus cerasifera (cherry plum) PE=4 SV=1	PREDICTED: uncharacterized protein LOC103339374 [Prunus mume]	PREDICTED: Prunus mume uncharacterized LOC103339370 (LOC103339370), mRNA
Trinity_rosa.OF.SL.hul__11583	[RTKL]	--	--	--	[T]	Signal transduction mechanisms	Carbohydrate-binding protein of the ER	Receptor-like protein kinase FERONIA (Precursor) GN=F26O13.190 OS=Arabidopsis thaliana (Mouse-ear cress) PE=1 SV=1	Uncharacterized protein {ECO:0000313|EMBL:EMJ18098.1} OS=Prunus persica (Peach) PE=3 SV=1	PREDICTED: receptor-like protein kinase FERONIA [Prunus mume]	PREDICTED: Fragaria vesca subsp. vesca receptor-like protein kinase FERONIA-like (LOC101293918), mRNA
Trinity_rosa.OF.SL.hul__12365	--	--	--	--	[O]	Posttranslational modification, protein turnover, chaperones	Papain family cysteine protease	Cysteine proteinase RD21a (Precursor) GN=RD21A OS=Arabidopsis thaliana (Mouse-ear cress) PE=1 SV=1	Uncharacterized protein {ECO:0000313|EMBL:EMJ13024.1} OS=Prunus persica (Peach) PE=3 SV=1	PREDICTED: cysteine proteinase RD21a-like [Fragaria vesca subsp. vesca]	PREDICTED: Fragaria vesca subsp. vesca cysteine proteinase RD21a-like (LOC101297620), mRNA
Trinity_rosa.OF.SL.hul__26687	--	--	Cellular Component: membrane (GO:0016020);;	--	[R]	General function prediction only	--	CSC1-like protein At1g69450 GN=At1g69450 OS=Arabidopsis thaliana (Mouse-ear cress) PE=2 SV=1	Early-responsive to dehydration stress protein (ERD4) isoform 1 {ECO:0000313|EMBL:EOY01825.1} OS=Theobroma cacao (Cacao) PE=4 SV=1	PREDICTED: uncharacterized membrane protein YLR241W-like [Fragaria vesca subsp. vesca]	PREDICTED: Fragaria vesca subsp. vesca uncharacterized LOC101297054 (LOC101297054), mRNA
Trinity_rosa.OF.SL.hul__16630	--	--	Molecular Function: transferase activity (GO:0016740);;	K13065|0|fve:101303591|shikimate O-hydroxycinnamoyltransferase-like; K13065 shikimate O-hydroxycinnamoyltransferase [EC:2.3.1.133] (A)	--	--	Transferase family	Shikimate O-hydroxycinnamoyltransferase GN=K19E20.4 OS=Arabidopsis thaliana (Mouse-ear cress) PE=2 SV=1	Alcohol acyl-transferase {ECO:0000313|EMBL:BAE48668.1} OS=Prunus mume (Japanese apricot) PE=2 SV=1	PREDICTED: shikimate O-hydroxycinnamoyltransferase-like [Fragaria vesca subsp. vesca]	PREDICTED: Fragaria vesca subsp. vesca shikimate O-hydroxycinnamoyltransferase-like (LOC101303591), mRNA
Trinity_rosa.OF.SL.hul__32923	--	--	Biological Process: lipid metabolic process (GO:0006629);; Molecular Function: hydrolase activity, acting on ester bonds (GO:0016788);;	--	--	--	--	GDSL esterase/lipase APG (Precursor) GN=APG OS=Arabidopsis thaliana (Mouse-ear cress) PE=1 SV=1	Uncharacterized protein {ECO:0000313|EMBL:KCW69695.1} OS=Eucalyptus grandis (Flooded gum) PE=4 SV=1	PREDICTED: GDSL esterase/lipase APG-like [Fragaria vesca subsp. vesca]	PREDICTED: Fragaria vesca subsp. vesca GDSL esterase/lipase APG-like (LOC101298910), mRNA
Trinity_rosa.OF.SL.hul__21928	--	--	Biological Process: penicillin biosynthetic process (GO:0042318);;	--	--	--	Acyl-coenzyme A:6-aminopenicillanic acid acyl-transferase	--	Acyl-coenzyme A:6-aminopenicillanic-acid-acyltransferase 29 kDa subunit {ECO:0000313|EMBL:EOY24911.1} OS=Theobroma cacao (Cacao) PE=4 SV=1	PREDICTED: uncharacterized protein LOC101301396 [Fragaria vesca subsp. vesca]	PREDICTED: Fragaria vesca subsp. vesca uncharacterized LOC101301396 (LOC101301396), mRNA
Trinity_rosa.OF.SL.hul__53264	--	--	Molecular Function: cysteine-type endopeptidase activity (GO:0004197);; Cellular Component: plasma membrane (GO:0005886);; Biological Process: proteolysis (GO:0006508);; Biological Process: apoptotic process (GO:0006917);; Cellular Component: chloroplast (GO:0009507);; Biological Process: response to UV-C (GO:0010225);; Biological Process: hydrogen peroxide-mediated programmed cell death (GO:0010…	--	[DO]	--	Caspase domain	Metacaspase-4 subunit p10 GN=YUP8H12R.4 OS=Arabidopsis thaliana (Mouse-ear cress) PE=1 SV=1	Uncharacterized protein {ECO:0000313|EMBL:ESR35547.1} OS=Citrus clementina PE=4 SV=1	hypothetical protein CICLE_v10006644mg [Citrus clementina]	PREDICTED: Pyrus x bretschneideri metacaspase-4-like (LOC103958114), mRNA
Trinity_rosa.OF.SL.hul__9750	--	--	Cellular Component: vacuolar membrane (GO:0005774);; Cellular Component: plasma membrane (GO:0005886);; Molecular Function: amino acid transmembrane transporter activity (GO:0015171);; Cellular Component: integral component of membrane (GO:0016021);;	K15015|0|fve:101313739|vacuolar amino acid transporter 1-like; K15015 solute carrier family 32 (vesicular inhibitory amino acid transporter) (A)	[E]	Amino acid transport and metabolism	Transmembrane amino acid transporter protein	Lysine histidine transporter-like 3 GN=At1g61270 OS=Arabidopsis thaliana (Mouse-ear cress) PE=3 SV=2	Uncharacterized protein {ECO:0000313|EMBL:EMJ20169.1} OS=Prunus persica (Peach) PE=4 SV=1	PREDICTED: vacuolar amino acid transporter 1-like [Fragaria vesca subsp. vesca]	PREDICTED: Fragaria vesca subsp. vesca vacuolar amino acid transporter 1-like (LOC101313739), mRNA
Trinity_rosa.OF.SL.hul__14580	--	--	--	--	--	--	Plant calmodulin-binding domain	--	Uncharacterized protein {ECO:0000313|EMBL:EMJ04997.1} OS=Prunus persica (Peach) PE=4 SV=1	PREDICTED: uncharacterized protein LOC101315173 [Fragaria vesca subsp. vesca]	PREDICTED: Fragaria vesca subsp. vesca uncharacterized LOC101315173 (LOC101315173), mRNA
Trinity_rosa.OF.SL.hul__6623	--	--	--	--	[K]	Transcription	SAC3/GANP/Nin1/mts3/eIF-3 p25 family	--	Uncharacterized protein {ECO:0000313|EMBL:EMJ21474.1} OS=Prunus persica (Peach) PE=4 SV=1	PREDICTED: uncharacterized protein LOC101291866 [Fragaria vesca subsp. vesca]	PREDICTED: Fragaria vesca subsp. vesca uncharacterized LOC101291866 (LOC101291866), mRNA
Trinity_rosa.OF.SL.hul__6747	[RTKL]	--	Molecular Function: protein kinase activity (GO:0004672);; Biological Process: phosphorylation (GO:0016310);;	--	[T]	Signal transduction mechanisms	Protein tyrosine kinase	Receptor-like serine/threonine-protein kinase ALE2 (Precursor) GN=ALE2 OS=Arabidopsis thaliana (Mouse-ear cress) PE=1 SV=1	Uncharacterized protein {ECO:0000313|EMBL:EMJ16160.1} OS=Prunus persica (Peach) PE=3 SV=1	PREDICTED: receptor-like serine/threonine-protein kinase ALE2-like [Fragaria vesca subsp. vesca]	PREDICTED: Fragaria vesca subsp. vesca receptor-like serine/threonine-protein kinase ALE2-like (LOC101301385), mRNA
Trinity_rosa.OF.SL.hul__11961	[Z]	Cytoskeleton	Molecular Function: structural constituent of cytoskeleton (GO:0005200);; Cellular Component: nucleus (GO:0005634);; Biological Process: chromatin remodeling (GO:0006338);; Biological Process: regulation of transcription, DNA-templated (GO:0006355);; Biological Process: cell proliferation (GO:0008283);; Biological Process: response to temperature stimulus (GO:0009266);; Biological Process: negati…	K11662|0|fve:101312664|LOW QUALITY PROTEIN: actin-related protein 6-like; K11662 actin-related protein 6 (A)	[Z]	Cytoskeleton	Actin	Actin-related protein 6 GN=T4P3.8 OS=Arabidopsis thaliana (Mouse-ear cress) PE=1 SV=1	Uncharacterized protein {ECO:0000313|EMBL:EMJ06098.1} OS=Prunus persica (Peach) PE=3 SV=1	PREDICTED: LOW QUALITY PROTEIN: actin-related protein 6-like [Fragaria vesca subsp. vesca]	PREDICTED: Fragaria vesca subsp. vesca actin-related protein 6-like (LOC101312664), mRNA
Trinity_rosa.OF.SL.hul__35606	[S]	Function unknown	--	--	[T]	Signal transduction mechanisms	Leucine Rich repeats (2 copies)	Putative disease resistance protein At3g14460 GN=At3g14460 OS=Arabidopsis thaliana (Mouse-ear cress) PE=3 SV=1	Uncharacterized protein {ECO:0000313|EMBL:EMJ07932.1} OS=Prunus persica (Peach) PE=4 SV=1	PREDICTED: putative disease resistance RPP13-like protein 1 [Prunus mume]	PREDICTED: Fragaria vesca subsp. vesca putative disease resistance RPP13-like protein 1-like (LOC101301104), mRNA
Trinity_rosa.OF.SL.hul__16185	[J]	Translation, ribosomal structure and biogenesis	Molecular Function: RNA binding (GO:0003723);; Molecular Function: polynucleotide adenylyltransferase activity (GO:0004652);; Biological Process: RNA processing (GO:0006396);;	--	[J]	Translation, ribosomal structure and biogenesis	Probable RNA and SrmB- binding site of polymerase A	--	Uncharacterized protein {ECO:0000313|EMBL:EMJ11146.1} OS=Prunus persica (Peach) PE=3 SV=1	PREDICTED: uncharacterized protein LOC101314744 [Fragaria vesca subsp. vesca]	PREDICTED: Fragaria vesca subsp. vesca uncharacterized LOC101314744 (LOC101314744), mRNA
Trinity_rosa.OF.SL.hul__1519	--	--	--	--	--	--	--	--	Uncharacterized protein {ECO:0000313|EMBL:EMJ14038.1} OS=Prunus persica (Peach) PE=4 SV=1	PREDICTED: uncharacterized protein LOC101305834 [Fragaria vesca subsp. vesca]	PREDICTED: Fragaria vesca subsp. vesca uncharacterized LOC101305834 (LOC101305834), mRNA
Trinity_rosa.OF.SL.hul__5562	--	--	Cellular Component: cytosol (GO:0005829);; Biological Process: cellulose biosynthetic process (GO:0030244);; Biological Process: D-xylose metabolic process (GO:0042732);; Biological Process: Golgi vesicle transport (GO:0048193);;	--	[S]	Function unknown	Exocyst complex component Sec5	Exocyst complex component SEC5B GN=SEC5B OS=Arabidopsis thaliana (Mouse-ear cress) PE=1 SV=1	Uncharacterized protein {ECO:0000313|EMBL:EMJ12092.1} OS=Prunus persica (Peach) PE=4 SV=1	PREDICTED: vacuolar protein sorting-associated protein 51 homolog [Fragaria vesca subsp. vesca]	PREDICTED: Fragaria vesca subsp. vesca vacuolar protein sorting-associated protein 51 homolog (LOC101299302), mRNA
Trinity_rosa.OF.SL.hul__36958	--	--	Cellular Component: membrane (GO:0016020);; Molecular Function: 7-dehydrocholesterol reductase activity (GO:0047598);; Biological Process: oxidation-reduction process (GO:0055114);;	K00213|5.70809e-79|fve:101313328|7-dehydrocholesterol reductase-like; K00213 7-dehydrocholesterol reductase [EC:1.3.1.21] (A)	[S]	Function unknown	Eukaryotic family of unknown function (DUF1754)	--	Uncharacterized protein {ECO:0000313|EMBL:EMJ16335.1} OS=Prunus persica (Peach) PE=4 SV=1	PREDICTED: 7-dehydrocholesterol reductase-like [Fragaria vesca subsp. vesca]	PREDICTED: Fragaria vesca subsp. vesca 7-dehydrocholesterol reductase-like (LOC101313328), mRNA
Trinity_rosa.OF.SL.hul__7762	--	--	--	--	[R]	General function prediction only	Domain of unknown function	Ankyrin repeat-containing protein At3g12360 GN=At3g12360 OS=Arabidopsis thaliana (Mouse-ear cress) PE=2 SV=1	Uncharacterized protein {ECO:0000313|EMBL:EMJ22465.1} OS=Prunus persica (Peach) PE=4 SV=1	PREDICTED: uncharacterized protein LOC103329682 [Prunus mume]	PREDICTED: Fragaria vesca subsp. vesca alpha-latrotoxin-Lh1a-like (LOC101301881), mRNA
Trinity_rosa.OF.SL.hul__26623	--	--	--	--	--	--	--	--	Uncharacterized protein {ECO:0000313|EMBL:EMJ24308.1} OS=Prunus persica (Peach) PE=4 SV=1	PREDICTED: UPF0695 membrane protein C977.11/PB8B6.06c-like [Fragaria vesca subsp. vesca]	PREDICTED: Fragaria vesca subsp. vesca UPF0695 membrane protein C977.11/PB8B6.06c-like (LOC101312412), mRNA
Trinity_rosa.OF.SL.hul__23609	--	--	--	--	--	--	Development and cell death domain	B2 protein OS=Daucus carota (Wild carrot) PE=2 SV=1	Uncharacterized protein {ECO:0000313|EMBL:EMJ10467.1} OS=Prunus persica (Peach) PE=4 SV=1	PREDICTED: uncharacterized protein LOC101295712 [Fragaria vesca subsp. vesca]	PREDICTED: Fragaria vesca subsp. vesca uncharacterized LOC101295712 (LOC101295712), mRNA
Trinity_rosa.OF.SL.hul__5853	--	--	Molecular Function: phosphatidylcholine-sterol O-acyltransferase activity (GO:0004607);; Biological Process: leaf senescence (GO:0010150);; Biological Process: sterol catabolic process (GO:0016127);; Biological Process: sterol esterification (GO:0034434);; Cellular Component: intracellular membrane-bounded organelle (GO:0043231);; Molecular Function: phosphatidylethanolamine-sterol O-acyltransfer…	--	[I]	Lipid transport and metabolism	Lecithin:cholesterol acyltransferase	Phospholipid--sterol O-acyltransferase GN=F21M11.5 OS=Arabidopsis thaliana (Mouse-ear cress) PE=2 SV=2	Uncharacterized protein {ECO:0000313|EMBL:EMJ00947.1} OS=Prunus persica (Peach) PE=4 SV=1	PREDICTED: phospholipid--sterol O-acyltransferase-like [Fragaria vesca subsp. vesca]	PREDICTED: Fragaria vesca subsp. vesca phospholipid--sterol O-acyltransferase-like (LOC101306115), mRNA
Trinity_rosa.OF.SL.hul__30295	--	--	--	--	--	--	X8 domain	Glucan endo-1,3-beta-glucosidase 1 (Precursor) OS=Arabidopsis thaliana (Mouse-ear cress) PE=1 SV=3	Uncharacterized protein {ECO:0000313|EnsemblPlants:GLYMA02G45470.1} OS=Glycine max (Soybean) PE=4 SV=1	PREDICTED: glucan endo-1,3-beta-glucosidase 2-like [Fragaria vesca subsp. vesca]	PREDICTED: Fragaria vesca subsp. vesca glucan endo-1,3-beta-glucosidase 2-like (LOC101307318), mRNA
Trinity_rosa.OF.SL.hul__3668	[S]	Function unknown	--	--	--	--	Protein kinase domain	Probable LRR receptor-like serine/threonine-protein kinase At1g53430 (Precursor) GN=At1g53430 OS=Arabidopsis thaliana (Mouse-ear cress) PE=1 SV=1	Putative LRR receptor-like serine/threonine-protein kinase {ECO:0000313|EMBL:EXB41597.1} OS=Morus notabilis PE=4 SV=1	PREDICTED: probable LRR receptor-like serine/threonine-protein kinase At1g53430-like [Fragaria vesca subsp. vesca]	PREDICTED: Fragaria vesca subsp. vesca probable LRR receptor-like serine/threonine-protein kinase At1g53430-like (LOC101292972), mRNA
Trinity_rosa.OF.SL.hul__9119	[S]	Function unknown	Molecular Function: ATP binding (GO:0005524);; Molecular Function: GTP binding (GO:0005525);; Biological Process: Mo-molybdopterin cofactor biosynthetic process (GO:0006777);; Molecular Function: nucleoside-triphosphatase activity (GO:0017111);;	--	--	--	AAA domain	Uncharacterized protein ycf45 GN=ycf45 OS=Porphyra purpurea (Red seaweed) PE=3 SV=1	Uncharacterized protein {ECO:0000313|EMBL:EMJ21818.1} OS=Prunus persica (Peach) PE=4 SV=1	PREDICTED: uncharacterized protein ycf45-like [Fragaria vesca subsp. vesca]	PREDICTED: Fragaria vesca subsp. vesca uncharacterized LOC101307250 (LOC101307250), mRNA
Trinity_rosa.OF.SL.hul__1641	[S]	Function unknown	--	--	[T]	Signal transduction mechanisms	NB-ARC domain	Disease resistance protein At4g27190 GN=At4g27190 OS=Arabidopsis thaliana (Mouse-ear cress) PE=2 SV=1	Uncharacterized protein {ECO:0000313|EMBL:EMJ16059.1} OS=Prunus persica (Peach) PE=4 SV=1	PREDICTED: uncharacterized protein LOC101297685 [Fragaria vesca subsp. vesca]	PREDICTED: Fragaria vesca subsp. vesca uncharacterized LOC101297685 (LOC101297685), mRNA
Trinity_rosa.OF.SL.hul__41571	--	--	--	--	--	--	--	Zinc finger CCCH domain-containing protein 62 OS=Oryza sativa subsp. japonica (Rice) PE=3 SV=2	Uncharacterized protein {ECO:0000313|EMBL:EMJ05684.1} OS=Prunus persica (Peach) PE=4 SV=1	PREDICTED: uncharacterized protein LOC101300563 [Fragaria vesca subsp. vesca]	PREDICTED: Fragaria vesca subsp. vesca uncharacterized LOC101300563 (LOC101300563), mRNA
Trinity_rosa.OF.SL.hul__24238	--	--	--	--	--	--	--	--	Uncharacterized protein {ECO:0000313|EMBL:EMJ10611.1} OS=Prunus persica (Peach) PE=4 SV=1	PREDICTED: uncharacterized protein LOC103337027 isoform X2 [Prunus mume]	PREDICTED: Fragaria vesca subsp. vesca uncharacterized LOC101299012 (LOC101299012), mRNA
Trinity_rosa.OF.SL.hul__18447	--	--	Cellular Component: integral component of membrane (GO:0016021);; Biological Process: transmembrane transport (GO:0055085);;	K15121|0|fve:101304687|solute carrier family 25 member 44-like; K15121 solute carrier family 25, member 44 (A)	[C]	Energy production and conversion	Mitochondrial carrier protein	Probable S-adenosylmethionine carrier 2, chloroplastic (Precursor) GN=SAMC2 OS=Arabidopsis thaliana (Mouse-ear cress) PE=2 SV=1	Uncharacterized protein {ECO:0000313|EMBL:EXB48290.1} OS=Morus notabilis PE=3 SV=1	PREDICTED: solute carrier family 25 member 44-like [Fragaria vesca subsp. vesca]	PREDICTED: Fragaria vesca subsp. vesca solute carrier family 25 member 44-like (LOC101304687), mRNA
Trinity_rosa.OF.SL.hul__36185	--	--	Molecular Function: structural constituent of ribosome (GO:0003735);; Cellular Component: mitochondrial ribosome (GO:0005761);; Biological Process: DNA-templated transcription, elongation (GO:0006354);; Biological Process: translation (GO:0006412);;	K17428|1.35093e-87|fve:101296382|39S ribosomal protein L47, mitochondrial-like; K17428 large subunit ribosomal protein L47 (A)	[J]	Translation, ribosomal structure and biogenesis	Mitochondrial 39-S ribosomal protein L47 (MRP-L47)	--	Uncharacterized protein {ECO:0000313|EMBL:EMJ10949.1} OS=Prunus persica (Peach) PE=4 SV=1	PREDICTED: 39S ribosomal protein L47, mitochondrial-like [Fragaria vesca subsp. vesca]	PREDICTED: Fragaria vesca subsp. vesca 39S ribosomal protein L47, mitochondrial-like (LOC101296382), mRNA
Trinity_rosa.OF.SL.hul__7888	--	--	--	--	[PT]	--	--	Cyclic nucleotide-gated ion channel 1 GN=CNGC1 OS=Arabidopsis thaliana (Mouse-ear cress) PE=1 SV=1	Uncharacterized protein {ECO:0000313|EMBL:EMJ20224.1} OS=Prunus persica (Peach) PE=4 SV=1	PREDICTED: cyclic nucleotide-gated ion channel 1-like [Fragaria vesca subsp. vesca]	PREDICTED: Fragaria vesca subsp. vesca cyclic nucleotide-gated ion channel 1-like (LOC101311037), mRNA
Trinity_rosa.OF.SL.hul__45431	--	--	Biological Process: cellulose microfibril organization (GO:0010215);; Biological Process: cell growth (GO:0016049);; Cellular Component: anchored component of plasma membrane (GO:0046658);;	--	--	--	COBRA-like protein	COBRA-like protein 1 (Precursor) GN=OSJNBb0040H10.12 OS=Oryza sativa subsp. japonica (Rice) PE=2 SV=1	Uncharacterized protein {ECO:0000313|EMBL:ESR54037.1} OS=Citrus clementina PE=4 SV=1	PREDICTED: protein COBRA-like [Fragaria vesca subsp. vesca]	PREDICTED: Fragaria vesca subsp. vesca protein COBRA-like (LOC101314485), mRNA
Trinity_rosa.OF.SL.hul__42175	--	--	--	--	--	--	PPR repeat family	Pentatricopeptide repeat-containing protein At1g03100, mitochondrial (Precursor) GN=At1g03100 OS=Arabidopsis thaliana (Mouse-ear cress) PE=2 SV=1	Uncharacterized protein {ECO:0000313|EMBL:EMJ00618.1} OS=Prunus persica (Peach) PE=4 SV=1	PREDICTED: pentatricopeptide repeat-containing protein At1g03100, mitochondrial-like [Fragaria vesca subsp. vesca]	PREDICTED: Fragaria vesca subsp. vesca pentatricopeptide repeat-containing protein At1g03100, mitochondrial-like (LOC101291053), mRNA
Trinity_rosa.OF.SL.hul__2471	--	--	--	K17964|0|fve:101313188|putative pentatricopeptide repeat-containing protein At1g19290-like; K17964 leucine-rich PPR motif-containing protein, mitochondrial (A)	[R]	General function prediction only	PPR repeat family	Putative pentatricopeptide repeat-containing protein At1g19290 GN=At1g19290 OS=Arabidopsis thaliana (Mouse-ear cress) PE=3 SV=2	Uncharacterized protein {ECO:0000313|EMBL:EXC07317.1} OS=Morus notabilis PE=4 SV=1	PREDICTED: putative pentatricopeptide repeat-containing protein At1g19290-like [Fragaria vesca subsp. vesca]	PREDICTED: Fragaria vesca subsp. vesca putative pentatricopeptide repeat-containing protein At1g19290-like (LOC101313188), mRNA
Trinity_rosa.OF.SL.hul__14512	--	--	Molecular Function: lyase activity (GO:0016829);; Molecular Function: metal ion binding (GO:0046872);;	K15086|1.04276e-146|pmum:103343970|(3S,6E)-nerolidol synthase 1-like; K15086 (3S)-linalool synthase [EC:4.2.3.25] (A)	--	--	Terpene synthase, N-terminal domain	(3S,6E)-nerolidol synthase 1, chloroplastic (Precursor) OS=Fragaria vesca (Woodland strawberry) PE=1 SV=1	Linalool/nerolidol synthase {ECO:0000313|EMBL:AIC76496.1} OS=Prunus cerasoides var. campanulata PE=4 SV=1	PREDICTED: (3S,6E)-nerolidol synthase 1-like [Prunus mume]	PREDICTED: Prunus mume (3S,6E)-nerolidol synthase 1-like (LOC103324595), transcript variant X1, mRNA
Trinity_rosa.OF.SL.hul__4908	--	--	Molecular Function: L-amino-acid oxidase activity (GO:0001716);; Molecular Function: DNA binding (GO:0003677);; Biological Process: oxidation-reduction process (GO:0055114);;	K11450|0|fve:101294737|lysine-specific histone demethylase 1 homolog 2-like isoform 1; K11450 lysine-specific histone demethylase 1 [EC:1.-.-.-] (A)	[Q]	Secondary metabolites biosynthesis, transport and catabolism	Flavin containing amine oxidoreductase	Lysine-specific histone demethylase 1 homolog 2 GN=LDL2 OS=Arabidopsis thaliana (Mouse-ear cress) PE=2 SV=1	Uncharacterized protein {ECO:0000313|EMBL:EMJ14829.1} OS=Prunus persica (Peach) PE=4 SV=1	PREDICTED: lysine-specific histone demethylase 1 homolog 2-like isoform 1 [Fragaria vesca subsp. vesca]	PREDICTED: Fragaria vesca subsp. vesca lysine-specific histone demethylase 1 homolog 2-like, transcript variant 1 (LOC101294737), mRNA
Trinity_rosa.OF.SL.hul__21296	[R]	General function prediction only	Molecular Function: iron ion binding (GO:0005506);; Molecular Function: oxidoreductase activity, acting on paired donors, with incorporation or reduction of molecular oxygen, 2-oxoglutarate as one donor, and incorporation of one atom each of oxygen into both donors (GO:0016706);; Biological Process: oxidation-reduction process (GO:0055114);;	K05282|0|fve:101307058|gibberellin 20 oxidase 1-like; K05282 gibberellin 20-oxidase [EC:1.14.11.12] (A)	[QR]	--	non-haem dioxygenase in morphine synthesis N-terminal	Gibberellin 20 oxidase 1 GN=At4g25420 OS=Arabidopsis thaliana (Mouse-ear cress) PE=2 SV=2	Gibberellin 20-oxidase {ECO:0000313|EMBL:ABB00359.1} OS=Fragaria ananassa (Strawberry) PE=2 SV=1	PREDICTED: gibberellin 20 oxidase 1-like [Fragaria vesca subsp. vesca]	PREDICTED: Fragaria vesca subsp. vesca gibberellin 20 oxidase 1-like (LOC101307058), mRNA
Trinity_rosa.OF.SL.hul__27985	[M]	Cell wall/membrane/envelope biogenesis	Biological Process: microtubule cytoskeleton organization (GO:0000226);; Biological Process: cytokinesis by cell plate formation (GO:0000911);; Biological Process: response to hypoxia (GO:0001666);; Cellular Component: nucleus (GO:0005634);; Cellular Component: cytosol (GO:0005829);; Biological Process: starch metabolic process (GO:0005982);; Biological Process: sucrose biosynthetic process (GO:0…	K00695|3.51691e-146|mdm:103414597|sucrose synthase 2-like; K00695 sucrose synthase [EC:2.4.1.13] (A)	[M]	Cell wall/membrane/envelope biogenesis	Sucrose synthase	Sucrose synthase 2 GN=K21P3.6 OS=Arabidopsis thaliana (Mouse-ear cress) PE=2 SV=3	Sucrose synthase {ECO:0000256|RuleBase:RU280817} OS=Theobroma cacao (Cacao) PE=3 SV=1	PREDICTED: sucrose synthase 2-like [Malus domestica]	PREDICTED: Fragaria vesca subsp. vesca sucrose synthase 2-like (LOC101298794), mRNA
Trinity_rosa.OF.SL.hul__29864	[J]	Translation, ribosomal structure and biogenesis	Molecular Function: RNA binding (GO:0003723);; Biological Process: rRNA processing (GO:0006364);; Cellular Component: chloroplast (GO:0009507);; Biological Process: embryo development ending in seed dormancy (GO:0009793);; Biological Process: thylakoid membrane organization (GO:0010027);; Biological Process: vegetative to reproductive phase transition of meristem (GO:0010228);; Biological Process…	K02834|1.58431e-134|fve:101312214|probable ribosome-binding factor A, chloroplastic-like; K02834 ribosome-binding factor A (A)	--	--	Ribosome-binding factor A	Probable ribosome-binding factor A, chloroplastic (Precursor) GN=At4g34730 OS=Arabidopsis thaliana (Mouse-ear cress) PE=2 SV=2	Uncharacterized protein {ECO:0000313|EMBL:EMJ02497.1} OS=Prunus persica (Peach) PE=3 SV=1	PREDICTED: probable ribosome-binding factor A, chloroplastic-like [Fragaria vesca subsp. vesca]	PREDICTED: Fragaria vesca subsp. vesca probable ribosome-binding factor A, chloroplastic-like (LOC101312214), mRNA
Trinity_rosa.OF.SL.hul__5081	[S]	Function unknown	--	K14567|0|fve:101309412|uncharacterized protein LOC101309412; K14567 U3 small nucleolar RNA-associated protein 14 (A)	[S]	Function unknown	Utp14 protein	--	Uncharacterized protein {ECO:0000313|EMBL:EMJ00811.1} OS=Prunus persica (Peach) PE=4 SV=1	PREDICTED: uncharacterized protein LOC101309412 [Fragaria vesca subsp. vesca]	PREDICTED: Fragaria vesca subsp. vesca uncharacterized LOC101309412 (LOC101309412), mRNA
Trinity_rosa.OF.SL.hul__13447	[R]	General function prediction only	--	K14948|2.62266e-96|atr:s00076p00078090|AMTR_s00076p00078090; hypothetical protein; K14948 polypyrimidine tract-binding protein 2 (A)	[A]	RNA processing and modification	RNA recognition motif. (a.k.a. RRM, RBD, or RNP domain)	Polypyrimidine tract-binding protein homolog 3 GN=At1g43190 OS=Arabidopsis thaliana (Mouse-ear cress) PE=2 SV=1	Uncharacterized protein {ECO:0000313|EMBL:ERN04655.1} OS=Amborella trichopoda PE=4 SV=1	hypothetical protein AMTR_s00076p00078090 [Amborella trichopoda]	Aphanomyces invadans hypothetical protein mRNA
Trinity_rosa.OF.SL.hul__44133	--	--	--	--	--	--	AP2 domain	Ethylene-responsive transcription factor ERF109 GN=ERF109 OS=Arabidopsis thaliana (Mouse-ear cress) PE=1 SV=1	Redox responsive transcription factor 1, putative {ECO:0000313|EMBL:EOX98256.1} OS=Theobroma cacao (Cacao) PE=4 SV=1	PREDICTED: ethylene-responsive transcription factor ERF109-like [Fragaria vesca subsp. vesca]	PREDICTED: Fragaria vesca subsp. vesca ethylene-responsive transcription factor ERF109-like (LOC101292641), mRNA
Trinity_rosa.OF.SL.hul__16338	--	--	Cellular Component: endosome (GO:0005768);; Cellular Component: Golgi apparatus (GO:0005794);; Cellular Component: trans-Golgi network (GO:0005802);; Biological Process: glucose catabolic process (GO:0006007);; Biological Process: protein glycosylation (GO:0006486);; Biological Process: regulation of mitotic cell cycle (GO:0007346);; Molecular Function: protein-tyrosine sulfotransferase activity …	--	--	--	Sulfotransferase family	Protein-tyrosine sulfotransferase (Precursor) GN=TPST OS=Arabidopsis thaliana (Mouse-ear cress) PE=1 SV=3	Sulfotransferase {ECO:0000256|RuleBase:RU361155} OS=Prunus persica (Peach) PE=3 SV=1	PREDICTED: protein-tyrosine sulfotransferase-like [Fragaria vesca subsp. vesca]	PREDICTED: Fragaria vesca subsp. vesca protein-tyrosine sulfotransferase-like (LOC101295888), mRNA
Trinity_rosa.OF.SL.hul__3862	[V]	Defense mechanisms	--	--	[Q]	Secondary metabolites biosynthesis, transport and catabolism	ABC-2 type transporter	Pleiotropic drug resistance protein 2 GN=PDR2 OS=Nicotiana plumbaginifolia (Leadwort-leaved tobacco) PE=2 SV=1	Uncharacterized protein {ECO:0000313|EMBL:EMJ09615.1} OS=Prunus persica (Peach) PE=4 SV=1	PREDICTED: pleiotropic drug resistance protein 2-like [Fragaria vesca subsp. vesca]	PREDICTED: Fragaria vesca subsp. vesca pleiotropic drug resistance protein 2-like (LOC101312799), mRNA
Trinity_rosa.OF.SL.hul__14170	[O]	Posttranslational modification, protein turnover, chaperones	Molecular Function: serine-type endopeptidase activity (GO:0004252);; Cellular Component: extracellular region (GO:0005576);; Biological Process: proteolysis (GO:0006508);; Molecular Function: identical protein binding (GO:0042802);; Biological Process: negative regulation of catalytic activity (GO:0043086);;	--	--	--	Subtilase family	Subtilisin-like protease (Precursor) GN=At5g67360 OS=Arabidopsis thaliana (Mouse-ear cress) PE=1 SV=1	Uncharacterized protein {ECO:0000313|EMBL:EMJ28194.1} OS=Prunus persica (Peach) PE=4 SV=1	PREDICTED: subtilisin-like protease-like [Fragaria vesca subsp. vesca]	PREDICTED: Fragaria vesca subsp. vesca subtilisin-like protease-like (LOC101307747), mRNA
Trinity_rosa.OF.SL.hul__15781	[R]	General function prediction only	Biological Process: metabolic process (GO:0008152);; Molecular Function: hippurate hydrolase activity (GO:0047980);;	K14664|0|fve:101295221|IAA-amino acid hydrolase ILR1-like 1-like; K14664 IAA-amino acid hydrolase [EC:3.5.1.-] (A)	--	--	Peptidase family M20/M25/M40	IAA-amino acid hydrolase ILR1-like 1 (Precursor) GN=ILL1 OS=Oryza sativa subsp. indica (Rice) PE=2 SV=1	Uncharacterized protein {ECO:0000313|EMBL:KDO82612.1} OS=Citrus sinensis (Sweet orange) PE=4 SV=1	PREDICTED: IAA-amino acid hydrolase ILR1-like 1-like [Fragaria vesca subsp. vesca]	PREDICTED: Fragaria vesca subsp. vesca IAA-amino acid hydrolase ILR1-like 1-like (LOC101295221), mRNA
Trinity_rosa.OF.SL.hul__22166	--	--	Molecular Function: zinc ion binding (GO:0008270);;	K16280|2.51049e-82|fve:101305146|E3 ubiquitin-protein ligase RGLG2-like; K16280 E3 ubiquitin-protein ligase RGLG [EC:6.3.2.19] (A)	[T]	Signal transduction mechanisms	Copine	E3 ubiquitin-protein ligase RGLG2 GN=RGLG2 OS=Arabidopsis thaliana (Mouse-ear cress) PE=1 SV=1	Uncharacterized protein {ECO:0000313|EMBL:EMJ12655.1} OS=Prunus persica (Peach) PE=4 SV=1	PREDICTED: E3 ubiquitin-protein ligase RGLG2-like [Fragaria vesca subsp. vesca]	PREDICTED: Fragaria vesca subsp. vesca E3 ubiquitin-protein ligase RGLG2-like (LOC101305146), mRNA
Trinity_rosa.OF.SL.hul__14951	--	--	--	K12349|0|fve:101311549|neutral ceramidase-like; K12349 neutral ceramidase [EC:3.5.1.23] (A)	[T]	Signal transduction mechanisms	Neutral/alkaline non-lysosomal ceramidase	Neutral ceramidase (Precursor) GN=At2g38010 OS=Arabidopsis thaliana (Mouse-ear cress) PE=3 SV=1	Uncharacterized protein {ECO:0000313|EMBL:EMJ09553.1} OS=Prunus persica (Peach) PE=4 SV=1	PREDICTED: neutral ceramidase-like [Fragaria vesca subsp. vesca]	PREDICTED: Fragaria vesca subsp. vesca neutral ceramidase-like (LOC101311549), mRNA
Trinity_rosa.OF.SL.hul__6332	[E]	Amino acid transport and metabolism	Biological Process: amino acid transmembrane transport (GO:0003333);; Molecular Function: L-glutamate transmembrane transporter activity (GO:0005313);; Cellular Component: plasma membrane (GO:0005886);; Molecular Function: arginine transmembrane transporter activity (GO:0015181);; Molecular Function: L-lysine transmembrane transporter activity (GO:0015189);; Molecular Function: basic amino acid t…	K03294|0|fve:101303098|cationic amino acid transporter 5-like; K03294 basic amino acid/polyamine antiporter, APA family (A)	[E]	Amino acid transport and metabolism	Amino acid permease	Cationic amino acid transporter 5 GN=CAT5 OS=Arabidopsis thaliana (Mouse-ear cress) PE=1 SV=1	Uncharacterized protein {ECO:0000313|EMBL:EMJ15331.1} OS=Prunus persica (Peach) PE=4 SV=1	PREDICTED: cationic amino acid transporter 5-like [Fragaria vesca subsp. vesca]	PREDICTED: Fragaria vesca subsp. vesca cationic amino acid transporter 5-like (LOC101303098), mRNA
Trinity_rosa.OF.SL.hul__33807	--	--	Biological Process: metabolic process (GO:0008152);; Molecular Function: transferase activity, transferring hexosyl groups (GO:0016758);;	--	[GC]	--	--	Anthocyanidin 3-O-glucoside 2&apos;&apos;-O-glucosyltransferase GN=3GGT OS=Ipomoea purpurea (Common morning glory) PE=2 SV=1	Uncharacterized protein {ECO:0000313|EMBL:EMJ14693.1} OS=Prunus persica (Peach) PE=3 SV=1	PREDICTED: UDP-glycosyltransferase 79B6-like [Fragaria vesca subsp. vesca]	PREDICTED: Fragaria vesca subsp. vesca UDP-glycosyltransferase 79B6-like (LOC101296904), mRNA
Trinity_rosa.OF.SL.hul__24142	--	--	--	--	--	--	Development and cell death domain	B2 protein OS=Daucus carota (Wild carrot) PE=2 SV=1	Uncharacterized protein {ECO:0000313|EMBL:EMJ10466.1} OS=Prunus persica (Peach) PE=4 SV=1	PREDICTED: uncharacterized protein LOC101295712 [Fragaria vesca subsp. vesca]	PREDICTED: Fragaria vesca subsp. vesca uncharacterized LOC101295712 (LOC101295712), mRNA
Trinity_rosa.OF.SL.hul__10200	[GO]	--	Molecular Function: nucleoside-triphosphatase activity (GO:0017111);;	K14641|0|fve:101293262|apyrase 2-like; K14641 apyrase [EC:3.6.1.5] (A)	[F]	Nucleotide transport and metabolism	GDA1/CD39 (nucleoside phosphatase) family	Apyrase 2 GN=APY2 OS=Arabidopsis thaliana (Mouse-ear cress) PE=1 SV=1	Uncharacterized protein {ECO:0000313|EMBL:EMJ03223.1} OS=Prunus persica (Peach) PE=3 SV=1	PREDICTED: apyrase 2-like [Fragaria vesca subsp. vesca]	PREDICTED: Fragaria vesca subsp. vesca apyrase 2-like (LOC101293262), mRNA
Trinity_rosa.OF.SL.hul__33327	[V]	Defense mechanisms	Molecular Function: ATP binding (GO:0005524);; Biological Process: obsolete ATP catabolic process (GO:0006200);; Cellular Component: integral component of membrane (GO:0016021);; Molecular Function: ATPase activity, coupled to transmembrane movement of substances (GO:0042626);; Biological Process: transmembrane transport (GO:0055085);;	--	[Q]	Secondary metabolites biosynthesis, transport and catabolism	ABC transporter	ABC transporter C family member 10 GN=F17J16.190 OS=Arabidopsis thaliana (Mouse-ear cress) PE=2 SV=2	Uncharacterized protein {ECO:0000313|EMBL:EMJ11336.1} OS=Prunus persica (Peach) PE=3 SV=1	PREDICTED: ABC transporter C family member 10-like [Fragaria vesca subsp. vesca]	PREDICTED: Fragaria vesca subsp. vesca ABC transporter C family member 10-like (LOC101300910), misc_RNA
Trinity_rosa.OF.SL.hul__4663	[R]	General function prediction only	Molecular Function: GTPase activity (GO:0003924);; Molecular Function: thiamine-phosphate diphosphorylase activity (GO:0004789);; Molecular Function: GTP binding (GO:0005525);; Biological Process: obsolete GTP catabolic process (GO:0006184);; Biological Process: rRNA processing (GO:0006364);; Biological Process: thiamine biosynthetic process (GO:0009228);; Biological Process: embryo development e…	--	[O]	Posttranslational modification, protein turnover, chaperones	Dynamin family	--	Uncharacterized protein {ECO:0000313|EMBL:EMJ02414.1} OS=Prunus persica (Peach) PE=4 SV=1	PREDICTED: uncharacterized protein LOC101291108 [Fragaria vesca subsp. vesca]	PREDICTED: Fragaria vesca subsp. vesca uncharacterized LOC101291108 (LOC101291108), mRNA
Trinity_rosa.OF.SL.hul__2582	[O]	Posttranslational modification, protein turnover, chaperones	--	--	[O]	Posttranslational modification, protein turnover, chaperones	Domain associated at C-terminal with AAA	26S protease regulatory subunit 6A homolog GN=TBP1 OS=Brassica campestris (Field mustard) PE=2 SV=1	Uncharacterized protein {ECO:0000313|EMBL:EMJ16438.1} OS=Prunus persica (Peach) PE=3 SV=1	hypothetical protein PRUPE_ppa004374mg [Prunus persica]	PREDICTED: Prunus mume putative cell division cycle ATPase (LOC103329954), mRNA
Trinity_rosa.OF.SL.hul__8414	--	--	--	K16251|9.64529e-20|fve:101298468|DNA-directed RNA polymerase E subunit 1-like; K16251 DNA-directed RNA polymerase V subunit 1 [EC:2.7.7.6] (A)	--	--	--	--	--	PREDICTED: DNA-directed RNA polymerase E subunit 1-like [Fragaria vesca subsp. vesca]	PREDICTED: Fragaria vesca subsp. vesca DNA-directed RNA polymerase E subunit 1-like (LOC101298468), mRNA
Trinity_rosa.OF.SL.hul__37159	[O]	Posttranslational modification, protein turnover, chaperones	--	--	[O]	Posttranslational modification, protein turnover, chaperones	UBA/TS-N domain	Ubiquitin carboxyl-terminal hydrolase 14 OS=Arabidopsis thaliana (Mouse-ear cress) PE=1 SV=1	Thioredoxin domain containing protein {ECO:0000313|EMBL:CDF37297.1} OS=Chondrus crispus (Carragheen moss) PE=4 SV=1	thioredoxin domain containing protein [Chondrus crispus]	--
Trinity_rosa.OF.SL.hul__3836	--	--	--	--	[R]	General function prediction only	Domain of unknown function (DUF4283)	--	Uncharacterized protein {ECO:0000313|EMBL:EMJ08808.1} (Fragment) OS=Prunus persica (Peach) PE=4 SV=1	hypothetical protein PRUPE_ppa018907mg, partial [Prunus persica]	--
Trinity_rosa.OF.SL.hul__12943	--	--	--	--	--	--	Protein of unknown function (DUF1230)	Uncharacterized protein ycf36 GN=ycf36 OS=Porphyra purpurea (Red seaweed) PE=3 SV=1	Uncharacterized protein {ECO:0000313|EMBL:EMJ06799.1} OS=Prunus persica (Peach) PE=4 SV=1	PREDICTED: uncharacterized protein ycf36-like [Fragaria vesca subsp. vesca]	PREDICTED: Fragaria vesca subsp. vesca uncharacterized LOC101296047 (LOC101296047), mRNA
Trinity_rosa.OF.SL.hul__2048	--	--	Molecular Function: DNA binding (GO:0003677);; Molecular Function: transcription factor activity, sequence-specific DNA binding (GO:0003700);; Biological Process: regulation of transcription, DNA-templated (GO:0006355);; Molecular Function: protein dimerization activity (GO:0046983);;	--	--	--	Helix-loop-helix DNA-binding domain	Transcription factor bHLH35 GN=MUL3.10 OS=Arabidopsis thaliana (Mouse-ear cress) PE=2 SV=1	Uncharacterized protein {ECO:0000313|EMBL:EMJ25112.1} OS=Prunus persica (Peach) PE=4 SV=1	PREDICTED: transcription factor bHLH35-like [Fragaria vesca subsp. vesca]	PREDICTED: Fragaria vesca subsp. vesca transcription factor bHLH35-like (LOC101296851), mRNA
Trinity_rosa.OF.SL.hul__17179	--	--	--	--	--	--	Plant protein of unknown function	UPF0481 protein At3g47200 GN=At3g47200 OS=Arabidopsis thaliana (Mouse-ear cress) PE=2 SV=1	Uncharacterized protein {ECO:0000313|EMBL:EMJ27713.1} (Fragment) OS=Prunus persica (Peach) PE=4 SV=1	PREDICTED: UPF0481 protein At3g47200-like [Fragaria vesca subsp. vesca]	PREDICTED: Fragaria vesca subsp. vesca UPF0481 protein At3g47200-like (LOC101298648), mRNA
Trinity_rosa.OF.SL.hul__11642	[V]	Defense mechanisms	Biological Process: drug transmembrane transport (GO:0006855);; Molecular Function: drug transmembrane transporter activity (GO:0015238);; Molecular Function: antiporter activity (GO:0015297);; Cellular Component: membrane (GO:0016020);;	--	[R]	General function prediction only	--	MATE efflux family protein 4, chloroplastic (Precursor) GN=DTX46 OS=Arabidopsis thaliana (Mouse-ear cress) PE=2 SV=1	MATE efflux family protein {ECO:0000256|RuleBase:RU004914} OS=Prunus persica (Peach) PE=3 SV=1	PREDICTED: MATE efflux family protein 4, chloroplastic-like [Fragaria vesca subsp. vesca]	PREDICTED: Fragaria vesca subsp. vesca MATE efflux family protein 4, chloroplastic-like (LOC101295671), mRNA
Trinity_rosa.OF.SL.hul__42152	--	--	--	--	--	--	TIR domain	Disease resistance protein RPS6 {ECO:0000303|PubMed:19525323} OS=Arabidopsis thaliana (Mouse-ear cress) PE=1 SV=1	Uncharacterized protein {ECO:0000313|EMBL:EMJ22783.1} OS=Prunus persica (Peach) PE=4 SV=1	PREDICTED: TMV resistance protein N-like [Prunus mume]	PREDICTED: Fragaria vesca subsp. vesca TMV resistance protein N-like (LOC101298994), mRNA
Trinity_rosa.OF.SL.hul__6901	[I]	Lipid transport and metabolism	Biological Process: tetracyclic triterpenoid biosynthetic process (GO:0010686);; Molecular Function: cycloartenol synthase activity (GO:0016871);;	K01853|0|fve:101305280|cycloartenol synthase-like; K01853 cycloartenol synthase [EC:5.4.99.8] (A)	[I]	Lipid transport and metabolism	Prenyltransferase and squalene oxidase repeat	Cycloartenol synthase GN=CASBPX1 OS=Betula platyphylla (Asian white birch) PE=1 SV=1	Uncharacterized protein {ECO:0000313|EMBL:EMJ16175.1} OS=Prunus persica (Peach) PE=4 SV=1	PREDICTED: cycloartenol synthase-like [Fragaria vesca subsp. vesca]	PREDICTED: Fragaria vesca subsp. vesca cycloartenol synthase-like (LOC101305280), mRNA
Trinity_rosa.OF.SL.hul__38781	--	--	Cellular Component: nucleus (GO:0005634);; Cellular Component: cytoplasm (GO:0005737);;	--	--	--	GDP-fucose protein O-fucosyltransferase	Uncharacterized protein At1g04910 GN=At1g04910 OS=Arabidopsis thaliana (Mouse-ear cress) PE=2 SV=1	Putative uncharacterized protein {ECO:0000313|EMBL:CBI37547.3} OS=Vitis vinifera (Grape) PE=4 SV=1	PREDICTED: uncharacterized protein At1g04910-like [Fragaria vesca subsp. vesca]	PREDICTED: Fragaria vesca subsp. vesca uncharacterized LOC101314128 (LOC101314128), mRNA
Trinity_rosa.OF.SL.hul__41415	--	--	--	--	[T]	Signal transduction mechanisms	NB-ARC domain	Disease resistance protein At4g27190 GN=At4g27190 OS=Arabidopsis thaliana (Mouse-ear cress) PE=2 SV=1	Uncharacterized protein {ECO:0000313|EMBL:EMJ22801.1} OS=Prunus persica (Peach) PE=4 SV=1	PREDICTED: disease resistance protein RPS2-like [Fragaria vesca subsp. vesca]	PREDICTED: Fragaria vesca subsp. vesca disease resistance protein RPS2-like (LOC101313596), mRNA
Trinity_rosa.OF.SL.hul__17185	[R]	General function prediction only	Cellular Component: protein complex (GO:0043234);; Cellular Component: intracellular part (GO:0044424);;	K14829|0|fve:101301637|WD repeat-containing protein 18-like; K14829 pre-rRNA-processing protein IPI3 (A)	[R]	General function prediction only	WD domain, G-beta repeat	Protein ROOT INITIATION DEFECTIVE 3 GN=RID3 OS=Arabidopsis thaliana (Mouse-ear cress) PE=1 SV=1	Uncharacterized protein {ECO:0000313|EMBL:EMJ23367.1} OS=Prunus persica (Peach) PE=4 SV=1	PREDICTED: WD repeat-containing protein 18-like [Fragaria vesca subsp. vesca]	PREDICTED: Fragaria vesca subsp. vesca WD repeat-containing protein 18-like (LOC101301637), mRNA
Trinity_rosa.OF.SL.hul__25052	--	--	--	--	[T]	Signal transduction mechanisms	Organic solute transporter Ostalpha	--	Uncharacterized protein {ECO:0000313|EMBL:EMJ12917.1} OS=Prunus persica (Peach) PE=4 SV=1	PREDICTED: transmembrane protein 184C [Prunus mume]	PREDICTED: Fragaria vesca subsp. vesca transmembrane protein 184C-like (LOC101308938), misc_RNA
Trinity_rosa.OF.SL.hul__12903	--	--	--	--	--	--	--	Uncharacterized protein At1g76660 GN=At1g76660 OS=Arabidopsis thaliana (Mouse-ear cress) PE=2 SV=1	Uncharacterized protein {ECO:0000313|EMBL:EMJ20240.1} OS=Prunus persica (Peach) PE=4 SV=1	hypothetical protein PRUPE_ppa004616mg [Prunus persica]	PREDICTED: Fragaria vesca subsp. vesca uncharacterized LOC101312100 (LOC101312100), misc_RNA
Trinity_rosa.OF.SL.hul__7207	[L]	Replication, recombination and repair	Molecular Function: helicase activity (GO:0004386);; Molecular Function: organic cyclic compound binding (GO:0097159);; Molecular Function: heterocyclic compound binding (GO:1901363);;	K10901|0|fve:101299411|ATP-dependent DNA helicase Q-like 3-like; K10901 bloom syndrome protein [EC:3.6.4.12] (A)	[L]	Replication, recombination and repair	Helicase conserved C-terminal domain	ATP-dependent DNA helicase Q-like 3 GN=F8D20.250 OS=Arabidopsis thaliana (Mouse-ear cress) PE=1 SV=1	Uncharacterized protein {ECO:0000313|EMBL:EMJ05456.1} OS=Prunus persica (Peach) PE=4 SV=1	PREDICTED: ATP-dependent DNA helicase Q-like 3-like [Fragaria vesca subsp. vesca]	PREDICTED: Fragaria vesca subsp. vesca ATP-dependent DNA helicase Q-like 3-like (LOC101299411), mRNA
Trinity_rosa.OF.SL.hul__44534	--	--	--	--	[KR]	--	--	--	Uncharacterized protein {ECO:0000313|EMBL:EMJ04302.1} (Fragment) OS=Prunus persica (Peach) PE=4 SV=1	PREDICTED: uncharacterized protein LOC101308703 [Fragaria vesca subsp. vesca]	PREDICTED: Fragaria vesca subsp. vesca uncharacterized LOC101302386 (LOC101302386), mRNA
Trinity_rosa.OF.SL.hul__10091	--	--	--	--	--	--	Plant protein of unknown function (DUF869)	Filament-like plant protein 3 GN=FPP3 OS=Arabidopsis thaliana (Mouse-ear cress) PE=2 SV=2	Uncharacterized protein {ECO:0000313|EMBL:EMJ15826.1} OS=Prunus persica (Peach) PE=4 SV=1	PREDICTED: filament-like plant protein-like [Fragaria vesca subsp. vesca]	PREDICTED: Fragaria vesca subsp. vesca filament-like plant protein-like (LOC101297689), mRNA
Trinity_rosa.OF.SL.hul__58196	--	--	--	--	[R]	General function prediction only	--	--	Putative uncharacterized protein {ECO:0000313|EMBL:CCB58735.1} OS=Vitis vinifera (Grape) PE=4 SV=1	PREDICTED: uncharacterized protein LOC101297866 [Fragaria vesca subsp. vesca]	PREDICTED: Fragaria vesca subsp. vesca uncharacterized LOC101297866 (LOC101297866), mRNA
Trinity_rosa.OF.SL.hul__22391	[I]	Lipid transport and metabolism	Biological Process: metabolic process (GO:0008152);; Molecular Function: transferase activity, transferring acyl groups (GO:0016746);;	K13510|1.42599e-150|fve:101305432|lysophosphatidylcholine acyltransferase 1-like; K13510 lysophosphatidylcholine acyltransferase / lyso-PAF acetyltransferase [EC:2.3.1.23 2.3.1.67] (A)	[I]	Lipid transport and metabolism	Acyltransferase	Lysophospholipid acyltransferase LPEAT1 GN=LPEAT1 OS=Arabidopsis thaliana (Mouse-ear cress) PE=1 SV=1	Uncharacterized protein {ECO:0000313|EMBL:EMJ24042.1} OS=Prunus persica (Peach) PE=4 SV=1	PREDICTED: lysophosphatidylcholine acyltransferase 1-like [Fragaria vesca subsp. vesca]	PREDICTED: Fragaria vesca subsp. vesca lysophosphatidylcholine acyltransferase 1-like (LOC101305432), mRNA
Trinity_rosa.OF.SL.hul__27810	--	--	--	K08472|1.03572e-139|fve:101297487|MLO-like protein 4-like; K08472 mlo protein (A)	--	--	Mlo family	MLO-like protein 4 GN=MLO4 OS=Arabidopsis thaliana (Mouse-ear cress) PE=2 SV=2	MLO-like protein {ECO:0000256|RuleBase:RU280816} OS=Prunus persica (Peach) PE=3 SV=1	PREDICTED: MLO-like protein 4-like [Fragaria vesca subsp. vesca]	PREDICTED: Fragaria vesca subsp. vesca MLO-like protein 4-like (LOC101297487), mRNA
Trinity_rosa.OF.SL.hul__27663	[BQ]	--	Cellular Component: nucleus (GO:0005634);; Biological Process: regulation of transcription, DNA-templated (GO:0006355);; Molecular Function: NAD-dependent histone deacetylase activity (H3-K14 specific) (GO:0032041);; Molecular Function: NAD-dependent histone deacetylase activity (H3-K9 specific) (GO:0046969);; Molecular Function: NAD-dependent histone deacetylase activity (H4-K16 specific) (GO:00…	K06067|1.65872e-76|fve:101296668|histone deacetylase 9-like; K06067 histone deacetylase 1/2 [EC:3.5.1.98] (A)	[B]	Chromatin structure and dynamics	Histone deacetylase domain	Histone deacetylase 9 GN=HDA9 OS=Arabidopsis thaliana (Mouse-ear cress) PE=2 SV=1	Uncharacterized protein {ECO:0000313|EMBL:KDO51348.1} (Fragment) OS=Citrus sinensis (Sweet orange) PE=4 SV=1	PREDICTED: histone deacetylase 9-like [Fragaria vesca subsp. vesca]	PREDICTED: Fragaria vesca subsp. vesca histone deacetylase 9-like (LOC101296668), mRNA
Trinity_rosa.OF.SL.hul__51430	--	--	--	--	--	--	Putative methyltransferase	--	Uncharacterized protein {ECO:0000313|EMBL:EEE92662.1} OS=Populus trichocarpa (Western balsam poplar) PE=4 SV=1	PREDICTED: protein-lysine methyltransferase METTL21B-like [Fragaria vesca subsp. vesca]	PREDICTED: Fragaria vesca subsp. vesca protein-lysine methyltransferase METTL21B-like (LOC101294771), mRNA
Trinity_rosa.OF.SL.hul__42605	[K]	Transcription	--	--	[A]	RNA processing and modification	Ribonuclease III domain	Ribonuclease 3-like protein 2 GN=RTL2 OS=Arabidopsis thaliana (Mouse-ear cress) PE=1 SV=1	Uncharacterized protein {ECO:0000313|EMBL:EMJ12706.1} OS=Prunus persica (Peach) PE=4 SV=1	PREDICTED: ribonuclease 3-like protein 2-like [Fragaria vesca subsp. vesca]	PREDICTED: Fragaria vesca subsp. vesca ribonuclease 3-like protein 2-like (LOC101296187), mRNA
Trinity_rosa.OF.SL.hul__34068	--	--	--	--	--	--	--	--	Uncharacterized protein {ECO:0000313|EMBL:EMJ07774.1} OS=Prunus persica (Peach) PE=4 SV=1	PREDICTED: uncharacterized protein LOC101314581 [Fragaria vesca subsp. vesca]	PREDICTED: Fragaria vesca subsp. vesca uncharacterized LOC101314581 (LOC101314581), mRNA
Trinity_rosa.OF.SL.hul__49978	--	--	--	--	[D]	Cell cycle control, cell division, chromosome partitioning	Mitotic checkpoint protein	--	--	--	--
Trinity_rosa.OF.SL.hul__41356	--	--	--	--	[B]	Chromatin structure and dynamics	linker histone H1 and H5 family	Histone H1-I GN=H1-I OS=Volvox carteri (Green alga) PE=2 SV=3	Uncharacterized protein {ECO:0000313|EMBL:KFK23041.1} (Fragment) OS=Arabis alpina (Alpine rock-cress) PE=3 SV=1	hypothetical protein AALP_AAs67754U000100, partial [Arabis alpina]	Triticum aestivum chromosome 3B, genomic scaffold, cultivar Chinese Spring
Trinity_rosa.OF.SL.hul__41217	--	--	--	--	--	--	--	--	Uncharacterized protein {ECO:0000313|EMBL:EMJ25800.1} OS=Prunus persica (Peach) PE=4 SV=1	PREDICTED: uncharacterized protein LOC101294609 [Fragaria vesca subsp. vesca]	PREDICTED: Fragaria vesca subsp. vesca uncharacterized LOC101294609 (LOC101294609), mRNA
Trinity_rosa.OF.SL.hul__35468	--	--	--	K12173|1.0919e-162|fve:101305530|BRCA1-A complex subunit BRE-like; K12173 BRCA1-A complex subunit BRE (A)	--	--	Brain and reproductive organ-expressed protein (BRE)	--	Uncharacterized protein {ECO:0000313|EMBL:EMJ24210.1} OS=Prunus persica (Peach) PE=4 SV=1	PREDICTED: BRCA1-A complex subunit BRE-like [Fragaria vesca subsp. vesca]	PREDICTED: Fragaria vesca subsp. vesca BRCA1-A complex subunit BRE-like (LOC101305530), mRNA
Trinity_rosa.OF.SL.hul__4566	[T]	Signal transduction mechanisms	Molecular Function: protein serine/threonine phosphatase activity (GO:0004722);; Biological Process: protein dephosphorylation (GO:0006470);; Cellular Component: protein serine/threonine phosphatase complex (GO:0008287);; Biological Process: response to chitin (GO:0010200);; Molecular Function: metal ion binding (GO:0046872);;	K14803|0|fve:101295865|probable protein phosphatase 2C 49-like; K14803 protein phosphatase 2C homolog 2/3 [EC:3.1.3.16] (A)	[T]	Signal transduction mechanisms	Protein phosphatase 2C	Probable protein phosphatase 2C 49 GN=At3g62260 OS=Arabidopsis thaliana (Mouse-ear cress) PE=2 SV=1	Uncharacterized protein {ECO:0000313|EMBL:EMJ22684.1} OS=Prunus persica (Peach) PE=3 SV=1	PREDICTED: probable protein phosphatase 2C 49-like [Fragaria vesca subsp. vesca]	PREDICTED: Fragaria vesca subsp. vesca probable protein phosphatase 2C 49-like (LOC101295865), mRNA
Trinity_rosa.OF.SL.hul__17547	--	--	--	--	--	--	--	F-box protein At4g00755 GN=At4g00755 OS=Arabidopsis thaliana (Mouse-ear cress) PE=2 SV=1	Uncharacterized protein {ECO:0000313|EMBL:EMJ19306.1} OS=Prunus persica (Peach) PE=4 SV=1	PREDICTED: F-box protein At4g00755-like [Fragaria vesca subsp. vesca]	PREDICTED: Fragaria vesca subsp. vesca F-box protein At4g00755-like (LOC101294397), mRNA
Trinity_rosa.OF.SL.hul__14831	--	--	--	--	[PT]	--	--	Cyclic nucleotide-gated ion channel 1 GN=CNGC1 OS=Arabidopsis thaliana (Mouse-ear cress) PE=1 SV=1	Uncharacterized protein {ECO:0000313|EMBL:EMJ03244.1} OS=Prunus persica (Peach) PE=4 SV=1	PREDICTED: cyclic nucleotide-gated ion channel 1-like [Fragaria vesca subsp. vesca]	PREDICTED: Fragaria vesca subsp. vesca cyclic nucleotide-gated ion channel 1-like (LOC101311855), mRNA
Trinity_rosa.OF.SL.hul__19333	[G]	Carbohydrate transport and metabolism	Molecular Function: trehalose-phosphatase activity (GO:0004805);; Biological Process: trehalose biosynthetic process (GO:0005992);; Biological Process: response to cadmium ion (GO:0046686);;	K01087|4.93051e-175|fve:101301240|probable trehalose-phosphate phosphatase J-like; K01087 trehalose 6-phosphate phosphatase [EC:3.1.3.12] (A)	[G]	Carbohydrate transport and metabolism	Trehalose-phosphatase	Probable trehalose-phosphate phosphatase J GN=TPPJ OS=Arabidopsis thaliana (Mouse-ear cress) PE=1 SV=1	Trehalose 6-phosphate phosphatase {ECO:0000256|RuleBase:RU361117} OS=Prunus persica (Peach) PE=3 SV=1	PREDICTED: probable trehalose-phosphate phosphatase J-like [Fragaria vesca subsp. vesca]	PREDICTED: Fragaria vesca subsp. vesca probable trehalose-phosphate phosphatase J-like (LOC101301240), mRNA
Trinity_rosa.OF.SL.hul__12940	--	--	--	--	--	--	--	--	--	PREDICTED: uncharacterized protein LOC103329348 [Prunus mume]	--
Trinity_rosa.OF.SL.hul__10732	--	--	--	K09422|1.13971e-129|fve:101308850|transcription repressor MYB5-like; K09422 myb proto-oncogene protein, plant (A)	[K]	Transcription	Myb-like DNA-binding domain	Transcription repressor MYB5 GN=MYB5 OS=Arabidopsis thaliana (Mouse-ear cress) PE=1 SV=1	Transcription factor MYB5 {ECO:0000313|EMBL:AFL02459.1} OS=Fragaria ananassa (Strawberry) PE=2 SV=1	transcription factor MYB5 [Fragaria x ananassa]	PREDICTED: Fragaria vesca subsp. vesca transcription repressor MYB5-like (LOC101308850), mRNA
Trinity_rosa.OF.SL.hul__17269	[I]	Lipid transport and metabolism	Cellular Component: Golgi membrane (GO:0000139);; Molecular Function: carboxylic ester hydrolase activity (GO:0004091);; Cellular Component: extracellular region (GO:0005576);; Cellular Component: endoplasmic reticulum membrane (GO:0005789);; Biological Process: fatty acid catabolic process (GO:0009062);; Biological Process: response to abscisic acid (GO:0009737);; Molecular Function: prenylcyste…	K15889|0|fve:101296126|probable isoprenylcysteine alpha-carbonyl methylesterase ICMEL2-like; K15889 prenylcysteine alpha-carboxyl methylesterase [EC:3.1.1.-] (A)	[R]	General function prediction only	alpha/beta hydrolase fold	Probable isoprenylcysteine alpha-carbonyl methylesterase ICMEL2 GN=ICMEL2 OS=Arabidopsis thaliana (Mouse-ear cress) PE=2 SV=1	Uncharacterized protein {ECO:0000313|EMBL:EMJ16673.1} OS=Prunus persica (Peach) PE=4 SV=1	PREDICTED: probable isoprenylcysteine alpha-carbonyl methylesterase ICMEL2-like [Fragaria vesca subsp. vesca]	PREDICTED: Fragaria vesca subsp. vesca probable isoprenylcysteine alpha-carbonyl methylesterase ICMEL2-like (LOC101296126), mRNA
Trinity_rosa.OF.SL.hul__20211	--	--	Molecular Function: protein disulfide isomerase activity (GO:0003756);; Cellular Component: endoplasmic reticulum membrane (GO:0005789);; Biological Process: protein folding (GO:0006457);; Molecular Function: oxidoreductase activity, acting on a sulfur group of donors, disulfide as acceptor (GO:0016671);; Molecular Function: flavin adenine dinucleotide binding (GO:0050660);; Biological Process: o…	K10950|4.80336e-156|pmum:103325912|endoplasmic reticulum oxidoreductin-1-like; K10950 ERO1-like protein alpha [EC:1.8.4.-] (A)	[OU]	--	Endoplasmic Reticulum Oxidoreductin 1 (ERO1)	Endoplasmic reticulum oxidoreductin-1 (Precursor) GN=T9N14.18 OS=Arabidopsis thaliana (Mouse-ear cress) PE=1 SV=1	Uncharacterized protein {ECO:0000313|EMBL:ESR54252.1} OS=Citrus clementina PE=4 SV=1	PREDICTED: LOW QUALITY PROTEIN: endoplasmic reticulum oxidoreductin-1-like [Prunus mume]	PREDICTED: Prunus mume endoplasmic reticulum oxidoreductin-1-like (LOC103325912), mRNA
Trinity_rosa.OF.SL.hul__36774	--	--	--	--	--	--	--	WAT1-related protein At5g40210 GN=At5g40210 OS=Arabidopsis thaliana (Mouse-ear cress) PE=2 SV=1	Uncharacterized protein {ECO:0000313|EMBL:EMJ18981.1} OS=Prunus persica (Peach) PE=4 SV=1	hypothetical protein PRUPE_ppa020036mg [Prunus persica]	PREDICTED: Fragaria vesca subsp. vesca auxin-induced protein 5NG4-like (LOC101312465), mRNA
Trinity_rosa.OF.SL.hul__5620	--	--	--	--	--	--	--	--	Uncharacterized protein {ECO:0000313|EMBL:EMJ20406.1} OS=Prunus persica (Peach) PE=4 SV=1	PREDICTED: uncharacterized protein LOC101305856 [Fragaria vesca subsp. vesca]	PREDICTED: Fragaria vesca subsp. vesca uncharacterized LOC101305856 (LOC101305856), mRNA
Trinity_rosa.OF.SL.hul__20991	--	--	Molecular Function: hedgehog receptor activity (GO:0008158);; Cellular Component: integral component of membrane (GO:0016021);;	K12385|7.31615e-120|fve:101310669|niemann-Pick C1 protein-like; K12385 Niemann-Pick C1 protein (A)	[I]	Lipid transport and metabolism	Patched family	--	Uncharacterized protein {ECO:0000313|EMBL:EMJ02420.1} OS=Prunus persica (Peach) PE=4 SV=1	PREDICTED: niemann-Pick C1 protein-like [Fragaria vesca subsp. vesca]	PREDICTED: Fragaria vesca subsp. vesca niemann-Pick C1 protein-like (LOC101310669), mRNA
Trinity_rosa.OF.SL.hul__10196	[O]	Posttranslational modification, protein turnover, chaperones	Molecular Function: organic cyclic compound binding (GO:0097159);; Molecular Function: heterocyclic compound binding (GO:1901363);;	K04485|0|fve:101299495|DNA repair protein RadA homolog; K04485 DNA repair protein RadA/Sms (A)	--	--	AAA domain	--	Putative uncharacterized protein {ECO:0000313|EMBL:CCB59400.1} OS=Vitis vinifera (Grape) PE=4 SV=1	PREDICTED: DNA repair protein RadA homolog [Fragaria vesca subsp. vesca]	PREDICTED: Fragaria vesca subsp. vesca DNA repair protein RadA homolog (LOC101299495), mRNA
Trinity_rosa.OF.SL.hul__42773	--	--	--	--	--	--	--	--	Putative uncharacterized protein {ECO:0000313|EMBL:EEF32419.1} OS=Ricinus communis (Castor bean) PE=4 SV=1	PREDICTED: uncharacterized protein LOC103956370 [Pyrus x bretschneideri]	Prunus persica hypothetical protein (PRUPE_ppa012518mg) mRNA, complete cds
Trinity_rosa.OF.SL.hul__61419	[I]	Lipid transport and metabolism	Molecular Function: catalytic activity (GO:0003824);;	K00869|6.76918e-10|fve:101299493|mevalonate kinase-like; K00869 mevalonate kinase [EC:2.7.1.36] (A)	[I]	Lipid transport and metabolism	--	Mevalonate kinase GN=At5g27450 OS=Arabidopsis thaliana (Mouse-ear cress) PE=2 SV=1	Uncharacterized protein {ECO:0000313|EMBL:EMJ06528.1} OS=Prunus persica (Peach) PE=3 SV=1	mevalonate kinase [Lichtheimia corymbifera JMRC:FSU:9682]	--
Trinity_rosa.OF.SL.hul__32854	[S]	Function unknown	--	--	--	--	Pentapeptide repeats (8 copies)	Thylakoid lumenal 15 kDa protein 1, chloroplastic (Precursor) GN=At2g44920 OS=Arabidopsis thaliana (Mouse-ear cress) PE=1 SV=2	Uncharacterized protein {ECO:0000313|EMBL:EMJ19560.1} OS=Prunus persica (Peach) PE=4 SV=1	PREDICTED: thylakoid lumenal 15 kDa protein 1, chloroplastic-like [Fragaria vesca subsp. vesca]	PREDICTED: Fragaria vesca subsp. vesca thylakoid lumenal 15 kDa protein 1, chloroplastic-like (LOC101300100), mRNA
Trinity_rosa.OF.SL.hul__13234	[RTKL]	--	Molecular Function: protein serine/threonine kinase activity (GO:0004674);; Molecular Function: calcium ion binding (GO:0005509);; Molecular Function: ATP binding (GO:0005524);; Biological Process: protein phosphorylation (GO:0006468);;	K13412|0|pxb:103953483|calcium-dependent protein kinase 28-like; K13412 calcium-dependent protein kinase [EC:2.7.11.1] (A)	[T]	Signal transduction mechanisms	Protein kinase domain	Calcium-dependent protein kinase 28 GN=CPK28 OS=Arabidopsis thaliana (Mouse-ear cress) PE=1 SV=1	CDPK1 {ECO:0000313|EMBL:AFN80337.1} OS=Fragaria vesca (Woodland strawberry) PE=2 SV=1	uncharacterized protein LOC101299121 [Fragaria vesca]	Fragaria vesca calcium-dependent protein kinase 28-like (CDPK1), mRNA >gi|395863619|gb|JQ236851.1| Fragaria vesca CDPK1 (CDPK1) mRNA, complete cds
Trinity_rosa.OF.SL.hul__47357	--	--	--	--	--	--	Repeat of unknown function (DUF1220)	--	--	--	--
Trinity_rosa.OF.SL.hul__14860	--	--	--	--	--	--	--	--	Uncharacterized protein {ECO:0000313|EMBL:EMJ19176.1} OS=Prunus persica (Peach) PE=4 SV=1	PREDICTED: uncharacterized protein LOC101306176 [Fragaria vesca subsp. vesca]	PREDICTED: Fragaria vesca subsp. vesca uncharacterized LOC101306176 (LOC101306176), mRNA
Trinity_rosa.OF.SL.hul__23802	--	--	--	--	--	--	FAR1 DNA-binding domain	Protein FAR1-RELATED SEQUENCE 5 GN=FRS5 OS=Arabidopsis thaliana (Mouse-ear cress) PE=2 SV=1	Uncharacterized protein {ECO:0000313|EMBL:EMJ08067.1} OS=Prunus persica (Peach) PE=4 SV=1	PREDICTED: protein FAR1-RELATED SEQUENCE 12-like isoform 1 [Fragaria vesca subsp. vesca]	PREDICTED: Fragaria vesca subsp. vesca protein FAR1-RELATED SEQUENCE 12-like, transcript variant 1 (LOC101295923), mRNA
Trinity_rosa.OF.SL.hul__12574	[QR]	--	Cellular Component: nucleus (GO:0005634);; Molecular Function: histone-arginine N-methyltransferase activity (GO:0008469);; Biological Process: regulation of flower development (GO:0009909);; Biological Process: vegetative to reproductive phase transition of meristem (GO:0010228);; Molecular Function: [myelin basic protein]-arginine N-methyltransferase activity (GO:0016277);; Biological Process: …	K05931|0|fve:101308075|probable histone-arginine methyltransferase 1.4-like; K05931 histone-arginine methyltransferase CARM1 [EC:2.1.1.125] (A)	[OK]	--	PRMT5 arginine-N-methyltransferase	Probable histone-arginine methyltransferase 1.3 GN=F17A9.8 OS=Arabidopsis thaliana (Mouse-ear cress) PE=2 SV=3	Uncharacterized protein {ECO:0000313|EMBL:EMJ24274.1} OS=Prunus persica (Peach) PE=4 SV=1	PREDICTED: probable histone-arginine methyltransferase 1.4-like [Fragaria vesca subsp. vesca]	PREDICTED: Fragaria vesca subsp. vesca probable histone-arginine methyltransferase 1.4-like (LOC101308075), mRNA
Trinity_rosa.OF.SL.hul__8803	--	--	--	--	[Z]	Cytoskeleton	--	--	Uncharacterized protein {ECO:0000313|EMBL:EMJ02904.1} OS=Prunus persica (Peach) PE=4 SV=1	PREDICTED: uncharacterized protein LOC101296917 [Fragaria vesca subsp. vesca]	PREDICTED: Fragaria vesca subsp. vesca uncharacterized LOC101296917 (LOC101296917), mRNA
Trinity_rosa.OF.SL.hul__8013	--	--	--	--	--	--	No apical meristem (NAM) protein	NAC domain-containing protein 78 GN=T32M21.10 OS=Arabidopsis thaliana (Mouse-ear cress) PE=2 SV=2	Uncharacterized protein {ECO:0000313|EMBL:EMJ20195.1} OS=Prunus persica (Peach) PE=4 SV=1	PREDICTED: uncharacterized protein LOC101300663 [Fragaria vesca subsp. vesca]	PREDICTED: Fragaria vesca subsp. vesca uncharacterized LOC101300663 (LOC101300663), mRNA
Trinity_rosa.OF.SL.hul__28523	--	--	--	--	--	--	B3 DNA binding domain	B3 domain-containing transcription factor VRN1 GN=VRN1 OS=Arabidopsis thaliana (Mouse-ear cress) PE=1 SV=1	Uncharacterized protein {ECO:0000313|EMBL:EMJ04482.1} OS=Prunus persica (Peach) PE=4 SV=1	PREDICTED: B3 domain-containing transcription factor VRN1-like [Fragaria vesca subsp. vesca]	PREDICTED: Fragaria vesca subsp. vesca B3 domain-containing transcription factor VRN1-like (LOC101303716), mRNA
Trinity_rosa.OF.SL.hul__2834	--	--	--	--	[R]	General function prediction only	PPR repeat	Pentatricopeptide repeat-containing protein DOT4, chloroplastic {ECO:0000305} (Precursor) GN=At4g18750 OS=Arabidopsis thaliana (Mouse-ear cress) PE=2 SV=1	Pentatricopeptide repeat-containing protein, putative {ECO:0000313|EMBL:EOX91375.1} OS=Theobroma cacao (Cacao) PE=4 SV=1	PREDICTED: pentatricopeptide repeat-containing protein At4g18750, chloroplastic-like [Prunus mume]	PREDICTED: Prunus mume pentatricopeptide repeat-containing protein At4g18750, chloroplastic-like (LOC103340221), mRNA
Trinity_rosa.OF.SL.hul__5726	[RTKL]	--	--	--	--	--	Protein kinase domain	Receptor-like cytosolic serine/threonine-protein kinase RBK2 GN=RBK2 OS=Arabidopsis thaliana (Mouse-ear cress) PE=1 SV=1	Uncharacterized protein {ECO:0000313|EMBL:EMJ15738.1} OS=Prunus persica (Peach) PE=3 SV=1	PREDICTED: putative proline-rich receptor-like protein kinase PERK11-like [Fragaria vesca subsp. vesca]	PREDICTED: Fragaria vesca subsp. vesca putative proline-rich receptor-like protein kinase PERK11-like (LOC101292847), mRNA
Trinity_rosa.OF.SL.hul__29852	--	--	--	--	[R]	General function prediction only	Zinc finger C-x8-C-x5-C-x3-H type (and similar)	Putative zinc finger CCCH domain-containing protein 21 OS=Oryza sativa subsp. japonica (Rice) PE=3 SV=1	Uncharacterized protein {ECO:0000313|EMBL:EMJ18763.1} OS=Prunus persica (Peach) PE=4 SV=1	PREDICTED: zinc finger CCCH domain-containing protein 39-like [Fragaria vesca subsp. vesca]	PREDICTED: Fragaria vesca subsp. vesca zinc finger CCCH domain-containing protein 39-like (LOC101305201), mRNA
Trinity_rosa.OF.SL.hul__23550	[H]	Coenzyme transport and metabolism	Molecular Function: catalytic activity (GO:0003824);; Biological Process: pyridoxal phosphate biosynthetic process (GO:0042823);;	K06215|0|fve:101311692|probable pyridoxal biosynthesis protein PDX1.2-like; K06215 pyridoxal 5'-phosphate synthase pdxS subunit [EC:4.3.3.6] (A)	[H]	Coenzyme transport and metabolism	SOR/SNZ family	Probable pyridoxal biosynthesis protein PDX1.2 GN=MSL1.3 OS=Arabidopsis thaliana (Mouse-ear cress) PE=1 SV=1	Uncharacterized protein {ECO:0000313|EMBL:EMJ16927.1} OS=Prunus persica (Peach) PE=4 SV=1	PREDICTED: probable pyridoxal biosynthesis protein PDX1.2-like [Fragaria vesca subsp. vesca]	PREDICTED: Fragaria vesca subsp. vesca probable pyridoxal biosynthesis protein PDX1.2-like (LOC101311692), mRNA
Trinity_rosa.OF.SL.hul__26043	--	--	Biological Process: lipid metabolic process (GO:0006629);; Molecular Function: hydrolase activity, acting on ester bonds (GO:0016788);;	--	--	--	GDSL-like Lipase/Acylhydrolase	GDSL esterase/lipase At5g03610 (Precursor) GN=At5g03610 OS=Arabidopsis thaliana (Mouse-ear cress) PE=2 SV=1	Uncharacterized protein {ECO:0000313|EMBL:EMJ03298.1} OS=Prunus persica (Peach) PE=4 SV=1	PREDICTED: GDSL esterase/lipase At5g03610-like [Fragaria vesca subsp. vesca]	PREDICTED: Fragaria vesca subsp. vesca GDSL esterase/lipase At5g03610-like (LOC101298911), mRNA
Trinity_rosa.OF.SL.hul__17476	[IQ]	--	Biological Process: metabolic process (GO:0008152);; Molecular Function: ligase activity (GO:0016874);; Cellular Component: intracellular membrane-bounded organelle (GO:0043231);; Cellular Component: cytoplasmic part (GO:0044444);;	K14760|7.5758e-130|fve:101295406|2-succinylbenzoate--CoA ligase, chloroplastic/peroxisomal-like; K14760 acyl-activating enzyme 14 [EC:6.2.1.26] (A)	[I]	Lipid transport and metabolism	AMP-binding enzyme	2-succinylbenzoate--CoA ligase, chloroplastic/peroxisomal (Precursor) OS=Arabidopsis thaliana (Mouse-ear cress) PE=1 SV=1	Uncharacterized protein {ECO:0000313|EMBL:EMJ13575.1} OS=Prunus persica (Peach) PE=4 SV=1	PREDICTED: 2-succinylbenzoate--CoA ligase, chloroplastic/peroxisomal-like [Fragaria vesca subsp. vesca]	PREDICTED: Fragaria vesca subsp. vesca 2-succinylbenzoate--CoA ligase, chloroplastic/peroxisomal-like (LOC101295406), mRNA
Trinity_rosa.OF.SL.hul__24244	--	--	Biological Process: MAPK cascade (GO:0000165);; Molecular Function: protein serine/threonine kinase activity (GO:0004674);; Biological Process: protein phosphorylation (GO:0006468);; Molecular Function: oxidoreductase activity (GO:0016491);;	--	--	--	Leucine Rich repeats (2 copies)	Probable leucine-rich repeat receptor-like protein kinase At5g49770 (Precursor) GN=At5g49770 OS=Arabidopsis thaliana (Mouse-ear cress) PE=2 SV=1	Serine/threonine-protein kinase PBS1, putative {ECO:0000313|EMBL:EEF42998.1} OS=Ricinus communis (Castor bean) PE=3 SV=1	PREDICTED: probable leucine-rich repeat receptor-like protein kinase At5g49770-like [Fragaria vesca subsp. vesca]	PREDICTED: Fragaria vesca subsp. vesca probable leucine-rich repeat receptor-like protein kinase At5g49770-like (LOC101291929), mRNA
Trinity_rosa.OF.SL.hul__55356	--	--	Biological Process: defense response (GO:0006952);; Molecular Function: ADP binding (GO:0043531);;	--	--	--	NB-ARC domain	TMV resistance protein N GN=N OS=Nicotiana glutinosa (Tobacco) PE=1 SV=1	NBS-LRR resistance protein {ECO:0000313|EMBL:ACO24728.1} (Fragment) OS=Rosa hybrid cultivar PE=4 SV=1	NBS-LRR resistance protein [Rosa hybrid cultivar]	Rosa hybrid cultivar isolate FDP1-6G NBS-LRR resistance protein gene, partial cds
Trinity_rosa.OF.SL.hul__11405	--	--	--	--	--	--	PB1 domain	--	Uncharacterized protein {ECO:0000313|EMBL:EMJ23684.1} OS=Prunus persica (Peach) PE=4 SV=1	PREDICTED: uncharacterized protein LOC101299383 [Fragaria vesca subsp. vesca]	PREDICTED: Fragaria vesca subsp. vesca uncharacterized LOC101299383 (LOC101299383), mRNA
Trinity_rosa.OF.SL.hul__10243	[S]	Function unknown	--	--	--	--	Leucine Rich repeats (2 copies)	TMV resistance protein N GN=N OS=Nicotiana glutinosa (Tobacco) PE=1 SV=1	NBS protein {ECO:0000313|EMBL:AFK10159.1} (Fragment) OS=Fragaria vesca (Woodland strawberry) PE=2 SV=1	NBS protein, partial [Fragaria vesca]	PREDICTED: Fragaria vesca subsp. vesca uncharacterized LOC101310640 (LOC101310640), mRNA
Trinity_rosa.OF.SL.hul__57555	--	--	--	--	--	--	--	--	--	--	PREDICTED: Fragaria vesca subsp. vesca uncharacterized LOC101300739 (LOC101300739), mRNA
Trinity_rosa.OF.SL.hul__16417	--	--	Molecular Function: nucleotide binding (GO:0000166);; Cellular Component: cytoplasmic mRNA processing body (GO:0000932);; Molecular Function: nucleic acid binding (GO:0003676);; Cellular Component: nucleus (GO:0005634);; Biological Process: regulation of translation (GO:0006417);; Biological Process: pollen germination (GO:0009846);; Molecular Function: 2-alkenal reductase [NAD(P)] activity (GO:0…	K14948|0|fve:101293239|polypyrimidine tract-binding protein homolog 2-like; K14948 polypyrimidine tract-binding protein 2 (A)	[A]	RNA processing and modification	RNA recognition motif. (a.k.a. RRM, RBD, or RNP domain)	Polypyrimidine tract-binding protein homolog 2 GN=At5g53180 OS=Arabidopsis thaliana (Mouse-ear cress) PE=1 SV=1	Uncharacterized protein {ECO:0000313|EMBL:EMJ19207.1} OS=Prunus persica (Peach) PE=4 SV=1	PREDICTED: polypyrimidine tract-binding protein homolog 2-like [Fragaria vesca subsp. vesca]	PREDICTED: Fragaria vesca subsp. vesca polypyrimidine tract-binding protein homolog 2-like (LOC101293239), mRNA
Trinity_rosa.OF.SL.hul__51961	[D]	Cell cycle control, cell division, chromosome partitioning	--	--	--	--	FtsK/SpoIIIE family	--	--	--	--
Trinity_rosa.OF.SL.hul__57719	--	--	--	--	[O]	Posttranslational modification, protein turnover, chaperones	--	--	--	--	--
Trinity_rosa.OF.SL.hul__8712	[S]	Function unknown	--	--	--	--	NB-ARC domain	TMV resistance protein N GN=N OS=Nicotiana glutinosa (Tobacco) PE=1 SV=1	TIR-NBS-LRR disease resistance protein {ECO:0000313|EMBL:CDK13056.1} (Fragment) OS=Malus domestica (Apple) PE=4 SV=1	PREDICTED: TMV resistance protein N-like [Prunus mume]	Prunus persica hypothetical protein (PRUPE_ppa024525mg) mRNA, complete cds
Trinity_rosa.OF.SL.hul__39656	--	--	Molecular Function: polysaccharide binding (GO:0030247);;	--	--	--	--	--	Uncharacterized protein {ECO:0000313|EMBL:EMJ10670.1} OS=Prunus persica (Peach) PE=4 SV=1	PREDICTED: uncharacterized protein LOC101305943 [Fragaria vesca subsp. vesca]	PREDICTED: Fragaria vesca subsp. vesca uncharacterized LOC101305943 (LOC101305943), mRNA
Trinity_rosa.OF.SL.hul__4214	--	--	--	--	--	--	Plant specific eukaryotic initiation factor 4B	--	Uncharacterized protein {ECO:0000313|EMBL:EMJ26981.1} OS=Prunus persica (Peach) PE=4 SV=1	PREDICTED: uncharacterized protein LOC101293198 [Fragaria vesca subsp. vesca]	PREDICTED: Fragaria vesca subsp. vesca uncharacterized LOC101293198 (LOC101293198), mRNA
Trinity_rosa.OF.SL.hul__24780	--	--	--	K10295|0|fve:101308435|F-box protein 7-like; K10295 F-box protein 9 (A)	[R]	General function prediction only	F-box-like	F-box protein 7 GN=F8K7.20 OS=Arabidopsis thaliana (Mouse-ear cress) PE=1 SV=1	Uncharacterized protein {ECO:0000313|EMBL:EMJ23840.1} OS=Prunus persica (Peach) PE=4 SV=1	PREDICTED: F-box protein 7-like [Fragaria vesca subsp. vesca]	PREDICTED: Fragaria vesca subsp. vesca F-box protein 7-like (LOC101308435), mRNA
Trinity_rosa.OF.SL.hul__13624	[D]	Cell cycle control, cell division, chromosome partitioning	Biological Process: primary metabolic process (GO:0044238);; Biological Process: cellular macromolecule metabolic process (GO:0044260);; Biological Process: regulation of cell cycle (GO:0051726);;	K06627|0|fve:101299692|cyclin-A2-4-like; K06627 cyclin A (A)	[D]	Cell cycle control, cell division, chromosome partitioning	Cyclin, N-terminal domain	Cyclin-A2-4 GN=CYCA2-4 OS=Arabidopsis thaliana (Mouse-ear cress) PE=2 SV=1	Uncharacterized protein {ECO:0000313|EMBL:EMJ16486.1} OS=Prunus persica (Peach) PE=3 SV=1	PREDICTED: cyclin-A2-4-like [Fragaria vesca subsp. vesca]	PREDICTED: Fragaria vesca subsp. vesca cyclin-A2-4-like (LOC101299692), mRNA
Trinity_rosa.OF.SL.hul__41635	--	--	--	K12616|2.25626e-47|pmum:103319697|enhancer of mRNA-decapping protein 4; K12616 enhancer of mRNA-decapping protein 4 (A)	[R]	General function prediction only	--	Enhancer of mRNA-decapping protein 4 GN=MDC11.13 OS=Arabidopsis thaliana (Mouse-ear cress) PE=1 SV=1	Uncharacterized protein {ECO:0000313|EMBL:EMJ06151.1} OS=Prunus persica (Peach) PE=4 SV=1	PREDICTED: enhancer of mRNA-decapping protein 4 [Prunus mume]	PREDICTED: Fragaria vesca subsp. vesca enhancer of mRNA-decapping protein 4-like (LOC101293182), mRNA
Trinity_rosa.OF.SL.hul__28984	--	--	--	--	[R]	General function prediction only	--	F-box protein FBW2 GN=T3H13.1 OS=Arabidopsis thaliana (Mouse-ear cress) PE=1 SV=1	Uncharacterized protein {ECO:0000313|EMBL:EMJ25916.1} (Fragment) OS=Prunus persica (Peach) PE=4 SV=1	PREDICTED: F-box protein FBW2-like [Fragaria vesca subsp. vesca]	PREDICTED: Fragaria vesca subsp. vesca F-box protein FBW2-like (LOC101293194), mRNA
Trinity_rosa.OF.SL.hul__6798	[R]	General function prediction only	Molecular Function: GTP binding (GO:0005525);; Cellular Component: nucleolus (GO:0005730);; Biological Process: ribosome biogenesis (GO:0042254);;	K06943|0|fve:101297508|nucleolar GTP-binding protein 1-like; K06943 nucleolar GTP-binding protein (A)	[R]	General function prediction only	NOGCT (NUC087) domain	Nucleolar GTP-binding protein 1 GN=At1g50920 OS=Arabidopsis thaliana (Mouse-ear cress) PE=2 SV=1	Nucleolar GTP-binding protein 1 {ECO:0000256|PIRNR:PIRNR038919} OS=Prunus persica (Peach) PE=3 SV=1	PREDICTED: nucleolar GTP-binding protein 1-like [Fragaria vesca subsp. vesca]	PREDICTED: Fragaria vesca subsp. vesca nucleolar GTP-binding protein 1-like (LOC101297508), mRNA
Trinity_rosa.OF.SL.hul__38557	--	--	Biological Process: maltose metabolic process (GO:0000023);; Molecular Function: nucleotide binding (GO:0000166);; Molecular Function: RNA binding (GO:0003723);; Biological Process: thylakoid membrane organization (GO:0010027);; Biological Process: starch biosynthetic process (GO:0019252);;	--	--	--	--	DAG protein, chloroplastic (Precursor) GN=DAG OS=Antirrhinum majus (Garden snapdragon) PE=2 SV=1	Uncharacterized protein {ECO:0000313|EMBL:EMJ13165.1} OS=Prunus persica (Peach) PE=4 SV=1	PREDICTED: uncharacterized protein LOC101311704 [Fragaria vesca subsp. vesca]	PREDICTED: Fragaria vesca subsp. vesca uncharacterized LOC101311704 (LOC101311704), mRNA
Trinity_rosa.OF.SL.hul__20963	--	--	Biological Process: protein import into nucleus, docking (GO:0000059);; Biological Process: microtubule cytoskeleton organization (GO:0000226);; Biological Process: cytokinesis by cell plate formation (GO:0000911);; Cellular Component: nuclear pore (GO:0005643);; Cellular Component: cytoplasm (GO:0005737);; Molecular Function: Ran GTPase binding (GO:0008536);; Molecular Function: protein transpor…	--	[UY]	--	--	--	Uncharacterized protein {ECO:0000313|EMBL:EMJ28265.1} OS=Prunus persica (Peach) PE=4 SV=1	PREDICTED: importin-9-like [Fragaria vesca subsp. vesca]	PREDICTED: Fragaria vesca subsp. vesca importin-9-like (LOC101294462), mRNA
Trinity_rosa.OF.SL.hul__30424	--	--	--	--	--	--	Hemopexin	Albumin-2 OS=Pisum sativum (Garden pea) PE=2 SV=1	Albumin-2 protein {ECO:0000313|EMBL:KEH15649.1} OS=Medicago truncatula (Barrel medic) PE=4 SV=1	PREDICTED: uncharacterized protein LOC103696520 [Phoenix dactylifera]	PREDICTED: Phoenix dactylifera uncharacterized LOC103696520 (LOC103696520), mRNA
Trinity_rosa.OF.SL.hul__22584	--	--	Molecular Function: monooxygenase activity (GO:0004497);; Molecular Function: enzyme inhibitor activity (GO:0004857);; Molecular Function: iron ion binding (GO:0005506);; Molecular Function: electron carrier activity (GO:0009055);; Molecular Function: oxidoreductase activity, acting on paired donors, with incorporation or reduction of molecular oxygen (GO:0016705);; Molecular Function: heme bindi…	--	--	--	Plant invertase/pectin methylesterase inhibitor	21 kDa protein (Precursor) OS=Daucus carota (Wild carrot) PE=2 SV=1	Uncharacterized protein {ECO:0000313|EMBL:EMJ11419.1} OS=Prunus persica (Peach) PE=4 SV=1	PREDICTED: 21 kDa protein-like [Fragaria vesca subsp. vesca]	PREDICTED: Fragaria vesca subsp. vesca 21 kDa protein-like (LOC101293974), mRNA
Trinity_rosa.OF.SL.hul__27347	[U]	Intracellular trafficking, secretion, and vesicular transport	Biological Process: proteolysis (GO:0006508);; Molecular Function: serine-type peptidase activity (GO:0008236);; Cellular Component: integral component of membrane (GO:0016021);;	K03100|1.42867e-135|fve:101292762|chloroplast processing peptidase-like; K03100 signal peptidase I [EC:3.4.21.89] (A)	[O]	Posttranslational modification, protein turnover, chaperones	Peptidase S24-like	Chloroplast processing peptidase (Precursor) GN=PLSP1 OS=Arabidopsis thaliana (Mouse-ear cress) PE=2 SV=2	Uncharacterized protein {ECO:0000313|EnsemblPlants:GLYMA06G12260.1} OS=Glycine max (Soybean) PE=3 SV=1	PREDICTED: chloroplast processing peptidase-like [Fragaria vesca subsp. vesca]	PREDICTED: Fragaria vesca subsp. vesca chloroplast processing peptidase-like (LOC101292762), mRNA
Trinity_rosa.OF.SL.hul__39756	[Q]	Secondary metabolites biosynthesis, transport and catabolism	Molecular Function: monooxygenase activity (GO:0004497);; Molecular Function: oxidoreductase activity, acting on paired donors, with incorporation or reduction of molecular oxygen (GO:0016705);; Molecular Function: metal ion binding (GO:0046872);;	--	[Q]	Secondary metabolites biosynthesis, transport and catabolism	Cytochrome P450	Cytochrome P450 81E8 {ECO:0000303|PubMed:14617078} OS=Medicago truncatula (Barrel medic) PE=2 SV=1	Uncharacterized protein {ECO:0000313|EMBL:EMJ08571.1} OS=Prunus persica (Peach) PE=3 SV=1	PREDICTED: isoflavone 2&apos;-hydroxylase-like [Fragaria vesca subsp. vesca]	PREDICTED: Fragaria vesca subsp. vesca isoflavone 2'-hydroxylase-like (LOC101308907), mRNA
Trinity_rosa.OF.SL.hul__14532	[Z]	Cytoskeleton	Molecular Function: GTPase activity (GO:0003924);; Molecular Function: structural constituent of cytoskeleton (GO:0005200);; Molecular Function: GTP binding (GO:0005525);; Cellular Component: Golgi apparatus (GO:0005794);; Cellular Component: microtubule (GO:0005874);; Biological Process: gluconeogenesis (GO:0006094);; Biological Process: obsolete GTP catabolic process (GO:0006184);; Biological P…	K07375|0|fve:101312998|tubulin beta-1 chain-like; K07375 tubulin beta (A)	[Z]	Cytoskeleton	Tubulin/FtsZ family, GTPase domain	Tubulin beta-1 chain GN=TUBB1 OS=Lupinus albus (White lupin) PE=3 SV=1	Beta-tubulin-2 {ECO:0000313|EMBL:AHA91828.1} OS=Rosa hybrid cultivar PE=2 SV=1	PREDICTED: tubulin beta-1 chain-like [Fragaria vesca subsp. vesca]	Rosa hybrid cultivar beta-tubulin-2 (TUB2) mRNA, complete cds
Trinity_rosa.OF.SL.hul__22171	--	--	--	--	[GMW]	--	Exostosin family	Probable glycosyltransferase At5g03795 GN=At5g03795 OS=Arabidopsis thaliana (Mouse-ear cress) PE=3 SV=2	Uncharacterized protein {ECO:0000313|EMBL:EMJ21803.1} OS=Prunus persica (Peach) PE=4 SV=1	PREDICTED: probable glycosyltransferase At5g03795-like [Fragaria vesca subsp. vesca]	PREDICTED: Fragaria vesca subsp. vesca probable glycosyltransferase At5g03795-like (LOC101309005), mRNA
Trinity_rosa.OF.SL.hul__22392	--	--	--	--	[O]	Posttranslational modification, protein turnover, chaperones	Zinc finger, C3HC4 type (RING finger)	Probable BOI-related E3 ubiquitin-protein ligase 3 GN=BRG3 OS=Arabidopsis thaliana (Mouse-ear cress) PE=1 SV=1	Uncharacterized protein {ECO:0000313|EMBL:EMJ12699.1} OS=Prunus persica (Peach) PE=4 SV=1	PREDICTED: uncharacterized protein LOC101297222 [Fragaria vesca subsp. vesca]	PREDICTED: Fragaria vesca subsp. vesca uncharacterized LOC101297222 (LOC101297222), mRNA
Trinity_rosa.OF.SL.hul__2598	[S]	Function unknown	Molecular Function: protein serine/threonine kinase activity (GO:0004674);; Molecular Function: transmembrane receptor protein tyrosine kinase activity (GO:0004714);; Molecular Function: ATP binding (GO:0005524);; Biological Process: protein phosphorylation (GO:0006468);; Cellular Component: integral component of membrane (GO:0016021);; Molecular Function: 2-alkenal reductase [NAD(P)] activity (G…	--	--	--	Protein kinase domain	Receptor-like protein kinase HAIKU2 (Precursor) GN=IKU2 OS=Arabidopsis thaliana (Mouse-ear cress) PE=1 SV=1	Receptor-like protein kinase HAIKU2 {ECO:0000313|EMBL:EXC01146.1} OS=Morus notabilis PE=4 SV=1	PREDICTED: receptor-like protein kinase HAIKU2-like [Fragaria vesca subsp. vesca]	PREDICTED: Fragaria vesca subsp. vesca receptor-like protein kinase HAIKU2-like (LOC101305471), mRNA
Trinity_rosa.OF.SL.hul__13174	--	--	--	K12616|0|fve:101293182|enhancer of mRNA-decapping protein 4-like; K12616 enhancer of mRNA-decapping protein 4 (A)	[R]	General function prediction only	--	Enhancer of mRNA-decapping protein 4 GN=MDC11.13 OS=Arabidopsis thaliana (Mouse-ear cress) PE=1 SV=1	Uncharacterized protein {ECO:0000313|EMBL:EMJ06151.1} OS=Prunus persica (Peach) PE=4 SV=1	PREDICTED: enhancer of mRNA-decapping protein 4-like [Fragaria vesca subsp. vesca]	PREDICTED: Fragaria vesca subsp. vesca enhancer of mRNA-decapping protein 4-like (LOC101293182), mRNA
Trinity_rosa.OF.SL.hul__32072	[E]	Amino acid transport and metabolism	Biological Process: transport (GO:0006810);; Cellular Component: plastid (GO:0009536);; Cellular Component: membrane (GO:0016020);; Molecular Function: purine ribonucleoside binding (GO:0032550);; Molecular Function: purine ribonucleotide binding (GO:0032555);; Molecular Function: purine ribonucleoside triphosphate binding (GO:0035639);; Molecular Function: ATPase activity, coupled to transmembra…	--	[Q]	Secondary metabolites biosynthesis, transport and catabolism	ABC transporter	Sulfate/thiosulfate import ATP-binding protein CysA {ECO:0000255|HAMAP-Rule:MF_01701} OS=Mesostigma viride (Green alga) PE=3 SV=1	Sulfate/thiosulfate import ATP-binding protein CysA {ECO:0000256|HAMAP-Rule:MF_01701} OS=Chlorokybus atmophyticus (Soil alga) PE=3 SV=1	Fe(3+) ions import ATP-binding protein FbpC 2 [Beauveria bassiana D1-5]	Ricinus communis abc transporter, putative, mRNA
Trinity_rosa.OF.SL.hul__19973	--	--	--	--	[S]	Function unknown	Uncharacterized conserved protein (DUF2048)	--	Uncharacterized protein {ECO:0000313|EMBL:EMJ03309.1} OS=Prunus persica (Peach) PE=4 SV=1	PREDICTED: uncharacterized protein C4orf29 homolog [Fragaria vesca subsp. vesca]	PREDICTED: Fragaria vesca subsp. vesca uncharacterized LOC101296485 (LOC101296485), mRNA
Trinity_rosa.OF.SL.hul__5576	--	--	--	--	--	--	PWWP domain	Uncharacterized protein At1g51745 GN=At1g51745 OS=Arabidopsis thaliana (Mouse-ear cress) PE=2 SV=2	Uncharacterized protein {ECO:0000313|EMBL:EMJ18203.1} OS=Prunus persica (Peach) PE=4 SV=1	PREDICTED: uncharacterized protein At1g51745-like [Fragaria vesca subsp. vesca]	PREDICTED: Prunus mume uncharacterized protein At1g51745-like (LOC103327735), transcript variant X1, mRNA
Trinity_rosa.OF.SL.hul__27874	--	--	--	K10798|0|fve:101314541|poly [ADP-ribose] polymerase 2-like; K10798 poly [ADP-ribose] polymerase [EC:2.4.2.30] (A)	[KLO]	--	Poly(ADP-ribose) polymerase, regulatory domain	Poly [ADP-ribose] polymerase 2 GN=T14P8.19 OS=Arabidopsis thaliana (Mouse-ear cress) PE=2 SV=1	Uncharacterized protein {ECO:0000313|EMBL:EMJ00813.1} OS=Prunus persica (Peach) PE=4 SV=1	PREDICTED: poly [ADP-ribose] polymerase 2-like [Fragaria vesca subsp. vesca]	PREDICTED: Fragaria vesca subsp. vesca poly [ADP-ribose] polymerase 2-like (LOC101314541), mRNA
Trinity_rosa.OF.SL.hul__9371	[J]	Translation, ribosomal structure and biogenesis	Molecular Function: RNA binding (GO:0003723);; Molecular Function: tRNA (guanine-N2-)-methyltransferase activity (GO:0004809);; Biological Process: tRNA processing (GO:0008033);;	K00555|0|fve:101312463|probable tRNA (guanine(26)-N(2))-dimethyltransferase 1-like; K00555 tRNA (guanine26-N2/guanine27-N2)-dimethyltransferase [EC:2.1.1.215 2.1.1.216] (A)	[J]	Translation, ribosomal structure and biogenesis	N2,N2-dimethylguanosine tRNA methyltransferase	Probable tRNA (guanine(26)-N(2))-dimethyltransferase 1 GN=At5g15810 OS=Arabidopsis thaliana (Mouse-ear cress) PE=2 SV=3	Uncharacterized protein {ECO:0000313|EMBL:EMJ16225.1} OS=Prunus persica (Peach) PE=4 SV=1	PREDICTED: probable tRNA (guanine(26)-N(2))-dimethyltransferase 1-like [Fragaria vesca subsp. vesca]	PREDICTED: Fragaria vesca subsp. vesca probable tRNA (guanine(26)-N(2))-dimethyltransferase 1-like (LOC101312463), mRNA
Trinity_rosa.OF.SL.hul__31479	[S]	Function unknown	--	--	--	--	Leucine Rich repeats (2 copies)	TMV resistance protein N GN=N OS=Nicotiana glutinosa (Tobacco) PE=1 SV=1	NBS protein {ECO:0000313|EMBL:AFK10171.1} (Fragment) OS=Fragaria vesca (Woodland strawberry) PE=2 SV=1	PREDICTED: TMV resistance protein N-like [Fragaria vesca subsp. vesca]	PREDICTED: Fragaria vesca subsp. vesca TMV resistance protein N-like (LOC101291783), mRNA
Trinity_rosa.OF.SL.hul__4614	[L]	Replication, recombination and repair	Molecular Function: DNA photolyase activity (GO:0003913);; Biological Process: DNA repair (GO:0006281);;	K12119|0|pmum:103324099|cryptochrome-1; K12119 cryptochrome 2 (A)	[LT]	--	FAD binding domain of DNA photolyase	Cryptochrome-2 GN=F19P19.14 OS=Arabidopsis thaliana (Mouse-ear cress) PE=1 SV=2	Blue light photoreceptor {ECO:0000313|EMBL:ACP27856.1} OS=Fragaria vesca (Woodland strawberry) PE=2 SV=1	cryptochrome 2 (photolyase-like) [Fragaria vesca]	--
Trinity_rosa.OF.SL.hul__42963	--	--	--	--	--	--	F-box domain	F-box/FBD/LRR-repeat protein At1g13570 GN=At1g13570 OS=Arabidopsis thaliana (Mouse-ear cress) PE=2 SV=1	Uncharacterized protein {ECO:0000313|EMBL:EMJ23752.1} OS=Prunus persica (Peach) PE=4 SV=1	PREDICTED: uncharacterized protein LOC101305722 [Fragaria vesca subsp. vesca]	PREDICTED: Fragaria vesca subsp. vesca uncharacterized LOC101305722 (LOC101305722), mRNA
Trinity_rosa.OF.SL.hul__9759	--	--	Biological Process: DNA metabolic process (GO:0006259);; Cellular Component: intracellular part (GO:0044424);; Biological Process: single-organism cellular process (GO:0044763);; Biological Process: response to stimulus (GO:0050896);;	K11279|3.89963e-60|zma:542588|si946054f08, nfa102; LOC542588; K11279 nucleosome assembly protein 1-like 1 (A)	[BD]	--	Nucleosome assembly protein (NAP)	Nucleosome assembly protein 1;3 GN=NAP1;3 OS=Oryza sativa subsp. indica (Rice) PE=1 SV=2	Nucleosome/chromatin assembly factor group A {ECO:0000313|EMBL:AAM77038.1} OS=Zea mays (Maize) PE=2 SV=1	LOC542588 [Zea mays]	PREDICTED: Pyrus x bretschneideri nucleosome assembly protein 1;2 (LOC103944008), transcript variant X2, mRNA
Trinity_rosa.OF.SL.hul__1240	[E]	Amino acid transport and metabolism	Molecular Function: binding (GO:0005488);; Biological Process: aspartate family amino acid biosynthetic process (GO:0009067);; Molecular Function: kinase activity (GO:0016301);; Cellular Component: cytoplasmic part (GO:0044444);;	--	[E]	Amino acid transport and metabolism	Amino acid kinase family	Aspartokinase 3, chloroplastic (Precursor) OS=Arabidopsis thaliana (Mouse-ear cress) PE=1 SV=1	Aspartokinase {ECO:0000256|RuleBase:RU003448} (Fragment) OS=Physcomitrella patens subsp. patens (Moss) PE=3 SV=1	aspartate kinase [Paulinella chromatophora]	Physcomitrella patens subsp. patens predicted protein (PHYPADRAFT_103739) mRNA, partial cds
Trinity_rosa.OF.SL.hul__13687	--	--	--	--	[R]	General function prediction only	PPR repeat family	Pentatricopeptide repeat-containing protein At5g19020, mitochondrial (Precursor) GN=PCMP-E42 OS=Arabidopsis thaliana (Mouse-ear cress) PE=2 SV=1	Uncharacterized protein {ECO:0000313|EMBL:EMJ25316.1} (Fragment) OS=Prunus persica (Peach) PE=4 SV=1	PREDICTED: pentatricopeptide repeat-containing protein At5g19020, mitochondrial-like [Fragaria vesca subsp. vesca]	PREDICTED: Fragaria vesca subsp. vesca pentatricopeptide repeat-containing protein At5g19020, mitochondrial-like (LOC101313013), mRNA
Trinity_rosa.OF.SL.hul__6438	--	--	Cellular Component: integral component of membrane (GO:0016021);;	--	[GE]	--	Triose-phosphate Transporter family	Probable sugar phosphate/phosphate translocator At3g17430 GN=At3g17430 OS=Arabidopsis thaliana (Mouse-ear cress) PE=1 SV=1	Uncharacterized protein {ECO:0000313|EMBL:EMJ28693.1} OS=Prunus persica (Peach) PE=4 SV=1	PREDICTED: probable sugar phosphate/phosphate translocator At3g17430-like [Fragaria vesca subsp. vesca]	PREDICTED: Fragaria vesca subsp. vesca probable sugar phosphate/phosphate translocator At3g17430-like (LOC101310982), mRNA
Trinity_rosa.OF.SL.hul__21385	[O]	Posttranslational modification, protein turnover, chaperones	--	K15692|1.05646e-178|fve:101297781|E3 ubiquitin-protein ligase RNF133-like; K15692 E3 ubiquitin-protein ligase RNF13 [EC:6.3.2.19] (A)	[O]	Posttranslational modification, protein turnover, chaperones	Ring finger domain	Receptor homology region, transmembrane domain- and RING domain-containing protein 1 (Precursor) GN=K2A18.24 OS=Arabidopsis thaliana (Mouse-ear cress) PE=2 SV=1	Uncharacterized protein {ECO:0000313|EMBL:EMJ04075.1} (Fragment) OS=Prunus persica (Peach) PE=4 SV=1	PREDICTED: E3 ubiquitin-protein ligase RNF133-like [Fragaria vesca subsp. vesca]	PREDICTED: Fragaria vesca subsp. vesca E3 ubiquitin-protein ligase RNF133-like (LOC101297781), mRNA
Trinity_rosa.OF.SL.hul__45193	--	--	--	--	--	--	--	--	Uncharacterized protein {ECO:0000313|EMBL:EMJ22082.1} (Fragment) OS=Prunus persica (Peach) PE=4 SV=1	PREDICTED: putative disease resistance protein At3g14460 [Prunus mume]	Prunus persica hypothetical protein (PRUPE_ppa016937mg) mRNA, partial cds
Trinity_rosa.OF.SL.hul__37703	[M]	Cell wall/membrane/envelope biogenesis	Molecular Function: choline kinase activity (GO:0004103);; Biological Process: CDP-choline pathway (GO:0006657);; Biological Process: phosphorylation (GO:0016310);;	K14156|2.69839e-76|fve:101310742|choline/ethanolamine kinase-like; K14156 choline/ethanolamine kinase [EC:2.7.1.32 2.7.1.82] (A)	[M]	Cell wall/membrane/envelope biogenesis	Choline/ethanolamine kinase	Probable choline kinase 2 GN=At1g74320 OS=Arabidopsis thaliana (Mouse-ear cress) PE=2 SV=1	Uncharacterized protein {ECO:0000313|EMBL:EMJ19385.1} OS=Prunus persica (Peach) PE=4 SV=1	PREDICTED: choline/ethanolamine kinase-like [Fragaria vesca subsp. vesca]	PREDICTED: Fragaria vesca subsp. vesca choline/ethanolamine kinase-like (LOC101310742), mRNA
Trinity_rosa.OF.SL.hul__999	--	--	--	--	[R]	General function prediction only	GYF domain	--	Uncharacterized protein {ECO:0000313|EMBL:EXB40336.1} OS=Morus notabilis PE=4 SV=1	PREDICTED: uncharacterized protein LOC101308737 [Fragaria vesca subsp. vesca]	PREDICTED: Fragaria vesca subsp. vesca uncharacterized LOC101308737 (LOC101308737), mRNA
Trinity_rosa.OF.SL.hul__1135	[E]	Amino acid transport and metabolism	--	--	[E]	Amino acid transport and metabolism	FAD dependent oxidoreductase	--	Uncharacterized protein {ECO:0000313|EMBL:ACO61218.1} OS=Micromonas sp. (strain RCC299 / NOUM17) PE=4 SV=1	predicted protein [Micromonas sp. RCC299]	Micromonas sp. RCC299 chromosome 2 predicted protein (MICPUN_54175) mRNA, complete cds
Trinity_rosa.OF.SL.hul__20603	--	--	Biological Process: response to stress (GO:0006950);; Biological Process: response to abiotic stimulus (GO:0009628);; Biological Process: cellular metabolic process (GO:0044237);;	--	--	--	WRKY DNA -binding domain	Probable WRKY transcription factor 57 OS=Arabidopsis thaliana (Mouse-ear cress) PE=2 SV=1	Uncharacterized protein {ECO:0000313|EMBL:EMJ23812.1} OS=Prunus persica (Peach) PE=4 SV=1	PREDICTED: probable WRKY transcription factor 57-like [Fragaria vesca subsp. vesca]	PREDICTED: Fragaria vesca subsp. vesca probable WRKY transcription factor 57-like (LOC101292010), mRNA
Trinity_rosa.OF.SL.hul__11354	--	--	Biological Process: vacuolar transport (GO:0007034);; Cellular Component: retromer complex (GO:0030904);;	--	[R]	General function prediction only	Vacuolar protein sorting-associated protein 26	--	Uncharacterized protein {ECO:0000313|EMBL:EMJ10685.1} OS=Prunus persica (Peach) PE=4 SV=1	PREDICTED: Down syndrome critical region protein 3 homolog [Fragaria vesca subsp. vesca]	PREDICTED: Fragaria vesca subsp. vesca Down syndrome critical region protein 3 homolog (LOC101305469), mRNA
Trinity_rosa.OF.SL.hul__23785	--	--	Molecular Function: nutrient reservoir activity (GO:0045735);;	--	--	--	Cupin	11S globulin seed storage protein 2 basic chain (Precursor) OS=Sesamum indicum (Oriental sesame) PE=2 SV=1	Uncharacterized protein {ECO:0000313|EMBL:EMJ06635.1} OS=Prunus persica (Peach) PE=4 SV=1	PREDICTED: glutelin type-A 1-like [Fragaria vesca subsp. vesca]	PREDICTED: Fragaria vesca subsp. vesca glutelin type-A 1-like (LOC101306212), mRNA
Trinity_rosa.OF.SL.hul__15472	--	--	Cellular Component: integral component of membrane (GO:0016021);;	--	--	--	Sulfite exporter TauE/SafE	--	Uncharacterized protein {ECO:0000313|EMBL:EMJ18920.1} OS=Prunus persica (Peach) PE=4 SV=1	PREDICTED: uncharacterized protein LOC101293605 [Fragaria vesca subsp. vesca]	PREDICTED: Fragaria vesca subsp. vesca uncharacterized LOC101293605 (LOC101293605), mRNA
Trinity_rosa.OF.SL.hul__35176	--	--	Cellular Component: plasma membrane (GO:0005886);; Biological Process: defense response (GO:0006952);;	--	--	--	--	--	Uncharacterized protein {ECO:0000313|EMBL:EMJ00852.1} OS=Prunus persica (Peach) PE=4 SV=1	PREDICTED: uncharacterized protein LOC101314427 isoform 2 [Fragaria vesca subsp. vesca]	PREDICTED: Fragaria vesca subsp. vesca uncharacterized LOC101314427, transcript variant 2 (LOC101314427), mRNA
Trinity_rosa.OF.SL.hul__34155	[J]	Translation, ribosomal structure and biogenesis	Cellular Component: nucleolus (GO:0005730);; Cellular Component: plasma membrane (GO:0005886);; Cellular Component: chloroplast (GO:0009507);; Cellular Component: cytosolic small ribosomal subunit (GO:0022627);;	K02975|2.14529e-72|fve:101301719|40S ribosomal protein S25-4-like; K02975 small subunit ribosomal protein S25e (A)	[J]	Translation, ribosomal structure and biogenesis	S25 ribosomal protein	40S ribosomal protein S25 GN=RPS25 OS=Solanum lycopersicum (Tomato) PE=3 SV=1	Uncharacterized protein {ECO:0000313|EMBL:KDO58114.1} OS=Citrus sinensis (Sweet orange) PE=4 SV=1	PREDICTED: 40S ribosomal protein S25-4-like [Fragaria vesca subsp. vesca]	PREDICTED: Fragaria vesca subsp. vesca 40S ribosomal protein S25-2-like (LOC101305628), mRNA
Trinity_rosa.OF.SL.hul__35373	--	--	--	K05391|7.33057e-58|fve:101296790|cyclic nucleotide-gated ion channel 1-like; K05391 cyclic nucleotide gated channel, other eukaryote (A)	[PT]	--	--	Probable cyclic nucleotide-gated ion channel 10 GN=F6F3.13 OS=Arabidopsis thaliana (Mouse-ear cress) PE=2 SV=2	Uncharacterized protein {ECO:0000313|EMBL:EMJ10112.1} (Fragment) OS=Prunus persica (Peach) PE=4 SV=1	PREDICTED: cyclic nucleotide-gated ion channel 1-like [Fragaria vesca subsp. vesca]	PREDICTED: Fragaria vesca subsp. vesca probable cyclic nucleotide-gated ion channel 3-like (LOC101311550), mRNA
Trinity_rosa.OF.SL.hul__57035	--	--	--	--	[R]	General function prediction only	zinc-binding in reverse transcriptase	--	Uncharacterized protein {ECO:0000313|EMBL:EMJ21971.1} OS=Prunus persica (Peach) PE=4 SV=1	PREDICTED: putative ribonuclease H protein At1g65750 [Prunus mume]	--
Trinity_rosa.OF.SL.hul__18947	[M]	Cell wall/membrane/envelope biogenesis	Cellular Component: cytosol (GO:0005829);; Molecular Function: GDP-mannose 4,6-dehydratase activity (GO:0008446);; Biological Process: unidimensional cell growth (GO:0009826);; Biological Process: GDP-mannose metabolic process (GO:0019673);; Biological Process: 'de novo' GDP-L-fucose biosynthetic process (GO:0042351);; Molecular Function: coenzyme binding (GO:0050662);;	K01711|0|fve:101303359|GDP-mannose 4,6 dehydratase 2-like; K01711 GDPmannose 4,6-dehydratase [EC:4.2.1.47] (A)	[G]	Carbohydrate transport and metabolism	NAD dependent epimerase/dehydratase family	GDP-mannose 4,6 dehydratase 2 GN=F24M12.200 OS=Arabidopsis thaliana (Mouse-ear cress) PE=1 SV=3	Uncharacterized protein {ECO:0000313|EMBL:EMJ05573.1} OS=Prunus persica (Peach) PE=3 SV=1	PREDICTED: GDP-mannose 4,6 dehydratase 2-like [Fragaria vesca subsp. vesca]	PREDICTED: Fragaria vesca subsp. vesca GDP-mannose 4,6 dehydratase 2-like (LOC101303359), mRNA
Trinity_rosa.OF.SL.hul__22530	[J]	Translation, ribosomal structure and biogenesis	Molecular Function: 3'-5'-exoribonuclease activity (GO:0000175);; Molecular Function: RNA binding (GO:0003723);; Cellular Component: nucleus (GO:0005634);; Biological Process: RNA processing (GO:0006396);; Biological Process: seed germination (GO:0009845);; Biological Process: regulation of flower development (GO:0009909);; Biological Process: histone lysine methylation (GO:0034968);; Biological …	K12587|6.3786e-178|pmum:103325554|exosome complex component MTR3-like; K12587 exosome complex component MTR3 (A)	--	--	3' exoribonuclease family, domain 1	Exosome complex exonuclease RRP46 homolog GN=RRP46 OS=Oryza sativa subsp. japonica (Rice) PE=1 SV=2	Uncharacterized protein {ECO:0000313|EMBL:EMJ06953.1} OS=Prunus persica (Peach) PE=4 SV=1	PREDICTED: exosome complex component MTR3-like [Prunus mume]	PREDICTED: Prunus mume exosome complex component MTR3-like (LOC103325554), mRNA
Trinity_rosa.OF.SL.hul__20569	--	--	--	--	[I]	Lipid transport and metabolism	CRAL/TRIO domain	Phosphatidylinositol/phosphatidylcholine transfer protein SFH4 GN=SFH4 OS=Arabidopsis thaliana (Mouse-ear cress) PE=2 SV=1	Uncharacterized protein {ECO:0000313|EMBL:EMJ23528.1} OS=Prunus persica (Peach) PE=4 SV=1	PREDICTED: uncharacterized protein LOC101307887 [Fragaria vesca subsp. vesca]	PREDICTED: Fragaria vesca subsp. vesca uncharacterized LOC101307887 (LOC101307887), mRNA
Trinity_rosa.OF.SL.hul__32526	--	--	Molecular Function: DNA binding (GO:0003677);; Biological Process: regulation of transcription, DNA-templated (GO:0006355);;	--	--	--	No apical meristem (NAM) protein	Protein NTM1-like 8 {ECO:0000303|PubMed:19704545} OS=Arabidopsis thaliana (Mouse-ear cress) PE=1 SV=1	Uncharacterized protein {ECO:0000313|EMBL:EMJ06708.1} OS=Prunus persica (Peach) PE=4 SV=1	PREDICTED: NAC domain-containing protein 89-like [Fragaria vesca subsp. vesca]	PREDICTED: Fragaria vesca subsp. vesca NAC domain-containing protein 89-like (LOC101314151), mRNA
Trinity_rosa.OF.SL.hul__24	--	--	--	--	--	--	--	--	--	--	Sorghum bicolor hypothetical protein, mRNA
Trinity_rosa.OF.SL.hul__37102	[BQ]	--	Molecular Function: histone deacetylase activity (GO:0004407);; Biological Process: histone deacetylation (GO:0016575);;	K11418|5.12933e-115|pmum:103320545|histone deacetylase 2; K11418 histone deacetylase 11 [EC:3.5.1.98] (A)	[B]	Chromatin structure and dynamics	Histone deacetylase domain	Histone deacetylase 2 GN=HDA2 OS=Arabidopsis thaliana (Mouse-ear cress) PE=2 SV=2	Uncharacterized protein {ECO:0000313|EMBL:EMJ26901.1} OS=Prunus persica (Peach) PE=4 SV=1	PREDICTED: histone deacetylase 2 [Prunus mume]	PREDICTED: Fragaria vesca subsp. vesca histone deacetylase 2-like (LOC101306979), mRNA
Trinity_rosa.OF.SL.hul__52140	--	--	Molecular Function: binding (GO:0005488);;	--	--	--	--	--	Putative uncharacterized protein {ECO:0000313|EMBL:CAN67176.1} OS=Vitis vinifera (Grape) PE=4 SV=1	hypothetical protein VITISV_024972 [Vitis vinifera]	--
Trinity_rosa.OF.SL.hul__12612	[P]	Inorganic ion transport and metabolism	Molecular Function: ATP binding (GO:0005524);; Cellular Component: endoplasmic reticulum (GO:0005783);; Biological Process: obsolete ATP catabolic process (GO:0006200);; Biological Process: transport (GO:0006810);; Molecular Function: ATPase activity (GO:0016887);; Biological Process: protein insertion into ER membrane (GO:0045048);; Molecular Function: metal ion binding (GO:0046872);;	K01551|0|fve:101299899|ATPase ASNA1 homolog; K01551 arsenite-transporting ATPase [EC:3.6.3.16] (A)	[P]	Inorganic ion transport and metabolism	Anion-transporting ATPase	--	ATPase ASNA1 homolog {ECO:0000256|HAMAP-Rule:MF_03112} OS=Prunus persica (Peach) PE=3 SV=1	PREDICTED: ATPase ASNA1 homolog [Fragaria vesca subsp. vesca]	PREDICTED: Fragaria vesca subsp. vesca ATPase ASNA1 homolog (LOC101299899), mRNA
Trinity_rosa.OF.SL.hul__183	--	--	--	--	--	--	--	--	--	--	Chlamydomonas reinhardtii strain CC-503 cw92 mt+
Trinity_rosa.OF.SL.hul__52055	--	--	--	--	--	--	--	--	--	PREDICTED: F-box protein At5g07610-like isoform 2 [Fragaria vesca subsp. vesca]	PREDICTED: Fragaria vesca subsp. vesca F-box protein At5g07610-like (LOC101299113), mRNA
Trinity_rosa.OF.SL.hul__34156	[RTKL]	--	Molecular Function: protein serine/threonine kinase activity (GO:0004674);; Molecular Function: binding (GO:0005488);; Biological Process: cellular process (GO:0009987);; Biological Process: single-organism developmental process (GO:0044767);; Biological Process: anatomical structure development (GO:0048856);;	K07760|7.84973e-72|fve:101301646|cyclin-dependent kinase B1-1-like; K07760 cyclin-dependent kinase [EC:2.7.11.22] (A)	[R]	General function prediction only	Protein kinase domain	Cyclin-dependent kinase B1-1 OS=Oryza sativa subsp. japonica (Rice) PE=2 SV=1	Putative uncharacterized protein {ECO:0000313|EMBL:ADE76355.1} OS=Picea sitchensis (Sitka spruce) PE=2 SV=1	PREDICTED: cyclin-dependent kinase B1-1-like [Fragaria vesca subsp. vesca]	PREDICTED: Fragaria vesca subsp. vesca cyclin-dependent kinase B1-1-like (LOC101301646), mRNA
Trinity_rosa.OF.SL.hul__20971	--	--	--	--	[R]	General function prediction only	Protein of unknown function DUF89	Uncharacterized protein At2g17340 GN=At2g17340 OS=Arabidopsis thaliana (Mouse-ear cress) PE=1 SV=1	Uncharacterized protein {ECO:0000313|EnsemblPlants:GLYMA09G28120.1} OS=Glycine max (Soybean) PE=4 SV=1	PREDICTED: uncharacterized protein At2g17340-like [Fragaria vesca subsp. vesca]	PREDICTED: Fragaria vesca subsp. vesca uncharacterized LOC101306098 (LOC101306098), mRNA
Trinity_rosa.OF.SL.hul__22963	--	--	Molecular Function: transcription factor activity, sequence-specific DNA binding (GO:0003700);; Biological Process: regulation of transcription, DNA-templated (GO:0006355);; Biological Process: systemic acquired resistance, salicylic acid mediated signaling pathway (GO:0009862);; Biological Process: defense response to bacterium (GO:0042742);; Molecular Function: sequence-specific DNA binding (GO…	K14431|0|fve:101292708|transcription factor TGA7-like; K14431 transcription factor TGA (A)	--	--	Seed dormancy control	Transcription factor TGA7 GN=F28K19.13 OS=Arabidopsis thaliana (Mouse-ear cress) PE=1 SV=1	Uncharacterized protein {ECO:0000313|EMBL:EMJ23288.1} OS=Prunus persica (Peach) PE=4 SV=1	PREDICTED: transcription factor TGA7-like [Fragaria vesca subsp. vesca]	PREDICTED: Fragaria vesca subsp. vesca transcription factor TGA7-like (LOC101292708), mRNA
Trinity_rosa.OF.SL.hul__33898	[LKJ]	--	Molecular Function: hydrolase activity (GO:0016787);; Molecular Function: organic cyclic compound binding (GO:0097159);; Molecular Function: heterocyclic compound binding (GO:1901363);;	K13179|5.94324e-17|gmx:100793807|DEAD-box ATP-dependent RNA helicase 27-like; K13179 ATP-dependent RNA helicase DDX18/HAS1 [EC:3.6.4.13] (A)	[A]	RNA processing and modification	--	DEAD-box ATP-dependent RNA helicase 27 GN=RH27 OS=Arabidopsis thaliana (Mouse-ear cress) PE=2 SV=2	Uncharacterized protein {ECO:0000313|EnsemblPlants:GLYMA06G23290.1} OS=Glycine max (Soybean) PE=3 SV=1	PREDICTED: DEAD-box ATP-dependent RNA helicase 27-like [Glycine max]	PREDICTED: Fragaria vesca subsp. vesca DEAD-box ATP-dependent RNA helicase 51-like (LOC101296380), mRNA
Trinity_rosa.OF.SL.hul__19637	--	--	--	--	--	--	--	--	--	--	Rosa rugosa Rdr1 homologous region genomic sequence
Trinity_rosa.OF.SL.hul__20316	[K]	Transcription	Biological Process: RNA splicing, via endonucleolytic cleavage and ligation (GO:0000394);; Molecular Function: RNA binding (GO:0003723);; Molecular Function: DNA-directed RNA polymerase activity (GO:0003899);; Cellular Component: DNA-directed RNA polymerase II, core complex (GO:0005665);; Biological Process: transcription from RNA polymerase II promoter (GO:0006366);;	K03015|2.71968e-126|fve:101292518|DNA-directed RNA polymerase II subunit RPB7-like; K03015 DNA-directed RNA polymerase II subunit RPB7 (A)	[K]	Transcription	SHS2 domain found in N terminus of Rpb7p/Rpc25p/MJ0397	DNA-directed RNA polymerase II subunit RPB7 OS=Glycine max (Soybean) PE=2 SV=1	Uncharacterized protein {ECO:0000313|EMBL:EMJ13349.1} OS=Prunus persica (Peach) PE=4 SV=1	PREDICTED: DNA-directed RNA polymerase II subunit RPB7-like [Fragaria vesca subsp. vesca]	PREDICTED: Fragaria vesca subsp. vesca DNA-directed RNA polymerase II subunit RPB7-like (LOC101292518), mRNA
Trinity_rosa.OF.SL.hul__25623	--	--	Biological Process: polysaccharide biosynthetic process (GO:0000271);; Molecular Function: protein serine/threonine kinase activity (GO:0004674);; Molecular Function: ATP binding (GO:0005524);; Cellular Component: nucleus (GO:0005634);; Cellular Component: cytosol (GO:0005829);; Cellular Component: plasma membrane (GO:0005886);; Biological Process: starch catabolic process (GO:0005983);; Biologic…	K01177|8.25351e-180|fve:101312918|beta-amylase 1, chloroplastic-like; K01177 beta-amylase [EC:3.2.1.2] (A)	--	--	Glycosyl hydrolase family 14	Beta-amylase 1, chloroplastic (Precursor) GN=F14O13.12 OS=Arabidopsis thaliana (Mouse-ear cress) PE=1 SV=1	Beta-amylase {ECO:0000256|RuleBase:RU000509} OS=Prunus persica (Peach) PE=3 SV=1	PREDICTED: beta-amylase 1, chloroplastic-like [Fragaria vesca subsp. vesca]	PREDICTED: Fragaria vesca subsp. vesca beta-amylase 1, chloroplastic-like (LOC101312918), mRNA
Trinity_rosa.OF.SL.hul__23650	[R]	General function prediction only	--	--	--	--	--	--	Uncharacterized protein {ECO:0000313|EMBL:EMJ21608.1} OS=Prunus persica (Peach) PE=4 SV=1	PREDICTED: uncharacterized protein LOC101313448 [Fragaria vesca subsp. vesca]	PREDICTED: Fragaria vesca subsp. vesca uncharacterized LOC101313448 (LOC101313448), mRNA
Trinity_rosa.OF.SL.hul__57312	--	--	Molecular Function: catalytic activity (GO:0003824);; Biological Process: metabolic process (GO:0008152);;	--	[I]	Lipid transport and metabolism	--	--	Uncharacterized protein {ECO:0000313|EMBL:EMJ12860.1} OS=Prunus persica (Peach) PE=4 SV=1	PREDICTED: bifunctional epoxide hydrolase 2-like [Fragaria vesca subsp. vesca]	PREDICTED: Fragaria vesca subsp. vesca bifunctional epoxide hydrolase 2-like (LOC101313447), misc_RNA
Trinity_rosa.OF.SL.hul__27340	--	--	--	--	--	--	Plant protein of unknown function (DUF936)	--	Uncharacterized protein {ECO:0000313|EMBL:EMJ23072.1} OS=Prunus persica (Peach) PE=4 SV=1	PREDICTED: uncharacterized protein LOC101312186 [Fragaria vesca subsp. vesca]	PREDICTED: Fragaria vesca subsp. vesca uncharacterized LOC101312186 (LOC101312186), mRNA
Trinity_rosa.OF.SL.hul__3466	--	--	Cellular Component: cytosol (GO:0005829);; Cellular Component: plasmodesma (GO:0009506);;	K17973|0|fve:101306314|N-alpha-acetyltransferase 25, NatB auxiliary subunit-like; K17973 N-terminal acetyltransferase B complex non-catalytic subunit (A)	[Z]	Cytoskeleton	N-acetyltransferase B complex (NatB) non catalytic subunit	--	Uncharacterized protein {ECO:0000313|EMBL:EMJ08350.1} OS=Prunus persica (Peach) PE=4 SV=1	PREDICTED: N-alpha-acetyltransferase 25, NatB auxiliary subunit-like [Fragaria vesca subsp. vesca]	PREDICTED: Fragaria vesca subsp. vesca N-alpha-acetyltransferase 25, NatB auxiliary subunit-like (LOC101306314), mRNA
Trinity_rosa.OF.SL.hul__3387	--	--	--	--	[R]	General function prediction only	PPR repeat family	Pentatricopeptide repeat-containing protein At4g19440, chloroplastic (Precursor) GN=At4g19440 OS=Arabidopsis thaliana (Mouse-ear cress) PE=2 SV=2	Uncharacterized protein {ECO:0000313|EMBL:EMJ18352.1} OS=Prunus persica (Peach) PE=4 SV=1	hypothetical protein PRUPE_ppa001463mg [Prunus persica]	Prunus persica hypothetical protein (PRUPE_ppa001463mg) mRNA, complete cds
Trinity_rosa.OF.SL.hul__9040	[L]	Replication, recombination and repair	Molecular Function: ATP binding (GO:0005524);; Molecular Function: nucleoside-triphosphatase activity (GO:0017111);;	K07478|0|fve:101310828|ATPase WRNIP1-like; K07478 putative ATPase (A)	[L]	Replication, recombination and repair	MgsA AAA+ ATPase C terminal	Replication factor C subunit 2 GN=OsJ_35406 OS=Oryza sativa subsp. japonica (Rice) PE=2 SV=1	Uncharacterized protein {ECO:0000313|EMBL:EEE97211.2} OS=Populus trichocarpa (Western balsam poplar) PE=4 SV=2	PREDICTED: ATPase WRNIP1-like [Fragaria vesca subsp. vesca]	PREDICTED: Fragaria vesca subsp. vesca ATPase WRNIP1-like (LOC101310828), mRNA
Trinity_rosa.OF.SL.hul__22800	[J]	Translation, ribosomal structure and biogenesis	Molecular Function: structural constituent of ribosome (GO:0003735);; Cellular Component: ribosome (GO:0005840);; Biological Process: translation (GO:0006412);;	K02925|0|pmum:103319017|60S ribosomal protein L3-2; K02925 large subunit ribosomal protein L3e (A)	[J]	Translation, ribosomal structure and biogenesis	Ribosomal protein L3	60S ribosomal protein L3 GN=RPL3 OS=Oryza sativa subsp. japonica (Rice) PE=2 SV=2	Uncharacterized protein {ECO:0000313|EMBL:KCW57121.1} OS=Eucalyptus grandis (Flooded gum) PE=3 SV=1	PREDICTED: 60S ribosomal protein L3 [Eucalyptus grandis]	PREDICTED: Prunus mume 60S ribosomal protein L3-2 (LOC103319017), mRNA
Trinity_rosa.OF.SL.hul__34828	--	--	Cellular Component: cytoskeleton (GO:0005856);; Biological Process: phagocytosis (GO:0006909);;	--	[S]	Function unknown	ELMO/CED-12 family	--	Uncharacterized protein {ECO:0000313|EMBL:ESR51283.1} OS=Citrus clementina PE=4 SV=1	PREDICTED: ELMO domain-containing protein A-like [Fragaria vesca subsp. vesca]	PREDICTED: Fragaria vesca subsp. vesca ELMO domain-containing protein A-like (LOC101307456), mRNA
Trinity_rosa.OF.SL.hul__50406	--	--	--	--	--	--	--	--	--	--	Triticum aestivum chromosome 3B, genomic scaffold, cultivar Chinese Spring
Trinity_rosa.OF.SL.hul__13110	--	--	--	--	--	--	--	WAT1-related protein At5g40240 GN=At5g40240 OS=Arabidopsis thaliana (Mouse-ear cress) PE=2 SV=1	Uncharacterized protein {ECO:0000313|EMBL:EMJ23434.1} OS=Prunus persica (Peach) PE=4 SV=1	PREDICTED: auxin-induced protein 5NG4-like [Fragaria vesca subsp. vesca]	PREDICTED: Fragaria vesca subsp. vesca auxin-induced protein 5NG4-like (LOC101314558), mRNA
Trinity_rosa.OF.SL.hul__23625	--	--	--	--	[K]	Transcription	--	--	Uncharacterized protein {ECO:0000313|EMBL:EXB38953.1} OS=Morus notabilis PE=4 SV=1	PREDICTED: uncharacterized protein LOC101296226 [Fragaria vesca subsp. vesca]	PREDICTED: Fragaria vesca subsp. vesca uncharacterized LOC101296226 (LOC101296226), mRNA
Trinity_rosa.OF.SL.hul__20872	[P]	Inorganic ion transport and metabolism	Biological Process: cation transport (GO:0006812);; Molecular Function: cation transmembrane transporter activity (GO:0008324);; Biological Process: response to nematode (GO:0009624);; Molecular Function: efflux transmembrane transporter activity (GO:0015562);; Cellular Component: integral component of membrane (GO:0016021);; Biological Process: transmembrane transport (GO:0055085);;	K14692|0|pper:PRUPE_ppa006837mg|hypothetical protein; K14692 solute carrier family 30 (zinc transporter), member 5/7 (A)	[P]	Inorganic ion transport and metabolism	Cation efflux family	Metal tolerance protein C2 GN=T21B14.8 OS=Arabidopsis thaliana (Mouse-ear cress) PE=2 SV=1	Uncharacterized protein {ECO:0000313|EMBL:EMJ03261.1} OS=Prunus persica (Peach) PE=4 SV=1	hypothetical protein PRUPE_ppa006837mg [Prunus persica]	PREDICTED: Fragaria vesca subsp. vesca metal tolerance protein C2-like (LOC101313039), mRNA
Trinity_rosa.OF.SL.hul__2593	[S]	Function unknown	Molecular Function: protein kinase activity (GO:0004672);; Molecular Function: ATP binding (GO:0005524);; Cellular Component: plasma membrane (GO:0005886);; Biological Process: protein phosphorylation (GO:0006468);; Cellular Component: integral component of membrane (GO:0016021);; Molecular Function: 2-alkenal reductase [NAD(P)] activity (GO:0032440);; Biological Process: oxidation-reduction proc…	--	--	--	Leucine rich repeat	Probable LRR receptor-like serine/threonine-protein kinase At1g12460 (Precursor) GN=At1g12460 OS=Arabidopsis thaliana (Mouse-ear cress) PE=2 SV=1	Uncharacterized protein {ECO:0000313|EMBL:EMJ11576.1} OS=Prunus persica (Peach) PE=4 SV=1	PREDICTED: probable LRR receptor-like serine/threonine-protein kinase At1g12460-like [Fragaria vesca subsp. vesca]	PREDICTED: Fragaria vesca subsp. vesca probable LRR receptor-like serine/threonine-protein kinase At1g12460-like (LOC101306817), mRNA
Trinity_rosa.OF.SL.hul__50391	[KAD]	--	Molecular Function: DNA binding (GO:0003677);; Molecular Function: chromatin binding (GO:0003682);;	K09422|6.897e-46|fve:101314701|myb protein-like; K09422 myb proto-oncogene protein, plant (A)	[K]	Transcription	Myb-like DNA-binding domain	Transcription factor MYB44 GN=K8K14.2 OS=Arabidopsis thaliana (Mouse-ear cress) PE=2 SV=1	Myb transcription factor {ECO:0000313|EMBL:ABK20308.1} OS=Malus domestica (Apple) PE=2 SV=1	PREDICTED: myb protein-like [Fragaria vesca subsp. vesca]	PREDICTED: Fragaria vesca subsp. vesca myb protein-like (LOC101314701), mRNA
Trinity_rosa.OF.SL.hul__20440	--	--	Biological Process: lipid metabolic process (GO:0006629);; Molecular Function: phosphoric diester hydrolase activity (GO:0008081);;	--	--	--	--	PI-PLC X domain-containing protein At5g67130 (Precursor) GN=At5g67130 OS=Arabidopsis thaliana (Mouse-ear cress) PE=1 SV=1	Uncharacterized protein {ECO:0000313|EMBL:EMJ02260.1} OS=Prunus persica (Peach) PE=4 SV=1	PREDICTED: PI-PLC X domain-containing protein At5g67130-like [Fragaria vesca subsp. vesca]	PREDICTED: Fragaria vesca subsp. vesca PI-PLC X domain-containing protein At5g67130-like (LOC101293574), mRNA
Trinity_rosa.OF.SL.hul__43930	--	--	--	--	--	--	--	--	Uncharacterized protein {ECO:0000313|EMBL:EMJ13134.1} OS=Prunus persica (Peach) PE=3 SV=1	PREDICTED: protein Iojap, chloroplastic-like [Fragaria vesca subsp. vesca]	PREDICTED: Fragaria vesca subsp. vesca protein Iojap, chloroplastic-like (LOC101304948), mRNA
Trinity_rosa.OF.SL.hul__5184	--	--	--	K12125|0|fve:101299956|uncharacterized protein LOC101299956; K12125 protein EARLY FLOWERING 3 (A)	--	--	--	Protein EARLY FLOWERING 3 OS=Arabidopsis thaliana (Mouse-ear cress) PE=1 SV=1	Uncharacterized protein {ECO:0000313|EMBL:EMJ17733.1} OS=Prunus persica (Peach) PE=4 SV=1	PREDICTED: uncharacterized protein LOC101299956 [Fragaria vesca subsp. vesca]	PREDICTED: Fragaria vesca subsp. vesca uncharacterized LOC101299956 (LOC101299956), mRNA
Trinity_rosa.OF.SL.hul__12981	[V]	Defense mechanisms	Biological Process: drug transmembrane transport (GO:0006855);; Molecular Function: drug transmembrane transporter activity (GO:0015238);; Molecular Function: antiporter activity (GO:0015297);; Cellular Component: membrane (GO:0016020);;	K03327|0|fve:101307660|protein TRANSPARENT TESTA 12-like; K03327 multidrug resistance protein, MATE family (A)	[R]	General function prediction only	MatE	Protein TRANSPARENT TESTA 12 GN=F17J16_80 OS=Arabidopsis thaliana (Mouse-ear cress) PE=2 SV=1	MATE efflux family protein {ECO:0000256|RuleBase:RU004914} OS=Prunus persica (Peach) PE=3 SV=1	PREDICTED: protein TRANSPARENT TESTA 12-like [Fragaria vesca subsp. vesca]	PREDICTED: Fragaria vesca subsp. vesca protein TRANSPARENT TESTA 12-like (LOC101303667), mRNA
Trinity_rosa.OF.SL.hul__15366	[RTKL]	--	--	--	[T]	Signal transduction mechanisms	Protein kinase domain	CBL-interacting serine/threonine-protein kinase 9 OS=Arabidopsis thaliana (Mouse-ear cress) PE=1 SV=2	Uncharacterized protein {ECO:0000313|EMBL:EMJ19203.1} OS=Prunus persica (Peach) PE=4 SV=1	PREDICTED: CBL-interacting serine/threonine-protein kinase 9-like [Fragaria vesca subsp. vesca]	PREDICTED: Fragaria vesca subsp. vesca CBL-interacting serine/threonine-protein kinase 9-like (LOC101298539), mRNA
Trinity_rosa.OF.SL.hul__3115	--	--	--	--	--	--	--	--	--	--	Capronia epimyces CBS 606.96 hypothetical protein partial mRNA
Trinity_rosa.OF.SL.hul__10247	[J]	Translation, ribosomal structure and biogenesis	Biological Process: metabolic process (GO:0008152);; Molecular Function: methyltransferase activity (GO:0008168);; Biological Process: cellular process (GO:0009987);;	K14835|0|fve:101293286|putative ribosomal RNA methyltransferase NOP2-like; K14835 ribosomal RNA methyltransferase Nop2 [EC:2.1.1.-] (A)	[A]	RNA processing and modification	NOL1/NOP2/sun family	--	Uncharacterized protein {ECO:0000313|EMBL:EMJ01937.1} (Fragment) OS=Prunus persica (Peach) PE=4 SV=1	PREDICTED: putative ribosomal RNA methyltransferase NOP2-like [Fragaria vesca subsp. vesca]	PREDICTED: Fragaria vesca subsp. vesca putative ribosomal RNA methyltransferase NOP2-like (LOC101293286), mRNA
Trinity_rosa.OF.SL.hul__15628	--	--	--	--	--	--	Domain of unknown function (DUF702)	Protein SHI RELATED SEQUENCE 5 GN=SRS5 OS=Arabidopsis thaliana (Mouse-ear cress) PE=2 SV=1	Uncharacterized protein {ECO:0000313|EMBL:EMJ23081.1} OS=Prunus persica (Peach) PE=4 SV=1	PREDICTED: uncharacterized protein LOC101294911 [Fragaria vesca subsp. vesca]	PREDICTED: Fragaria vesca subsp. vesca uncharacterized LOC101294911 (LOC101294911), mRNA
Trinity_rosa.OF.SL.hul__30017	--	--	--	--	--	--	--	23 kDa jasmonate-induced protein OS=Hordeum vulgare (Barley) PE=2 SV=1	23 kDa jasmonate-induced protein {ECO:0000313|EMBL:AIS71930.1} OS=Citrullus lanatus (Watermelon) PE=2 SV=1	PREDICTED: 23 kDa jasmonate-induced protein-like [Pyrus x bretschneideri]	PREDICTED: Fragaria vesca subsp. vesca 23 kDa jasmonate-induced protein-like (LOC101297462), mRNA
Trinity_rosa.OF.SL.hul__12435	[T]	Signal transduction mechanisms	--	--	--	--	Histidine kinase-, DNA gyrase B-, and HSP90-like ATPase	--	--	--	--
Trinity_rosa.OF.SL.hul__22958	--	--	--	--	--	--	--	--	Uncharacterized protein {ECO:0000313|EMBL:EMJ05534.1} OS=Prunus persica (Peach) PE=4 SV=1	PREDICTED: uncharacterized protein LOC101312961 [Fragaria vesca subsp. vesca]	PREDICTED: Fragaria vesca subsp. vesca uncharacterized LOC101312961 (LOC101312961), mRNA
Trinity_rosa.OF.SL.hul__20245	--	--	Cellular Component: integral component of membrane (GO:0016021);;	K15285|0|fve:101291147|uncharacterized membrane protein At1g06890-like; K15285 solute carrier family 35, member E3 (A)	[GE]	--	Triose-phosphate Transporter family	Uncharacterized membrane protein At1g06890 GN=At1g06890 OS=Arabidopsis thaliana (Mouse-ear cress) PE=1 SV=1	Uncharacterized protein {ECO:0000313|EMBL:EMJ24448.1} OS=Prunus persica (Peach) PE=4 SV=1	PREDICTED: uncharacterized membrane protein At1g06890-like [Fragaria vesca subsp. vesca]	PREDICTED: Fragaria vesca subsp. vesca uncharacterized LOC101291147 (LOC101291147), mRNA
Trinity_rosa.OF.SL.hul__3211	--	--	--	--	--	--	SANTA (SANT Associated)	--	Uncharacterized protein {ECO:0000313|EMBL:EMJ07922.1} (Fragment) OS=Prunus persica (Peach) PE=4 SV=1	PREDICTED: uncharacterized protein LOC101312069 [Fragaria vesca subsp. vesca]	PREDICTED: Fragaria vesca subsp. vesca uncharacterized LOC101313444 (LOC101313444), mRNA
Trinity_rosa.OF.SL.hul__10842	--	--	--	--	--	--	--	--	Uncharacterized protein isoform 2 {ECO:0000313|EMBL:EOY10316.1} OS=Theobroma cacao (Cacao) PE=4 SV=1	PREDICTED: uncharacterized protein LOC101293522 [Fragaria vesca subsp. vesca]	PREDICTED: Fragaria vesca subsp. vesca uncharacterized LOC101293522 (LOC101293522), mRNA
Trinity_rosa.OF.SL.hul__35365	--	--	Cellular Component: endosome (GO:0005768);; Cellular Component: trans-Golgi network (GO:0005802);; Cellular Component: plasma membrane (GO:0005886);; Molecular Function: cellulose synthase (UDP-forming) activity (GO:0016760);;	--	--	--	--	Xyloglucan glycosyltransferase 4 GN=CSLC4 OS=Arabidopsis thaliana (Mouse-ear cress) PE=1 SV=1	Uncharacterized protein {ECO:0000313|EMBL:KCW56075.1} OS=Eucalyptus grandis (Flooded gum) PE=4 SV=1	PREDICTED: xyloglucan glycosyltransferase 4-like [Fragaria vesca subsp. vesca]	PREDICTED: Fragaria vesca subsp. vesca xyloglucan glycosyltransferase 4-like (LOC101309856), mRNA
Trinity_rosa.OF.SL.hul__24245	--	--	--	--	--	--	--	--	--	--	PREDICTED: Fragaria vesca subsp. vesca uncharacterized LOC101301991 (LOC101301991), misc_RNA
Trinity_rosa.OF.SL.hul__51596	--	--	--	--	--	--	--	--	Uncharacterized protein {ECO:0000313|EMBL:EMJ26578.1} OS=Prunus persica (Peach) PE=4 SV=1	PREDICTED: uncharacterized protein LOC101301072 [Fragaria vesca subsp. vesca]	PREDICTED: Fragaria vesca subsp. vesca uncharacterized LOC101301072 (LOC101301072), mRNA
Trinity_rosa.OF.SL.hul__17131	[GEPR]	--	Molecular Function: sugar:proton symporter activity (GO:0005351);; Cellular Component: integral component of membrane (GO:0016021);; Molecular Function: 2-alkenal reductase [NAD(P)] activity (GO:0032440);; Biological Process: carbohydrate transmembrane transport (GO:0034219);; Biological Process: oxidation-reduction process (GO:0055114);;	K08145|0|fve:101306742|uncharacterized protein LOC101306742; K08145 MFS transporter, SP family, solute carrier family 2 (facilitated glucose transporter), member 8 (A)	[R]	General function prediction only	Sugar (and other) transporter	Sugar transporter ERD6-like 5 GN=At1g54730 OS=Arabidopsis thaliana (Mouse-ear cress) PE=2 SV=2	Uncharacterized protein {ECO:0000313|EMBL:EMJ06324.1} OS=Prunus persica (Peach) PE=3 SV=1	PREDICTED: uncharacterized protein LOC101306742 [Fragaria vesca subsp. vesca]	PREDICTED: Fragaria vesca subsp. vesca uncharacterized LOC101306742 (LOC101306742), mRNA
Trinity_rosa.OF.SL.hul__16082	--	--	--	K08827|0|fve:101299951|uncharacterized protein LOC101299951; K08827 serine/threonine-protein kinase PRP4 [EC:2.7.11.1] (A)	[A]	RNA processing and modification	--	--	Uncharacterized protein {ECO:0000313|EMBL:EMJ28559.1} OS=Prunus persica (Peach) PE=4 SV=1	PREDICTED: uncharacterized protein LOC101299951 [Fragaria vesca subsp. vesca]	PREDICTED: Fragaria vesca subsp. vesca uncharacterized LOC101299951 (LOC101299951), mRNA
Trinity_rosa.OF.SL.hul__3567	[R]	General function prediction only	Biological Process: meristem structural organization (GO:0009933);; Biological Process: single-organism cellular process (GO:0044763);;	--	[R]	General function prediction only	Tetratricopeptide repeat	Protein TONSOKU GN=MVE11.9 OS=Arabidopsis thaliana (Mouse-ear cress) PE=1 SV=2	Uncharacterized protein {ECO:0000313|EMBL:EMJ17609.1} OS=Prunus persica (Peach) PE=4 SV=1	PREDICTED: protein TONSOKU-like [Fragaria vesca subsp. vesca]	PREDICTED: Fragaria vesca subsp. vesca protein TONSOKU-like (LOC101313938), mRNA
Trinity_rosa.OF.SL.hul__19274	[O]	Posttranslational modification, protein turnover, chaperones	--	--	[O]	Posttranslational modification, protein turnover, chaperones	DnaJ domain	Chaperone protein dnaJ 39 GN=T2K10.3 OS=Arabidopsis thaliana (Mouse-ear cress) PE=2 SV=2	DNAJ heat shock N-terminal domain-containing protein {ECO:0000313|EMBL:EOY02473.1} OS=Theobroma cacao (Cacao) PE=4 SV=1	PREDICTED: uncharacterized protein LOC101298739 [Fragaria vesca subsp. vesca]	PREDICTED: Fragaria vesca subsp. vesca uncharacterized LOC101298739 (LOC101298739), mRNA
Trinity_rosa.OF.SL.hul__16714	[O]	Posttranslational modification, protein turnover, chaperones	--	K05956|0|fve:101313058|geranylgeranyl transferase type-2 subunit beta-like; K05956 geranylgeranyl transferase type-2 subunit beta [EC:2.5.1.60] (A)	[O]	Posttranslational modification, protein turnover, chaperones	Prenyltransferase and squalene oxidase repeat	Geranylgeranyl transferase type-1 subunit beta GN=F12L6 OS=Arabidopsis thaliana (Mouse-ear cress) PE=1 SV=1	Uncharacterized protein {ECO:0000313|EMBL:EMJ16910.1} OS=Prunus persica (Peach) PE=4 SV=1	PREDICTED: geranylgeranyl transferase type-2 subunit beta-like [Fragaria vesca subsp. vesca]	PREDICTED: Fragaria vesca subsp. vesca geranylgeranyl transferase type-2 subunit beta-like (LOC101299746), mRNA
Trinity_rosa.OF.SL.hul__26139	--	--	Biological Process: N-terminal protein myristoylation (GO:0006499);; Molecular Function: protein-N-terminal asparagine amidohydrolase activity (GO:0008418);; Biological Process: hormone-mediated signaling pathway (GO:0009755);;	K14662|1.81613e-75|fve:101309081|protein N-terminal asparagine amidohydrolase-like; K14662 protein N-terminal asparagine amidohydrolase [EC:3.5.1.-] (A)	--	--	Protein N-terminal asparagine amidohydrolase	--	Uncharacterized protein {ECO:0000313|EMBL:EMJ19429.1} OS=Prunus persica (Peach) PE=4 SV=1	PREDICTED: protein N-terminal asparagine amidohydrolase-like [Fragaria vesca subsp. vesca]	PREDICTED: Fragaria vesca subsp. vesca protein N-terminal asparagine amidohydrolase-like (LOC101309081), mRNA
Trinity_rosa.OF.SL.hul__59889	--	--	--	--	[R]	General function prediction only	--	Serine/threonine-protein kinase BRI1-like 2 (Precursor) GN=F14H20.2 OS=Arabidopsis thaliana (Mouse-ear cress) PE=1 SV=1	Uncharacterized protein {ECO:0000313|EMBL:EMJ21471.1} OS=Prunus persica (Peach) PE=4 SV=1	PREDICTED: DNA-damage-repair/toleration protein DRT100-like [Malus domestica]	PREDICTED: Fragaria vesca subsp. vesca LRR receptor-like serine/threonine-protein kinase GSO1-like (LOC101294375), mRNA
Trinity_rosa.OF.SL.hul__10111	[RTKL]	--	--	--	[T]	Signal transduction mechanisms	Protein tyrosine kinase	Serine/threonine-protein kinase HT1 GN=HT1 OS=Arabidopsis thaliana (Mouse-ear cress) PE=1 SV=1	Uncharacterized protein {ECO:0000313|EMBL:EMJ00350.1} (Fragment) OS=Prunus persica (Peach) PE=4 SV=1	PREDICTED: serine/threonine-protein kinase HT1-like [Fragaria vesca subsp. vesca]	PREDICTED: Fragaria vesca subsp. vesca serine/threonine-protein kinase HT1-like (LOC101303762), mRNA
Trinity_rosa.OF.SL.hul__18086	[RTKL]	--	Molecular Function: protein serine/threonine kinase activity (GO:0004674);; Molecular Function: protein tyrosine kinase activity (GO:0004713);; Molecular Function: ATP binding (GO:0005524);; Cellular Component: plasma membrane (GO:0005886);; Biological Process: protein phosphorylation (GO:0006468);;	K13436|0|fve:101298506|PTI1-like tyrosine-protein kinase 3-like; K13436 pto-interacting protein 1 [EC:2.7.11.1] (A)	[T]	Signal transduction mechanisms	Protein tyrosine kinase	PTI1-like tyrosine-protein kinase 3 GN=PTI13 OS=Arabidopsis thaliana (Mouse-ear cress) PE=1 SV=1	Uncharacterized protein {ECO:0000313|EnsemblPlants:GLYMA20G38980.2} OS=Glycine max (Soybean) PE=2 SV=1	PREDICTED: PTI1-like tyrosine-protein kinase 3-like [Fragaria vesca subsp. vesca]	PREDICTED: Fragaria vesca subsp. vesca PTI1-like tyrosine-protein kinase 3-like (LOC101298506), mRNA
Trinity_rosa.OF.SL.hul__11858	--	--	--	--	--	--	Lipase (class 3)	Senescence-associated carboxylesterase 101 (Precursor) GN=SAG101 OS=Arabidopsis thaliana (Mouse-ear cress) PE=1 SV=1	Uncharacterized protein {ECO:0000313|EMBL:EMJ16217.1} OS=Prunus persica (Peach) PE=4 SV=1	PREDICTED: uncharacterized protein LOC101293969 [Fragaria vesca subsp. vesca]	PREDICTED: Fragaria vesca subsp. vesca uncharacterized LOC101293969 (LOC101293969), mRNA
Trinity_rosa.OF.SL.hul__40349	[MG]	--	--	--	[V]	Defense mechanisms	3-beta hydroxysteroid dehydrogenase/isomerase family	Tetraketide alpha-pyrone reductase 1 GN=F23E12.20 OS=Arabidopsis thaliana (Mouse-ear cress) PE=2 SV=1	Uncharacterized protein {ECO:0000313|EMBL:EMJ20826.1} (Fragment) OS=Prunus persica (Peach) PE=3 SV=1	PREDICTED: uncharacterized protein LOC101310561 [Fragaria vesca subsp. vesca]	PREDICTED: Fragaria vesca subsp. vesca uncharacterized LOC101310561 (LOC101310561), mRNA
Trinity_rosa.OF.SL.hul__7224	--	--	--	--	--	--	Sodium/calcium exchanger protein	Probable calcium-binding protein CML43 GN=CML43 OS=Arabidopsis thaliana (Mouse-ear cress) PE=2 SV=1	Uncharacterized protein {ECO:0000313|EMBL:EXB75012.1} OS=Morus notabilis PE=4 SV=1	PREDICTED: uncharacterized protein LOC101314065 [Fragaria vesca subsp. vesca]	PREDICTED: Fragaria vesca subsp. vesca uncharacterized LOC101314065 (LOC101314065), mRNA
Trinity_rosa.OF.SL.hul__21976	--	--	Biological Process: lipid metabolic process (GO:0006629);; Molecular Function: hydrolase activity, acting on ester bonds (GO:0016788);;	--	--	--	GDSL-like Lipase/Acylhydrolase	GDSL esterase/lipase 5 (Precursor) GN=GLIP5 OS=Arabidopsis thaliana (Mouse-ear cress) PE=2 SV=2	Zinc finger protein, putative {ECO:0000313|EMBL:EOY30155.1} OS=Theobroma cacao (Cacao) PE=4 SV=1	PREDICTED: GDSL esterase/lipase 5-like [Fragaria vesca subsp. vesca]	PREDICTED: Fragaria vesca subsp. vesca GDSL esterase/lipase 5-like (LOC101307531), mRNA
Trinity_rosa.OF.SL.hul__30263	[P]	Inorganic ion transport and metabolism	Biological Process: sodium ion transport (GO:0006814);; Biological Process: regulation of pH (GO:0006885);; Molecular Function: sodium:proton antiporter activity (GO:0015385);; Cellular Component: integral component of membrane (GO:0016021);; Biological Process: transmembrane transport (GO:0055085);;	--	[P]	Inorganic ion transport and metabolism	Sodium/hydrogen exchanger family	Sodium/hydrogen exchanger 2 GN=NHX2 OS=Arabidopsis thaliana (Mouse-ear cress) PE=2 SV=2	Uncharacterized protein {ECO:0000313|EMBL:KCW61750.1} OS=Eucalyptus grandis (Flooded gum) PE=4 SV=1	PREDICTED: sodium/hydrogen exchanger 2-like [Fragaria vesca subsp. vesca]	PREDICTED: Fragaria vesca subsp. vesca sodium/hydrogen exchanger 2-like (LOC101304782), mRNA
Trinity_rosa.OF.SL.hul__26639	--	--	--	--	[S]	Function unknown	TLR4 regulator and MIR-interacting MSAP	--	Uncharacterized protein {ECO:0000313|EMBL:EKX31555.1} OS=Guillardia theta CCMP2712 PE=4 SV=1	hypothetical protein GUITHDRAFT_149224 [Guillardia theta CCMP2712]	--
[truncated: 64,846 more rows]
