# Supplementary material for: Comparative transcriptomics identifies patterns of selection in roses
Source: BMC Plant Biol. 2018 Dec 22;18:371. doi: 10.1186/s12870-018-1585-x (PMC6303930; doi:10.1186/s12870-018-1585-x)
Supplement: Supplementary file 4 — Table S3. KEGG and GO enrichment analysis for coreset1 transcripts. Note that each transcript could be mapped to several GO terms and KEGG categories. (XLSX 306 kb) [file 12870_2018_1585_MOESM4_ESM.xlsx]

## Sheet: coreset1_kegg_go
KEGG and GO enrichment analysis for coreset1 transcripts
ID	ko
Rwt_29587	ko00983	ko03040
Rwt_4093	ko04712
Rwt_12665	ko00983
Rwt_14316	ko00030	ko00480
Rwt_26974	ko03008
Rwt_6461	ko03015	ko05134
Rwt_34	ko00010	ko00020	ko00260	ko00280	ko00620	ko00630	ko00640	ko04144
Rwt_14542	ko00983	ko04310	ko04330	ko04722	ko05010	ko05165
Rwt_24310	ko03008
Rwt_7226	ko00983	ko04130
Rwt_15891	ko00983	ko04016	ko04075
Rwt_19405	ko03460
Rwt_5023	ko03022
Rwt_18704	ko00905	ko00983
Rwt_20897	ko03013	ko03015	ko03030
Rwt_14041	ko03022
Rwt_25481	ko03008
Rwt_12444	ko03022
Rwt_12350	ko00500
Rwt_26964	ko04120
Rwt_9126	ko00563
Rwt_7614	ko00480
Rwt_16080	ko03460
Rwt_5375	ko00190
Rwt_38923	ko03030	ko04144	ko04145	ko04540	ko04810	ko05130
Rwt_13146	ko00400	ko02024
Rwt_56472	ko03030
Rwt_32557	ko00983	ko04010
Rwt_11243	ko03015	ko04130	ko04141	ko04144	ko05134
Rwt_31958	ko00520
Rwt_3406	ko04130	ko04144
Rwt_3544	ko04130	ko04138
Rwt_15192	ko03022	ko03030
Rwt_6477	ko03008	ko03040
Rwt_14145	ko00600	ko04071
Rwt_1840	ko00230	ko00240	ko03020	ko03022	ko03460	ko05016	ko05169
Rwt_57420	ko03460
Rwt_27259	ko03030	ko03040	ko05322
Rwt_4605	ko00190	ko04714	ko04723	ko04932	ko05010	ko05012	ko05016
Rwt_11278	ko00400	ko02024
Rwt_19383	ko04612
Rwt_17484	ko03008	ko03460	ko04020	ko04022	ko04217	ko04218	ko05012	ko05016	ko05166
Rwt_9109	ko00073	ko00983
Rwt_607	ko00940
Rwt_11019	ko03040
Rwt_3038	ko02024	ko03060	ko03070
Rwt_2678	ko00450
Rwt_33205	ko03008	ko03013
Rwt_53420	ko00983	ko03008
Rwt_16696	ko00240	ko00410	ko00770	ko00983
Rwt_1540	ko00562	ko04070	ko04130	ko04145	ko04810
Rwt_47845	ko00130
Rwt_6136	ko03015
Rwt_9040	ko01522
Rwt_25909	ko03008
Rwt_10602	ko03015
Rwt_23060	ko03013	ko03015	ko03030	ko05164
Rwt_24190	ko03015	ko03018
Rwt_7414	ko00220
Rwt_7294	ko00860
Rwt_24362	ko00901
Rwt_5047	ko04075
Rwt_23019	ko03013	ko03015	ko03040	ko05168
Rwt_18939	ko00270	ko00920	ko04122
Rwt_21338	ko03008	ko03460
Rwt_10733	ko03022
Rwt_2478	ko03460
Rwt_19138	ko03008	ko03030
Rwt_43092	ko03460	ko04146
Rwt_17500	ko03460
Rwt_10940	ko00983	ko03008
Rwt_37784	ko00260	ko00630
Rwt_7555	ko00260	ko00350	ko00360	ko00410	ko00950	ko00960
Rwt_21996	ko03008	ko04714
Rwt_18710	ko00983
Rwt_28439	ko00983	ko04112	ko04212
Rwt_13817	ko04120
Rwt_10598	ko00052	ko00500
Rwt_55106	ko04120
Rwt_42771	ko04075	ko04130
Rwt_44307	ko00480	ko00510	ko00513
Rwt_29627	ko03030	ko04144	ko05034	ko05202	ko05322
Rwt_9028	ko03460	ko04120
Rwt_4881	ko00510	ko04141	ko04144
Rwt_2108	ko03022	ko03030	ko03040
Rwt_14459	ko04146
Rwt_21435	ko03030	ko04810
Rwt_17354	ko00230
Rwt_5260	ko00983
Rwt_8249	ko01522
Rwt_7980	ko00920	ko01524	ko02020	ko04115	ko04210	ko04214	ko04215	ko04932	ko05010	ko05012	ko05014	ko05016	ko05134	ko05145	ko05152	ko05161	ko05164	ko05167	ko05168	ko05200	ko05210	ko05222	ko05416
Rwt_3243	ko01522
Rwt_25567	ko03010	ko04122
Rwt_2199	ko03008	ko03040	ko05202	ko05205
Rwt_55303	ko00010	ko00710	ko04144
Rwt_1549	ko04075
Rwt_13616	ko00900
Rwt_25358	ko04010	ko04013	ko04014	ko04015	ko04024	ko04062	ko04071	ko04075	ko04130	ko04144	ko04145	ko04151	ko04310	ko04360	ko04370	ko04380	ko04510	ko04520	ko04530	ko04620	ko04650	ko04662	ko04664	ko04666	ko04670	ko04722	ko04810	ko04932	ko04933	ko04972	ko05014	ko05100	ko05120	ko05131	ko05132	ko05167	ko05200	ko05203	ko05205	ko05210	ko05211	ko05212	ko05231	ko05416	ko05418
Rwt_24367	ko00250
Rwt_5879	ko03022
Rwt_27173	ko05202
Rwt_4549	ko04810
Rwt_21547	ko00010	ko00260	ko00680	ko04130	ko04144	ko04922	ko05230
Rwt_3830	ko00480	ko03460
Rwt_45228	ko01522
Rwt_17023	ko00940	ko00941	ko00945
Rwt_2794	ko03008	ko03013	ko03030
Rwt_58075	ko03040	ko04330	ko05169	ko05203
Rwt_2557	ko03022
Rwt_35378	ko03008	ko03013
Rwt_22672	ko04130
Rwt_44275	ko03022
Rwt_730	ko03022	ko04919
Rwt_7348	ko04144
Rwt_29261	ko00062	ko00140	ko01040
Rwt_43818	ko00920	ko01524	ko02020	ko04115	ko04210	ko04214	ko04215	ko04932	ko05010	ko05012	ko05014	ko05016	ko05134	ko05145	ko05152	ko05161	ko05164	ko05167	ko05168	ko05200	ko05210	ko05222	ko05416
Rwt_1787	ko03013	ko03015
Rwt_31290	ko00561	ko00564	ko01040	ko04072
Rwt_8212	ko03015
Rwt_11817	ko00010	ko00030	ko00051	ko00052	ko00680	ko00983	ko03015	ko03018	ko04152	ko05230
Rwt_18380	ko03460
Rwt_23230	ko00600
Rwt_10114	ko03008
Rwt_673	ko00480
Rwt_13388	ko00130	ko00270	ko00350	ko00360	ko00400	ko00401	ko00950	ko00960
Rwt_5470	ko01522
Rwt_66400	ko03008	ko03040
Rwt_12590	ko03460
Rwt_9404	ko03015
Rwt_18793	ko03030	ko04068	ko04922
Rwt_58461	ko03460	ko04130
Rwt_4022	ko00020	ko00630	ko00720
Rwt_17722	ko03040
Rwt_52802	ko00130	ko04130
Rwt_16865	ko00900	ko00983	ko04144
Rwt_25004	ko00030
Rwt_19248	ko01522
Rwt_37922	ko00983	ko03030	ko04014	ko04015	ko04016	ko04020	ko04022	ko04024	ko04070	ko04114	ko04130	ko04144	ko04218	ko04261	ko04270	ko04371	ko04626	ko04713	ko04720	ko04722	ko04728	ko04740	ko04744	ko04745	ko04750	ko04910	ko04912	ko04915	ko04916	ko04921	ko04922	ko04924	ko04925	ko04970	ko04971	ko05010	ko05031	ko05034	ko05133	ko05152	ko05167	ko05200	ko05214	ko05418
Rwt_19924	ko04130
Rwt_24015	ko00983
Rwt_9952	ko03460
Rwt_25637	ko03022
Rwt_26584	ko03022	ko03030
Rwt_25519	ko00053	ko00480
Rwt_10910	ko01522
Rwt_8994	ko04120
Rwt_18001	ko04130
Rwt_35597	ko00460	ko00500	ko00940
Rwt_11737	ko00250	ko00650
Rwt_6128	ko03008	ko03013	ko03015	ko05416
Rwt_7851	ko03030	ko04120
Rwt_20028	ko00260
Rwt_15289	ko03460
Rwt_20615	ko00020	ko00720	ko04144
Rwt_13863	ko03008	ko03030	ko04144
Rwt_2238	ko03460
Rwt_15501	ko00040
Rwt_56649	ko03015	ko05164
Rwt_15172	ko03008
Rwt_27131	ko03460
Rwt_8765	ko03008	ko03040
Rwt_8275	ko01522
Rwt_12490	ko03460
Rwt_13966	ko00260	ko00460	ko00630	ko00670	ko00680	ko01523
Rwt_12994	ko03008	ko03040	ko05202	ko05205
Rwt_17377	ko00310	ko03030
Rwt_46776	ko00983	ko04360	ko04810
Rwt_20547	ko03030	ko04110	ko04152	ko04218	ko04914	ko05161	ko05165	ko05169	ko05203
Rwt_8643	ko00983
Rwt_17040	ko01522
Rwt_1476	ko00983	ko04341
Rwt_9034	ko00500	ko00520	ko02026
Rwt_24835	ko04120
Rwt_18527	ko00480
Rwt_5807	ko00270	ko00330	ko00410	ko00480
Rwt_2852	ko04120
Rwt_50859	ko00061	ko00071	ko01040	ko02024	ko03320	ko04144	ko04146	ko04216	ko04714	ko04920
Rwt_19473	ko00983
Rwt_11778	ko00906
Rwt_17418	ko03022	ko04016
Rwt_22350	ko03008	ko03460	ko04020	ko04022	ko04217	ko04218	ko05012	ko05016	ko05166
Rwt_40484	ko00196
Rwt_1929	ko01040
Rwt_22596	ko00261	ko00300
Rwt_7591	ko01522
Rwt_13241	ko03030
Rwt_24320	ko03040
Rwt_4035	ko03460
Rwt_2662	ko01522
Rwt_18162	ko00130	ko00908	ko03010
Rwt_23114	ko00196
Rwt_5939	ko00190	ko04714	ko04723	ko04932	ko05010	ko05012	ko05016
Rwt_9087	ko03460
Rwt_16073	ko03022
Rwt_24880	ko03015	ko03030
Rwt_11457	ko00983	ko03022	ko03030
Rwt_46201	ko00480
Rwt_14878	ko00983	ko04016
Rwt_41860	ko00340
Rwt_48548	ko03010
Rwt_19422	ko03013	ko03040
Rwt_55793	ko03040
Rwt_12383	ko00905	ko00983
Rwt_16333	ko00260
Rwt_47368	ko03015
Rwt_28414	ko03015	ko03018
Rwt_17268	ko00790
Rwt_43989	ko03013	ko03015	ko03040
Rwt_7140	ko00983	ko04120
Rwt_7334	ko03030
Rwt_34821	ko00561	ko00564	ko01040
Rwt_46437	ko01522
Rwt_8978	ko00460	ko00500	ko00940
Rwt_12726	ko03460
Rwt_15128	ko00710
Rwt_6860	ko00480	ko00520
Rwt_12616	ko00040
Rwt_1978	ko03008
Rwt_26139	ko01522
Rwt_16097	ko03015	ko03040
Rwt_35518	ko03010
Rwt_8718	ko00062
Rwt_39180	ko00281	ko00941	ko04712
Rwt_26007	ko00330
Rwt_6305	ko03015	ko03018
Rwt_23508	ko03008	ko03013	ko04144	ko05162
Rwt_13268	ko00562	ko00983	ko01521	ko04068	ko04070	ko04071	ko04115	ko04140	ko04150	ko04151	ko04212	ko04218	ko04510	ko04931	ko05161	ko05165	ko05200	ko05206	ko05213	ko05214	ko05215	ko05218	ko05222	ko05224	ko05225	ko05230
Rwt_25430	ko03030	ko04075
Rwt_7421	ko00760
Rwt_3903	ko00400	ko00970	ko03010
Rwt_833	ko01522
Rwt_4673	ko03008	ko04130	ko04137	ko04140
Rwt_59807	ko03010
Rwt_17200	ko03030
Rwt_3802	ko03030
Rwt_26342	ko00941
Rwt_11130	ko04141	ko05110
Rwt_15010	ko03008
Rwt_22489	ko03050	ko03420	ko03460	ko04141
Rwt_15735	ko03030	ko04144	ko04145	ko04540	ko04810	ko05130
Rwt_38021	ko04120
Rwt_8779	ko03030	ko04144	ko04810
Rwt_14665	ko00983
Rwt_5466	ko04120	ko04146
Rwt_6939	ko03008	ko03040
Rwt_2912	ko03015	ko03022
Rwt_22668	ko04120
Rwt_38420	ko04010	ko04013	ko04014	ko04015	ko04024	ko04062	ko04071	ko04075	ko04130	ko04144	ko04145	ko04151	ko04310	ko04360	ko04370	ko04380	ko04510	ko04520	ko04530	ko04620	ko04650	ko04662	ko04664	ko04666	ko04670	ko04722	ko04810	ko04932	ko04933	ko04972	ko05014	ko05100	ko05120	ko05131	ko05132	ko05167	ko05200	ko05203	ko05205	ko05210	ko05211	ko05212	ko05231	ko05416	ko05418
Rwt_27138	ko03040
Rwt_14182	ko00983	ko04075
Rwt_4157	ko03050	ko05169
Rwt_42728	ko00040
Rwt_5119	ko03008
Rwt_26870	ko03460
Rwt_16473	ko03030
Rwt_16568	ko03008
Rwt_16894	ko04075
Rwt_10468	ko04120
Rwt_5916	ko04712
Rwt_10335	ko03008	ko03040
Rwt_12069	ko03460
Rwt_14289	ko03460	ko04144
Rwt_57295	ko03010
Rwt_1522	ko03030
Rwt_22190	ko00942
Rwt_18142	ko00100	ko00983
Rwt_1949	ko00562	ko04011	ko04070	ko04072	ko04130	ko04139	ko04144	ko04666	ko04810	ko05231
Rwt_19004	ko00230	ko00240	ko03020	ko03022	ko04623	ko05169
Rwt_10510	ko03015	ko03040
Rwt_56938	ko03013	ko03015	ko04064	ko04120	ko05206
Rwt_5994	ko00983
Rwt_10170	ko03030
Rwt_38108	ko00010	ko00040	ko00561	ko00930	ko04144
Rwt_2692	ko03040
Rwt_23602	ko03460
Rwt_14791	ko00053
Rwt_24657	ko00940
Rwt_3852	ko03030	ko03460	ko04150
Rwt_21126	ko03010
Rwt_22131	ko03008
Rwt_15811	ko00983
Rwt_25227	ko03010
Rwt_16898	ko03050	ko05169
Rwt_26560	ko03010
Rwt_23000	ko00073
Rwt_6495	ko00531	ko04142	ko04144
Rwt_3348	ko00983	ko03015	ko03040
Rwt_16105	ko00908
Rwt_15426	ko00983	ko03008	ko04068	ko04130	ko04140	ko04150	ko04151	ko04152	ko04211	ko04213	ko04371	ko04530	ko04710	ko04714	ko04910	ko04920	ko04921	ko04922	ko04931	ko04932	ko05410	ko05418
Rwt_7483	ko04130	ko04138	ko04721	ko04727	ko04962
Rwt_26874	ko03040	ko05168
Rwt_32686	ko00130
Rwt_34677	ko03030
Rwt_5487	ko00230
Rwt_10657	ko03022
Rwt_5081	ko03008
Rwt_25917	ko04120
Rwt_32439	ko03010
Rwt_4378	ko03008	ko04141
Rwt_4652	ko04130
Rwt_36979	ko04013	ko04120	ko04141	ko04624
Rwt_35586	ko03008
Rwt_17793	ko00270	ko00450
Rwt_36556	ko04120
Rwt_15796	ko00480
Rwt_15365	ko03460
Rwt_5232	ko03460
Rwt_19187	ko01522
Rwt_9412	ko04120
Rwt_23733	ko03030	ko04714
Rwt_27867	ko00130	ko00360	ko00940
Rwt_13291	ko00983
Rwt_20112	ko00983
Rwt_41509	ko03030	ko04144	ko05034	ko05202	ko05322
Rwt_41243	ko03460
Rwt_21104	ko00562	ko04070
Rwt_14452	ko03460
Rwt_23371	ko00620	ko00680	ko00710	ko00720
Rwt_30691	ko04075	ko04130	ko04144	ko04152
Rwt_64105	ko03050	ko05165	ko05169	ko05203
Rwt_5385	ko04130
Rwt_6162	ko03030	ko04110	ko04111	ko04113
Rwt_37597	ko00230	ko00240	ko03020	ko03022	ko03460	ko04623	ko05016	ko05169
Rwt_25201	ko04810
Rwt_14624	ko00040
Rwt_21296	ko00904
Rwt_15352	ko00983
Rwt_53615	ko03022	ko03030	ko03420	ko03430	ko03440	ko03460
Rwt_22909	ko00330
Rwt_17788	ko03022	ko04612	ko05152
Rwt_3879	ko00983	ko03030
Rwt_63907	ko00500	ko00533
Rwt_2506	ko00480	ko03460
Rwt_5967	ko00620	ko00710
Rwt_34452	ko04130	ko04144	ko04217
Rwt_14987	ko00230	ko00261	ko00450	ko00920
Rwt_10843	ko00073
Rwt_6867	ko00400
Rwt_43682	ko00564
Rwt_2290	ko04016	ko04626
Rwt_16039	ko00480	ko00500	ko02026
Rwt_16291	ko04130
Rwt_23717	ko01522
Rwt_30334	ko03010
Rwt_21017	ko00600
Rwt_23272	ko00940
Rwt_19230	ko00511	ko04144
Rwt_14923	ko04310
Rwt_22066	ko01522
Rwt_13353	ko03010
Rwt_24285	ko00904
Rwt_18778	ko00983	ko04010
Rwt_4292	ko00908
Rwt_23290	ko03460	ko04714
Rwt_17684	ko00130	ko00900
Rwt_8167	ko03060	ko03070
Rwt_10016	ko03030	ko04111
Rwt_36569	ko00630	ko04146
Rwt_54203	ko00480
Rwt_59679	ko00620	ko00710
Rwt_3597	ko03030	ko03420	ko03460
Rwt_25149	ko03040
Rwt_3341	ko04130	ko04144
Rwt_49823	ko03030
Rwt_20423	ko00983	ko04068	ko04120	ko05168	ko05169	ko05203
Rwt_60768	ko00983
Rwt_5638	ko00310	ko03030	ko04211
Rwt_62150	ko00400
Rwt_1420	ko03015	ko03022	ko04530
Rwt_7183	ko03030	ko04810
Rwt_12875	ko01522
Rwt_15240	ko04013	ko04115	ko04120	ko04310
Rwt_44490	ko00600	ko04071
Rwt_10850	ko03460
Rwt_36604	ko00983	ko04016	ko04626
Rwt_19768	ko04075
Rwt_7933	ko03030
Rwt_46423	ko04016	ko04075	ko04931
Rwt_3223	ko00591	ko00592
Rwt_25901	ko03008
Rwt_1421	ko00480
Rwt_14497	ko00983	ko04075
Rwt_10540	ko03013	ko03015
Rwt_31178	ko04120
Rwt_15818	ko01522
Rwt_13303	ko00480	ko00510	ko00513
Rwt_24844	ko00983	ko03010
Rwt_10529	ko00051	ko00561	ko00680	ko04622
Rwt_19177	ko00190	ko04142	ko04145	ko04721	ko04966	ko05110	ko05120	ko05152	ko05203	ko05323
Rwt_9206	ko01522
Rwt_19302	ko03460
Rwt_12843	ko00230	ko00983	ko04144
Rwt_26222	ko00230	ko04144
Rwt_31074	ko03010
Rwt_8257	ko00010	ko00230	ko00620	ko04130	ko04144	ko04922	ko04930	ko05165	ko05203	ko05230
Rwt_11940	ko00030	ko00480	ko04144	ko05230
Rwt_15721	ko00020	ko00480	ko00720	ko04146
Rwt_17505	ko03008
Rwt_13210	ko04120
Rwt_2846	ko04120
Rwt_16235	ko03050	ko05165	ko05169	ko05203
Rwt_28034	ko00400	ko00970	ko03010
Rwt_43285	ko03022	ko04075
Rwt_5578	ko02010	ko03460
Rwt_37420	ko00564
Rwt_6498	ko00310	ko03030	ko04211
Rwt_21475	ko00010	ko00030	ko00051	ko00680	ko00710	ko04144	ko04152	ko04910
Rwt_1849	ko03008	ko03013	ko03030
Rwt_13834	ko00983
Rwt_22129	ko04130	ko04144	ko04666	ko04810	ko05100	ko05130	ko05131	ko05132
Rwt_54274	ko04144	ko04722	ko04962
Rwt_11846	ko00400	ko00970	ko03010
Rwt_11807	ko00010	ko00230	ko00620	ko04130	ko04144	ko04922	ko04930	ko05165	ko05203	ko05230
Rwt_1242	ko03008
Rwt_3204	ko00983
Rwt_19779	ko00983	ko03008
Rwt_16820	ko04130	ko04142
Rwt_2204	ko03040
Rwt_14484	ko01522
Rwt_29566	ko03010
Rwt_19996	ko03040
Rwt_10487	ko03460
Rwt_48038	ko04130	ko04144	ko04810
Rwt_49592	ko03008
Rwt_23319	ko03022
Rwt_7513	ko00071	ko00592	ko01040	ko03320	ko04024	ko04146
Rwt_24876	ko03022	ko03420	ko03460	ko04110
Rwt_12006	ko00983
Rwt_6670	ko03010
Rwt_17245	ko00983
Rwt_13133	ko01523	ko01524	ko02010	ko03460	ko04976
Rwt_32595	ko04130	ko04144	ko04217
Rwt_36071	ko01522
Rwt_8019	ko04110	ko04111	ko04114	ko04120	ko04141	ko04310	ko04340	ko04341	ko04350	ko04710	ko05168	ko05200
Rwt_958	ko03008	ko03015	ko04130	ko04810
Rwt_5623	ko03030	ko04130	ko04910
Rwt_14464	ko00983	ko03008	ko04068	ko04130	ko04140	ko04150	ko04151	ko04152	ko04211	ko04213	ko04371	ko04530	ko04710	ko04714	ko04910	ko04920	ko04921	ko04922	ko04931	ko04932	ko05410	ko05418
Rwt_19117	ko04120	ko04340	ko04341
Rwt_23679	ko01522
Rwt_9319	ko03022
Rwt_47598	ko00270	ko00920
Rwt_253	ko04120
Rwt_3630	ko00983	ko03030
Rwt_4007	ko00260	ko00261	ko00270	ko00300
Rwt_22457	ko00240
Rwt_9945	ko04130
Rwt_29815	ko01521	ko03010	ko04066	ko04150	ko04151	ko04371	ko04714	ko04910	ko05205
Rwt_33840	ko00190	ko03008	ko04260	ko04714	ko04932	ko05010	ko05012	ko05016
Rwt_23783	ko04120
Rwt_17260	ko04141
Rwt_30529	ko04810
Rwt_4964	ko04130
Rwt_12298	ko00480
Rwt_5519	ko03022
Rwt_16042	ko03030
Rwt_16466	ko00983	ko04016
Rwt_28003	ko03010
Rwt_11782	ko03008	ko04112
Rwt_48579	ko01522
Rwt_17718	ko00130
Rwt_9659	ko03050	ko04130	ko04141
Rwt_8752	ko01522
Rwt_19253	ko03030
Rwt_18314	ko00905	ko00983
Rwt_29674	ko01522
Rwt_1175	ko00983	ko03022	ko03030
Rwt_16993	ko00941
Rwt_21056	ko00030
Rwt_32444	ko03010
Rwt_39118	ko00983	ko04626	ko05145
Rwt_23805	ko03010
Rwt_59795	ko04130	ko04144
Rwt_6576	ko03030	ko04110	ko04111	ko04113
Rwt_40459	ko03010
Rwt_6195	ko00071	ko00592	ko01040	ko03320	ko04024	ko04146
Rwt_52554	ko01522
Rwt_15560	ko03015
Rwt_17329	ko00480	ko00601	ko00603
Rwt_466	ko03030
Rwt_24520	ko03015	ko03018
Rwt_26905	ko03008	ko04144
Rwt_36154	ko00190	ko04145	ko04150	ko04721	ko04966	ko05110	ko05120	ko05323
Rwt_12442	ko00270	ko00983	ko04144
Rwt_16924	ko03008	ko03010
Rwt_9371	ko03010
Rwt_36047	ko00190	ko04714	ko04723	ko04932	ko05010	ko05012	ko05016
Rwt_16833	ko00480	ko00563
Rwt_2946	ko00061	ko01040
Rwt_24753	ko00940
Rwt_40278	ko01522
Rwt_22219	ko03008	ko03460	ko04130	ko04136	ko04138	ko04140
Rwt_18810	ko00061	ko01040
Rwt_1877	ko00983	ko03030
Rwt_65555	ko00010	ko00040	ko00561	ko00930	ko04144
Rwt_35443	ko00270	ko00983	ko04144
Rwt_2998	ko03013	ko03015	ko03030	ko05164
Rwt_22547	ko00430
Rwt_19653	ko03030	ko04110	ko04111	ko04113	ko04114	ko04120	ko05166	ko05203
Rwt_5652	ko03013	ko03015	ko03030
Rwt_4481	ko01522
Rwt_9509	ko03030	ko04111
Rwt_20844	ko00620
Rwt_1739	ko00983	ko03030
Rwt_14386	ko00450
Rwt_27561	ko03030
Rwt_12169	ko03040
Rwt_3210	ko01522
Rwt_27082	ko00480	ko00980	ko00982	ko00983	ko01524	ko03460	ko05200	ko05204	ko05225	ko05418
Rwt_3507	ko00520
Rwt_4211	ko04130	ko04144
Rwt_9590	ko03022	ko03030	ko05168
Rwt_28216	ko04130
Rwt_13440	ko00983
Rwt_18466	ko00983	ko04010
Rwt_21729	ko03030
Rwt_24650	ko03013	ko03015	ko03040	ko05164
Rwt_3330	ko04120	ko04141
Rwt_43352	ko01522
Rwt_19127	ko00220	ko00983	ko04144
Rwt_3317	ko00983	ko04075
Rwt_1255	ko00230	ko00232	ko00983	ko04144	ko04146
Rwt_2756	ko01522
Rwt_1591	ko00983	ko03030	ko04110	ko04111	ko04113	ko04114
Rwt_4502	ko03008
Rwt_14489	ko03460
Rwt_32109	ko00190	ko04714	ko04723	ko04932	ko05010	ko05012	ko05016
Rwt_9866	ko04075
Rwt_29930	ko00983	ko04138
Rwt_2058	ko02024	ko03060	ko03070
Rwt_12693	ko00260
Rwt_18956	ko03022	ko04075
Rwt_27602	ko00190	ko04260	ko04714	ko04932	ko05010	ko05012	ko05016
Rwt_26380	ko00630	ko00983
Rwt_39291	ko03022	ko05203
Rwt_19608	ko00061	ko01040
Rwt_22841	ko01522
Rwt_8938	ko03008	ko03015	ko03018	ko04144	ko04212	ko04940	ko05134	ko05152
Rwt_12121	ko03040
Rwt_1387	ko00500	ko04144
Rwt_9297	ko00983
Rwt_18043	ko00480	ko00514
Rwt_8419	ko03030
Rwt_45808	ko04072	ko04075	ko04130	ko04144	ko05110	ko05134
Rwt_35504	ko03010
Rwt_11221	ko00511	ko00513	ko00520	ko00531	ko00603	ko00604	ko03008	ko04142
Rwt_12454	ko03008	ko04130	ko04136	ko04137	ko04138	ko04140	ko04211	ko04213	ko04216	ko04621	ko04622	ko05131
Rwt_11353	ko00860
Rwt_22731	ko03030	ko03460
Rwt_19210	ko03050	ko05169
Rwt_6848	ko03030	ko03410	ko03420	ko03430	ko03460
Rwt_40826	ko04130	ko04144
Rwt_25390	ko03022
Rwt_19982	ko00400
Rwt_1780	ko03030
Rwt_11120	ko03040
Rwt_7369	ko03022	ko03030
Rwt_65669	ko00983	ko03008	ko03050	ko04130	ko04141	ko04144	ko04151	ko04217	ko04612	ko04621	ko04626	ko04657	ko04659	ko04914	ko04915	ko05200	ko05215	ko05418
Rwt_23588	ko03040
Rwt_25879	ko03015	ko03018
Rwt_7034	ko04130
Rwt_11584	ko00904
Rwt_11753	ko03015
Rwt_21321	ko00983
Rwt_12714	ko04120
Rwt_21284	ko03460
Rwt_39644	ko03015	ko03022	ko04530
Rwt_23793	ko00983	ko03040
Rwt_47370	ko03030	ko04144	ko04217	ko05034	ko05322
Rwt_10584	ko01522
Rwt_10812	ko00230
Rwt_26729	ko03022
Rwt_19536	ko03022
Rwt_5381	ko00591	ko00592
Rwt_24360	ko03010	ko03013
Rwt_36639	ko03030
Rwt_15837	ko03030
Rwt_13780	ko04120	ko04340	ko04341
Rwt_18125	ko03040
Rwt_36273	ko03013
Rwt_7649	ko00480
Rwt_20818	ko00250	ko00410	ko00430	ko00650	ko02024	ko04727	ko04940
Rwt_15058	ko00260	ko00400	ko00680	ko00750
Rwt_6358	ko03008
Rwt_8894	ko03040
Rwt_23550	ko00750
Rwt_39871	ko00983	ko03015	ko03030	ko04071	ko04151	ko04152	ko04261	ko04728	ko05165
Rwt_25569	ko00983
Rwt_10938	ko03460
Rwt_2611	ko03010	ko03013
Rwt_15401	ko04120
Rwt_56705	ko01522
Rwt_8872	ko03040
Rwt_18947	ko00051	ko00520
Rwt_8379	ko03022	ko03030	ko04714	ko05225
Rwt_7395	ko03460
Rwt_23861	ko03022	ko03420	ko03460	ko05203
Rwt_20796	ko03015
Rwt_16519	ko00983
Rwt_19363	ko00400	ko00970	ko03010
Rwt_9027	ko03460
Rwt_16422	ko03040
Rwt_48232	ko03040
Rwt_7273	ko03030
Rwt_7012	ko00051
Rwt_12567	ko00130	ko00270	ko00350	ko00360	ko00400	ko00401	ko00950	ko00960
Rwt_5582	ko00983	ko04010
Rwt_1112	ko03040
Rwt_8633	ko00250	ko00520	ko00983	ko04931
Rwt_2455	ko01522
Rwt_7720	ko03013	ko03030	ko03040	ko04011	ko04111
Rwt_53813	ko03010
Rwt_5672	ko03008
Rwt_29741	ko03022
Rwt_12341	ko01522
Rwt_7666	ko01522
Rwt_36527	ko01522
Rwt_1803	ko03030	ko03460
Rwt_17056	ko00220	ko00250	ko00471	ko00910	ko04144	ko04217	ko04964
Rwt_10315	ko03460
Rwt_10703	ko03030
Rwt_15008	ko00983	ko04120	ko04130	ko04144
Rwt_33676	ko03010
Rwt_19987	ko01522
Rwt_10411	ko00480
Rwt_60480	ko03030	ko04144	ko04217	ko05034	ko05322
Rwt_7663	ko03040
Rwt_15852	ko03460
Rwt_13198	ko00561	ko00564	ko01040
Rwt_9149	ko00480
Rwt_40692	ko00480
Rwt_25046	ko03013	ko03015	ko03040
Rwt_22141	ko00750
Rwt_17211	ko04075
Rwt_17584	ko03460	ko04130	ko04138
Rwt_10479	ko00511	ko00513	ko00520	ko00531	ko00603	ko00604	ko03008	ko04142
Rwt_17765	ko00240	ko00250
Rwt_23540	ko03040
Rwt_14752	ko00909
Rwt_9746	ko03022	ko04075
Rwt_3420	ko04810
Rwt_12291	ko00983	ko04075
Rwt_21903	ko00130
Rwt_33509	ko03022
Rwt_29979	ko04072	ko04075	ko04130	ko04144	ko05110	ko05134
Rwt_4342	ko00983	ko03030	ko04110	ko04111	ko04113	ko04114
Rwt_15131	ko03460
Rwt_2867	ko03040
Rwt_8128	ko00480
Rwt_14130	ko00983	ko04075
Rwt_15641	ko00020	ko00720	ko04144
Rwt_15107	ko04075
Rwt_4044	ko03040
Rwt_19713	ko04150	ko04152
Rwt_22226	ko04130	ko04142
Rwt_20192	ko00940
Rwt_27168	ko01522
Rwt_16244	ko00480
Rwt_32546	ko00400
Rwt_8209	ko00010
Rwt_3917	ko04130	ko04144
Rwt_26331	ko03022	ko05202
Rwt_2309	ko00500
Rwt_11505	ko00500
Rwt_64731	ko03030	ko04130	ko04910
Rwt_565	ko03022	ko03030	ko04714	ko05225
Rwt_3607	ko04130	ko04144
Rwt_32548	ko01522
Rwt_23436	ko04120
Rwt_7486	ko04120	ko04141
Rwt_1161	ko04120
Rwt_20671	ko03410	ko03460
Rwt_388	ko03008
Rwt_46818	ko00190	ko04145	ko04150	ko04721	ko04966	ko05110	ko05120	ko05323
Rwt_15860	ko03015	ko03018
Rwt_43779	ko00190	ko04714	ko04723	ko04932	ko05010	ko05012	ko05016
Rwt_1860	ko03015	ko03030
Rwt_21405	ko00040	ko00051
Rwt_18	ko03460
Rwt_1810	ko04130	ko04144
Rwt_5907	ko00983
Rwt_19604	ko03008
Rwt_18806	ko00280	ko00640
Rwt_15013	ko00905	ko00983
Rwt_1692	ko00480
Rwt_9492	ko00100
Rwt_21404	ko00010	ko00270	ko00620	ko00640	ko04144	ko04922
Rwt_11259	ko03040
Rwt_21868	ko03022	ko04110	ko04350
Rwt_40509	ko04010	ko04013	ko04014	ko04015	ko04024	ko04062	ko04071	ko04075	ko04130	ko04144	ko04145	ko04151	ko04310	ko04360	ko04370	ko04380	ko04510	ko04520	ko04530	ko04620	ko04650	ko04662	ko04664	ko04666	ko04670	ko04722	ko04810	ko04932	ko04933	ko04972	ko05014	ko05100	ko05120	ko05131	ko05132	ko05167	ko05200	ko05203	ko05205	ko05210	ko05211	ko05212	ko05231	ko05416	ko05418
Rwt_14108	ko03050
Rwt_6697	ko03030	ko04810
Rwt_2494	ko04016	ko04626
Rwt_44168	ko03010
Rwt_56343	ko00983
Rwt_19354	ko03008
Rwt_10037	ko00500
Rwt_14571	ko01522
Rwt_47728	ko00909
Rwt_8463	ko03015
Rwt_8919	ko00906
Rwt_10057	ko00983
Rwt_26810	ko00330
Rwt_28658	ko04120	ko04130
Rwt_191	ko00983
Rwt_7102	ko03460
Rwt_24039	ko04120
Rwt_22943	ko00010	ko00040	ko00561	ko00930	ko04144
Rwt_28301	ko03010
Rwt_16318	ko03008
Rwt_1976	ko03008	ko03010	ko03015	ko03018	ko03040
Rwt_34482	ko03010
Rwt_8394	ko04120
Rwt_25128	ko03008
Rwt_16134	ko03022
Rwt_17645	ko00983
Rwt_7205	ko03010
Rwt_20267	ko03050	ko05169
Rwt_15395	ko04110	ko04111	ko04120	ko04914
Rwt_10824	ko00010	ko00051	ko00052	ko00500	ko00520	ko00521	ko00524	ko04066	ko04130	ko04910	ko04930	ko04973	ko05230
Rwt_31504	ko00983	ko03030
Rwt_12724	ko00620
Rwt_25621	ko03013
Rwt_17036	ko03460
Rwt_32975	ko00770
Rwt_24183	ko03008
Rwt_6126	ko04075	ko04626
Rwt_1038	ko04120
Rwt_18038	ko00270	ko00920
Rwt_62166	ko00983
Rwt_33303	ko04130
Rwt_24352	ko00330
Rwt_8605	ko00521	ko00562	ko04070
Rwt_24133	ko00330	ko00360	ko00380	ko00627	ko00643
Rwt_24161	ko03460
Rwt_11	ko00730	ko03008	ko03010	ko04122	ko04139
Rwt_7847	ko03008
Rwt_14699	ko04310
Rwt_7454	ko00330	ko00410
Rwt_6838	ko03022
Rwt_24355	ko03008	ko03460	ko04020	ko04022	ko04216	ko04217	ko04218	ko04621	ko04979	ko05012	ko05016	ko05166
Rwt_42253	ko04144
Rwt_25837	ko03030	ko04130
Rwt_18739	ko03460
Rwt_25660	ko03015
Rwt_21791	ko00061	ko00620	ko00640	ko00720
Rwt_12909	ko00220	ko00250	ko04144
Rwt_19961	ko00061	ko00333	ko00780	ko01040
Rwt_58849	ko00562	ko04020	ko04070	ko04130	ko04919	ko04933
Rwt_8666	ko00909
Rwt_22888	ko00010	ko00030	ko00051	ko00680	ko00710	ko03030	ko04130	ko04144
Rwt_40657	ko00983
Rwt_19048	ko00983	ko04113	ko04138
Rwt_15589	ko00400	ko00970	ko03010
Rwt_41521	ko01523	ko01524	ko02010	ko03460	ko04976
Rwt_32703	ko03010
Rwt_17720	ko00230
Rwt_8795	ko00983	ko03008	ko03040	ko03050	ko04010	ko04130	ko04141	ko04144	ko04213	ko04514	ko04612	ko04915	ko05134	ko05145	ko05162	ko05164	ko05169
Rwt_5664	ko00480	ko00500
Rwt_6902	ko00260	ko00350	ko00360	ko00410	ko00950	ko00960
Rwt_47285	ko03460
Rwt_5241	ko00020	ko00270	ko00620	ko00630	ko00710
Rwt_18979	ko00010	ko00020	ko00620	ko04066	ko04922	ko05230
Rwt_47363	ko03022
Rwt_12784	ko00270	ko00400	ko04016
Rwt_51189	ko03008
Rwt_13370	ko00564
Rwt_29013	ko00480	ko00980	ko00982	ko00983	ko01524	ko03460	ko05200	ko05204	ko05225	ko05418
Rwt_5073	ko04120
Rwt_2273	ko00983	ko03030
Rwt_14952	ko00480	ko00510
Rwt_20984	ko03410	ko03450	ko03460
Rwt_4660	ko03010	ko03013
Rwt_7118	ko00052
Rwt_31853	ko01522
Rwt_6596	ko03015
Rwt_48645	ko00710
Rwt_20549	ko00480
Rwt_21372	ko04075	ko04130	ko04144	ko04152
Rwt_32361	ko00270	ko00920
Rwt_45613	ko00511	ko04142
Rwt_20933	ko00130
Rwt_1640	ko00480	ko03460
Rwt_13105	ko00480
Rwt_21115	ko01522
Rwt_64057	ko00600
Rwt_11812	ko00330	ko00410
Rwt_23054	ko00195	ko00196
Rwt_19561	ko00480
Rwt_45292	ko03008
Rwt_15524	ko00983
Rwt_18994	ko00480
Rwt_27645	ko03040
Rwt_25965	ko00540
Rwt_60087	ko04130	ko04721	ko04911
Rwt_33896	ko03030
Rwt_20740	ko03008	ko03010	ko03013	ko03015	ko04130	ko04144	ko05134
Rwt_24656	ko04075	ko04130	ko04141	ko05134
Rwt_30375	ko03030	ko04144	ko04217	ko05034	ko05322
Rwt_18121	ko04152	ko04211	ko04920	ko04932
Rwt_4451	ko00220	ko00230	ko00791
Rwt_53520	ko03010	ko04122
Rwt_14420	ko04391
Rwt_36353	ko03040
Rwt_10527	ko04621	ko04626
Rwt_11069	ko01522	ko03022	ko04110	ko04218	ko05161	ko05166	ko05167	ko05200	ko05206	ko05212	ko05214	ko05215	ko05218	ko05219	ko05220	ko05222	ko05223	ko05224	ko05225	ko05226
Rwt_8557	ko03015	ko03022	ko05164
Rwt_29054	ko04120	ko04141	ko05012
Rwt_16237	ko00943	ko00983
Rwt_17131	ko03460
Rwt_8964	ko00010	ko00030	ko00051
Rwt_14373	ko00983
Rwt_38304	ko03010
Rwt_19709	ko00562	ko04011	ko04070	ko04072	ko04130	ko04139	ko04144	ko04666	ko04810	ko05231
Rwt_17350	ko00100
Rwt_23753	ko01522
Rwt_19946	ko00760
Rwt_45693	ko01522
Rwt_24790	ko00830
Rwt_13070	ko03010	ko03013
Rwt_4572	ko03460
Rwt_14499	ko03008	ko03013
Rwt_18305	ko03040
Rwt_1319	ko03022	ko03030
Rwt_8030	ko03008	ko04130	ko04136	ko04138	ko04140	ko04211
Rwt_12220	ko03460
Rwt_57399	ko03015
Rwt_14061	ko03040
Rwt_15723	ko00220	ko00983	ko04144
Rwt_33381	ko03010
Rwt_2316	ko04810
Rwt_6657	ko03015
Rwt_20700	ko04141
Rwt_13713	ko00480
Rwt_6141	ko04130
Rwt_14928	ko03008	ko04141
Rwt_16205	ko00905	ko00983
Rwt_13509	ko00533	ko05168
Rwt_17980	ko03022
Rwt_11930	ko00190	ko04714	ko04723	ko04932	ko05010	ko05012	ko05016
Rwt_14921	ko00380
Rwt_21616	ko03460
Rwt_9170	ko03460	ko04724	ko04727	ko04974
Rwt_4235	ko03030	ko04110	ko04111	ko04113
Rwt_59670	ko00500	ko00533
Rwt_39626	ko03008
Rwt_47640	ko03030	ko05034	ko05203	ko05322
Rwt_6459	ko03040
Rwt_17217	ko00020	ko00480	ko00720	ko04146
Rwt_16998	ko04144	ko04514
Rwt_3083	ko03030	ko04714
Rwt_19175	ko00062
Rwt_2673	ko01522
Rwt_39605	ko03460
Rwt_12202	ko03008	ko04130	ko04141	ko04144
Rwt_17322	ko03008	ko04141	ko04145	ko04514	ko04612	ko05142	ko05166
Rwt_13721	ko01522
Rwt_11167	ko03040
Rwt_1723	ko04130	ko04142
Rwt_2865	ko00190
Rwt_1445	ko04810
Rwt_10761	ko03015
Rwt_45567	ko00983
Rwt_8045	ko00983	ko03030
Rwt_20403	ko03030
Rwt_1833	ko00983	ko04138	ko04140	ko04141	ko05160	ko05162	ko05164	ko05168	ko05169
Rwt_62628	ko03008
Rwt_19290	ko00220	ko00250	ko00471	ko00910	ko04144	ko04217	ko04964
Rwt_2314	ko03022	ko04919
Rwt_24063	ko03070
Rwt_7080	ko00360	ko00940
Rwt_24407	ko01522
Rwt_14600	ko04310
Rwt_11560	ko01522
Rwt_24437	ko04130	ko04144
Rwt_16526	ko00983
Rwt_39851	ko00061	ko00071	ko01040	ko02024	ko03320	ko04144	ko04146	ko04216	ko04714	ko04920
Rwt_13861	ko03040	ko05131
Rwt_11871	ko03040
Rwt_46465	ko03040
Rwt_13135	ko03050	ko05169
Rwt_1518	ko02010	ko03460	ko04144	ko04514	ko04976	ko05206	ko05226
Rwt_15875	ko03008
Rwt_7983	ko03015	ko04144
Rwt_10890	ko00280	ko00640
Rwt_34251	ko04130	ko04144	ko04666	ko04810	ko05100	ko05130	ko05131	ko05132
Rwt_15372	ko00983	ko04626	ko05145
Rwt_16454	ko01522
Rwt_41040	ko00983	ko04016
Rwt_3588	ko00511	ko04130
Rwt_35420	ko03460
Rwt_24488	ko04075	ko04130
Rwt_3973	ko04120
Rwt_32600	ko03010
Rwt_37809	ko03460	ko04130
Rwt_17384	ko00330
Rwt_6554	ko00061	ko00071	ko01040	ko02024	ko03320	ko04144	ko04146	ko04216	ko04714	ko04920
Rwt_6801	ko03013	ko03015	ko03040
Rwt_6110	ko03040
Rwt_19317	ko03460
Rwt_4584	ko03040
Rwt_4335	ko03022
Rwt_47956	ko00710
Rwt_21088	ko00906
Rwt_620	ko00480
Rwt_17156	ko00010	ko00020	ko00620	ko04066	ko04922	ko05230
Rwt_60915	ko03015	ko03030	ko04144	ko04145	ko04210	ko04530	ko04540	ko04810	ko05130
Rwt_3697	ko03040	ko04212
Rwt_21646	ko00983
Rwt_22939	ko00270	ko00983	ko04144
Rwt_35728	ko03008
Rwt_15487	ko01522
Rwt_19740	ko00196
Rwt_2256	ko01522
Rwt_1154	ko00310	ko03030
Rwt_3780	ko03040
Rwt_29472	ko00983	ko03010
Rwt_10201	ko03008	ko03460
Rwt_9324	ko00670	ko00720	ko01523
Rwt_37411	ko03008
Rwt_2854	ko03022	ko03030
Rwt_17441	ko03008
Rwt_24774	ko04016	ko04075	ko04931
Rwt_47737	ko03022
Rwt_27789	ko03010
Rwt_9373	ko00350	ko00950
Rwt_16308	ko00983	ko04120
Rwt_24250	ko03015	ko04144	ko05162
Rwt_16301	ko04110	ko04111	ko04114	ko04120	ko04141	ko04310	ko04340	ko04341	ko04350	ko04710	ko05168	ko05200
Rwt_25958	ko00900
Rwt_17665	ko00010	ko00030	ko00051	ko00680	ko00710	ko04144	ko04152	ko04910
Rwt_7656	ko00270	ko03030	ko04139	ko05206
Rwt_8931	ko04141
Rwt_51227	ko04130
Rwt_11736	ko03022
Rwt_10260	ko03022
Rwt_5834	ko04120
Rwt_54866	ko03022	ko03030	ko03040
Rwt_811	ko01522
Rwt_10507	ko03460
Rwt_8761	ko03460
Rwt_18869	ko01522
Rwt_25132	ko03030	ko04144	ko04145	ko04540	ko04810	ko05130
Rwt_29896	ko00983	ko03030	ko04014	ko04015	ko04016	ko04020	ko04022	ko04024	ko04070	ko04114	ko04130	ko04144	ko04218	ko04261	ko04270	ko04371	ko04626	ko04713	ko04720	ko04722	ko04728	ko04740	ko04744	ko04745	ko04750	ko04910	ko04912	ko04915	ko04916	ko04921	ko04922	ko04924	ko04925	ko04970	ko04971	ko05010	ko05031	ko05034	ko05133	ko05152	ko05167	ko05200	ko05214	ko05418
Rwt_15605	ko00563
Rwt_2127	ko04130
Rwt_9829	ko00061	ko00620	ko00640	ko00720
Rwt_13624	ko03030	ko04110	ko04152	ko04218	ko04914	ko05161	ko05165	ko05169	ko05203
Rwt_47109	ko03013	ko03015	ko03040	ko05164
Rwt_17083	ko00562	ko04070
Rwt_14744	ko03010
Rwt_29834	ko03030	ko04810
Rwt_39993	ko00130
Rwt_23389	ko01522
Rwt_17421	ko04075
Rwt_10216	ko04130	ko04138
Rwt_54379	ko01522
Rwt_22738	ko03008	ko04064	ko04137	ko04139	ko04310	ko04520	ko04712	ko05162	ko05168	ko05169
Rwt_11150	ko04075
Rwt_10981	ko03420	ko03460	ko04115	ko04120	ko05161	ko05200	ko05202	ko05210	ko05212	ko05213	ko05214	ko05216	ko05217	ko05218	ko05220	ko05222	ko05223	ko05224	ko05225	ko05226
Rwt_2141	ko03030	ko04111
Rwt_21890	ko04120	ko04340	ko04341
Rwt_3534	ko04130	ko04142
Rwt_14728	ko00562	ko04070
Rwt_13856	ko04075
Rwt_20967	ko03010
Rwt_31276	ko01522
Rwt_26592	ko00983	ko04016
Rwt_32458	ko00010	ko00030	ko00051	ko00052	ko00680	ko00983	ko03015	ko03018	ko04152	ko05230
Rwt_26237	ko03030
Rwt_37205	ko00960
Rwt_26987	ko03008	ko03460	ko04020	ko04022	ko04216	ko04217	ko04218	ko04621	ko04979	ko05012	ko05016	ko05166
Rwt_9469	ko00073	ko00983
Rwt_37083	ko00010	ko00040	ko00561	ko00930	ko04144
Rwt_27715	ko00730
Rwt_21895	ko00983	ko03460	ko04110	ko04115	ko04214	ko04218	ko05165	ko05166
Rwt_12799	ko03008	ko03040
Rwt_58377	ko00600
Rwt_2848	ko00983
Rwt_24757	ko00983	ko03050
Rwt_24750	ko03008
Rwt_11111	ko00010	ko00230	ko00620	ko04130	ko04144	ko04922	ko04930	ko05165	ko05203	ko05230
Rwt_16757	ko00983
Rwt_16288	ko00983	ko04010
Rwt_18074	ko04072	ko04075	ko04130	ko04144	ko05110	ko05134
Rwt_15966	ko00010	ko00680	ko03015	ko03018	ko04066	ko04144
Rwt_11315	ko00983	ko04010
Rwt_31085	ko03040
Rwt_12182	ko03460
Rwt_13017	ko03040
Rwt_2809	ko01523	ko01524	ko02010	ko03460	ko04976
Rwt_15955	ko00480
Rwt_18082	ko03030
Rwt_50809	ko02024	ko03060	ko03070
Rwt_38678	ko03030	ko03410	ko03420	ko03430	ko03460	ko04110	ko04530	ko05161	ko05166
Rwt_26005	ko03008
Rwt_2201	ko04070
Rwt_46018	ko03460
Rwt_16603	ko00440	ko00564	ko00565
Rwt_3245	ko03013	ko03015	ko03030	ko05164
Rwt_16157	ko03040
Rwt_2261	ko03040
Rwt_3440	ko00500	ko02026	ko04217	ko04910	ko04922	ko04931
Rwt_5367	ko00983	ko03010
Rwt_9618	ko03008	ko03040	ko05202	ko05205
Rwt_8448	ko03460	ko04721	ko04723	ko04727	ko05032	ko05033
Rwt_9657	ko00983
Rwt_18411	ko00130
Rwt_18893	ko01040
Rwt_11666	ko03015	ko03018
Rwt_17515	ko04120
Rwt_9022	ko00270	ko00983	ko04144
Rwt_4041	ko03008	ko03013
Rwt_12381	ko00061	ko00780	ko01040
Rwt_51313	ko04075
Rwt_7138	ko03022	ko04151	ko05166
Rwt_1369	ko03008
Rwt_40553	ko03460
Rwt_49852	ko01522
Rwt_26664	ko01522
Rwt_391	ko00983	ko03460	ko04110	ko04115	ko04214	ko04218	ko05165	ko05166
Rwt_22337	ko00983	ko04016
Rwt_16822	ko00130	ko00360	ko00940	ko00941	ko00945	ko00983
Rwt_5927	ko03013	ko03015
Rwt_21625	ko03008
Rwt_24131	ko00900	ko00909
Rwt_464	ko00061	ko00254	ko00620	ko00640	ko04152	ko04910	ko04922
Rwt_26220	ko03022	ko05169	ko05203
Rwt_24473	ko04144	ko04214
Rwt_12777	ko03008
Rwt_6658	ko00600	ko04071
Rwt_12710	ko00520
Rwt_7673	ko03008	ko03060	ko04130	ko04141	ko04144	ko04918	ko05020
Rwt_32262	ko03008
Rwt_27051	ko01522
Rwt_54964	ko00190	ko04714	ko04723	ko04932	ko05010	ko05012	ko05016
Rwt_31584	ko00053	ko00480
Rwt_3370	ko04810	ko04914
Rwt_62119	ko00983	ko03022	ko03030
Rwt_13785	ko00983
Rwt_1889	ko03015	ko03022
Rwt_14638	ko00500
Rwt_350	ko03008
Rwt_31615	ko03008	ko04141
Rwt_29174	ko00240
Rwt_9999	ko01522
Rwt_21688	ko03022	ko04110	ko04350
Rwt_24763	ko00900
Rwt_15975	ko03008	ko03010	ko03013
Rwt_44793	ko04130
Rwt_26690	ko03008
Rwt_2746	ko03460
Rwt_40446	ko00460	ko00500	ko00940
Rwt_13612	ko00460	ko00966	ko00983
Rwt_53274	ko00010	ko00071	ko00350	ko00592
Rwt_16880	ko00230	ko00920
Rwt_66685	ko00710
Rwt_43017	ko03008	ko04064	ko04137	ko04139	ko04310	ko04520	ko04712	ko05162	ko05168	ko05169
Rwt_20893	ko00073	ko00983
Rwt_11149	ko03030	ko04110	ko04111	ko04113	ko04114	ko04120	ko04914	ko05166
Rwt_40481	ko03022
Rwt_54619	ko04120	ko04141	ko05012
Rwt_23115	ko00620	ko00710
Rwt_40071	ko03022
Rwt_41995	ko00190	ko03008	ko04714
Rwt_1593	ko00983	ko03008
Rwt_6751	ko00051	ko04066	ko04152
Rwt_3807	ko00983
Rwt_1581	ko04810
Rwt_34533	ko04120
Rwt_52408	ko04013	ko04115	ko04120	ko04310
Rwt_33454	ko00790
Rwt_50244	ko00190	ko04145	ko04721	ko04966	ko05110	ko05120	ko05323
Rwt_53457	ko03040
Rwt_25388	ko00270
Rwt_8665	ko03040
Rwt_17049	ko03008
Rwt_26536	ko00510
Rwt_20479	ko00130	ko00860
Rwt_24831	ko03022
Rwt_11655	ko00561	ko00564	ko04070	ko04072	ko05231
Rwt_30714	ko03010
Rwt_34604	ko03022	ko03420	ko03460
Rwt_25450	ko00563
Rwt_5218	ko01522
Rwt_15294	ko03460
Rwt_5280	ko04130
Rwt_13134	ko00280	ko00410	ko00562	ko00640
Rwt_65052	ko04141	ko04514
Rwt_32767	ko00480	ko00590	ko04918
Rwt_12789	ko03010
Rwt_36689	ko00230	ko00240	ko03020	ko03022	ko03460	ko05016	ko05168	ko05169
Rwt_2181	ko03008
Rwt_3447	ko03040
Rwt_27772	ko01522
Rwt_6934	ko03008	ko03013	ko03015
Rwt_9683	ko03008	ko03460
Rwt_5356	ko00230	ko00730
Rwt_30416	ko03022	ko03030	ko05168
Rwt_2497	ko03008
Rwt_19145	ko01522
Rwt_43891	ko03460
Rwt_24500	ko03008
Rwt_9243	ko03008
Rwt_61664	ko04075
Rwt_24927	ko03022
Rwt_9555	ko00480
Rwt_16515	ko00983	ko04626
Rwt_778	ko03022
Rwt_15805	ko00630	ko00710
Rwt_24262	ko00190	ko02020	ko04260	ko04714	ko04932	ko05010	ko05012	ko05016
Rwt_6630	ko03008
Rwt_13068	ko00400	ko00600	ko04071	ko04138
Rwt_30493	ko03022
Rwt_51740	ko03040	ko04657	ko05168
Rwt_42688	ko00940	ko00941	ko00945
Rwt_27374	ko04075	ko04130	ko04144	ko04961	ko04962	ko04972
Rwt_15604	ko00592	ko00983
Rwt_11178	ko04013	ko04310
Rwt_18692	ko00710
Rwt_566	ko04120
Rwt_641	ko00562	ko04070	ko04130	ko04145	ko04810
Rwt_21117	ko03410	ko03460
Rwt_15129	ko03008	ko04144
Rwt_2666	ko04115	ko04120	ko05162
Rwt_7008	ko03022
Rwt_4702	ko03008
Rwt_45376	ko03030	ko04144	ko04217	ko05034	ko05322
Rwt_16693	ko03460
Rwt_296	ko03460
Rwt_15112	ko00040
Rwt_12937	ko00983
Rwt_2019	ko01522
Rwt_22035	ko04075
Rwt_41930	ko00902
Rwt_4375	ko03040
Rwt_12556	ko00740	ko02024
Rwt_9989	ko03013	ko03015	ko03040
Rwt_28582	ko00460	ko00500	ko00940
Rwt_23950	ko00230	ko03008
Rwt_22203	ko00983	ko04142	ko04210
Rwt_1414	ko04712
Rwt_18670	ko03040
Rwt_27978	ko03008
Rwt_39765	ko00730
Rwt_9224	ko03013	ko03015	ko03018	ko03040
Rwt_26759	ko03460
Rwt_26726	ko00010	ko00710	ko04066	ko04130	ko04144	ko05010
Rwt_4205	ko04218
Rwt_24785	ko00564	ko01040
Rwt_18829	ko04016	ko04075
Rwt_13315	ko00400
Rwt_6301	ko00908
Rwt_4571	ko04626
Rwt_48786	ko00564	ko00565	ko04014	ko04024	ko04071	ko04072	ko04130	ko04144	ko04666	ko04724	ko04912	ko05231
Rwt_16540	ko03050	ko03420	ko03460	ko04141
Rwt_35451	ko01522
Rwt_14366	ko00130	ko00900
Rwt_25170	ko03410	ko03460
Rwt_14729	ko03010
Rwt_10922	ko04626
Rwt_45176	ko04130	ko04144
Rwt_61840	ko04141	ko05110
Rwt_5682	ko00983	ko03008
Rwt_9301	ko04120
Rwt_10661	ko00983
Rwt_7100	ko01522
Rwt_9010	ko03008	ko04120	ko04130	ko04136	ko04138	ko04140	ko04216
Rwt_20433	ko03460
Rwt_14027	ko01522
Rwt_13055	ko03040
Rwt_5584	ko00790
Rwt_4045	ko00983
Rwt_25752	ko03460
Rwt_15423	ko03460	ko04142	ko04216	ko04978
Rwt_12755	ko01522
Rwt_33130	ko03022
Rwt_12382	ko00290	ko00650	ko00660	ko00770
Rwt_18610	ko03015	ko03030	ko04144	ko04145	ko04210	ko04530	ko04540	ko04810	ko05130
Rwt_19555	ko04120
Rwt_12048	ko03015
Rwt_13646	ko00260	ko00400
Rwt_50275	ko00480	ko00510	ko00513	ko04141
Rwt_31160	ko03022	ko04013	ko04022	ko04371	ko05418
Rwt_24458	ko03022
Rwt_4354	ko00230	ko00250
Rwt_18612	ko04120
Rwt_2240	ko04075
Rwt_26988	ko00230	ko00730	ko04144
Rwt_5606	ko00480
Rwt_9838	ko03460
Rwt_13372	ko00983	ko03008	ko04068	ko04130	ko04140	ko04150	ko04151	ko04152	ko04211	ko04213	ko04371	ko04530	ko04710	ko04714	ko04910	ko04920	ko04921	ko04922	ko04931	ko04932	ko05410	ko05418
Rwt_23217	ko03008
Rwt_58740	ko00480	ko03460
Rwt_16256	ko00380
Rwt_32978	ko03008	ko03013
Rwt_18236	ko00030
Rwt_4039	ko00190	ko04142	ko04144	ko04145	ko04721	ko04966	ko05110	ko05120	ko05152	ko05165	ko05323
Rwt_25265	ko03013	ko03015	ko03018	ko03040
Rwt_19966	ko00220	ko00250	ko00630	ko00910	ko02020	ko04144	ko04217	ko04724	ko04727
Rwt_4979	ko03013	ko03015	ko03040
Rwt_2884	ko03015	ko03018
Rwt_58119	ko03030	ko04144	ko05034	ko05203	ko05322
Rwt_21923	ko04152	ko04211	ko04920	ko04932
Rwt_3174	ko00563
Rwt_25829	ko01523	ko01524	ko02010	ko03460	ko04976
Rwt_8173	ko01522
Rwt_6145	ko03030	ko04550
Rwt_14819	ko01522
Rwt_3126	ko00983	ko03022
Rwt_59745	ko00910
Rwt_15251	ko03040
Rwt_16928	ko03022	ko04075
Rwt_31637	ko03022
Rwt_44338	ko00945
Rwt_39866	ko03008	ko03460
Rwt_39589	ko03010
Rwt_15995	ko00040	ko00053	ko00520
Rwt_22135	ko00190	ko04714	ko04723	ko04932	ko05010	ko05012	ko05016
Rwt_27788	ko00196
Rwt_59558	ko03022
Rwt_15392	ko03460
Rwt_26492	ko04115	ko04120	ko05162
Rwt_604	ko03008	ko03460	ko04130	ko04136	ko04138	ko04140
Rwt_19895	ko00480	ko00510
Rwt_2690	ko03015	ko03030
Rwt_15632	ko00240	ko00250
Rwt_26205	ko03440	ko03460
Rwt_11627	ko00790	ko04122
Rwt_32294	ko03008	ko03460	ko04020	ko04022	ko04217	ko04218	ko05012	ko05016	ko05166
Rwt_9433	ko03030	ko04110	ko04111	ko04113	ko04114	ko04120	ko04914	ko05166
Rwt_8832	ko00061	ko00071	ko01040	ko02024	ko03320	ko04144	ko04146	ko04216	ko04714	ko04920
Rwt_36637	ko04075
Rwt_35804	ko00480
Rwt_25885	ko03030	ko04130
Rwt_5520	ko03040
Rwt_4808	ko03015	ko03018	ko04120
Rwt_10348	ko03460
Rwt_21918	ko01522
Rwt_24038	ko03015
Rwt_14930	ko00480
Rwt_20567	ko03008
Rwt_23724	ko00983	ko03460
Rwt_26617	ko04013	ko04120	ko04141	ko04624
Rwt_24398	ko00040
Rwt_16561	ko00230	ko00240	ko04514	ko05169
Rwt_15435	ko00010	ko00030	ko00051	ko00052	ko00680	ko00983	ko03015	ko03018	ko04152	ko05230
Rwt_14218	ko04130	ko04144
Rwt_18523	ko00940
Rwt_22643	ko04310
Rwt_18086	ko00983	ko04626
Rwt_33351	ko00983
Rwt_17336	ko00330	ko00410
Rwt_2469	ko04120
Rwt_22464	ko04141
Rwt_4507	ko00983
Rwt_1235	ko03013	ko03015
Rwt_12953	ko00563
Rwt_23563	ko00983	ko04112	ko04212
Rwt_6341	ko00480	ko00510	ko00513	ko04141
Rwt_45870	ko03008
Rwt_14150	ko00480	ko00561
Rwt_11861	ko03040
Rwt_14829	ko03460
Rwt_39531	ko00920
Rwt_17858	ko03460
Rwt_2841	ko03440	ko03460
Rwt_26501	ko03030	ko05034	ko05203	ko05322
Rwt_19766	ko03010
Rwt_23015	ko00592
Rwt_11747	ko04120
Rwt_21738	ko00190	ko00195	ko00196
Rwt_26271	ko03010
Rwt_38017	ko00220
Rwt_11260	ko00330	ko00410
Rwt_40403	ko03460	ko04142	ko04216	ko04978
Rwt_10080	ko00290	ko00650	ko00660	ko00770
Rwt_17968	ko00940
Rwt_14563	ko00020	ko00620	ko00720	ko05200	ko05211
Rwt_24825	ko00983	ko01521	ko01522	ko04010	ko04012	ko04013	ko04014	ko04015	ko04022	ko04024	ko04062	ko04066	ko04068	ko04071	ko04072	ko04114	ko04140	ko04150	ko04151	ko04210	ko04218	ko04270	ko04320	ko04370	ko04371	ko04380	ko04510	ko04540	ko04550	ko04620	ko04626	ko04650	ko04660	ko04662	ko04664	ko04666	ko04668	ko04720	ko04722	ko04725	ko04726	ko04730	ko04810	ko04910	ko04912	ko04914	ko04915	ko04916	ko04917
Rwt_35741	ko03030	ko04810
Rwt_28435	ko01522
Rwt_48715	ko01522
Rwt_8271	ko00983	ko03030	ko04068	ko04310	ko04340	ko04341	ko04390	ko04391	ko04392	ko04710	ko04711
Rwt_16188	ko00983	ko03015	ko03022	ko03040	ko04022	ko04024	ko04113	ko04114	ko04218	ko04261	ko04270	ko04390	ko04510	ko04611	ko04720	ko04728	ko04750	ko04810	ko04910	ko04921	ko04931	ko05031	ko05034	ko05168	ko05205
Rwt_13154	ko03460
Rwt_16598	ko00940
Rwt_10127	ko04075
Rwt_34964	ko03010
Rwt_20131	ko00480
Rwt_18766	ko03030	ko04144	ko04145	ko04540	ko04810	ko05130
Rwt_18664	ko00983	ko03015	ko03022	ko03040	ko04022	ko04024	ko04113	ko04114	ko04218	ko04261	ko04270	ko04390	ko04510	ko04611	ko04720	ko04728	ko04750	ko04810	ko04910	ko04921	ko04931	ko05031	ko05034	ko05168	ko05205
Rwt_23479	ko00330
Rwt_23409	ko00983	ko04112	ko04212
Rwt_18313	ko04144	ko04514
Rwt_28221	ko00983	ko03030
Rwt_6594	ko03008
Rwt_40742	ko00860
Rwt_9377	ko03030	ko03440	ko03460
Rwt_31362	ko04120
Rwt_17966	ko04120
Rwt_18104	ko03008	ko03013	ko03050	ko04144	ko05160
Rwt_8920	ko03015	ko03018
Rwt_7503	ko00909
Rwt_19288	ko00195	ko00196
Rwt_17065	ko03008	ko03013	ko03015	ko04144
Rwt_5235	ko04130	ko04144
Rwt_1034	ko04120
Rwt_14478	ko03008
Rwt_43101	ko03022
Rwt_5699	ko03022	ko04075	ko04712
Rwt_11842	ko04120
Rwt_32487	ko04130	ko04144	ko04666	ko04810	ko05100	ko05130	ko05131	ko05132
Rwt_34612	ko03010
Rwt_51467	ko03022
Rwt_29735	ko03022
Rwt_7449	ko03015	ko03022	ko05164
Rwt_38880	ko00500	ko04144
Rwt_12349	ko00590	ko00983
Rwt_26499	ko00190	ko04714	ko05010	ko05012	ko05016
Rwt_26644	ko03040	ko04657	ko05168
Rwt_23279	ko03013	ko03015	ko04130	ko04141	ko04150
Rwt_10836	ko03030	ko04810
Rwt_19979	ko03022	ko04626
Rwt_23513	ko00400
Rwt_17386	ko00860
Rwt_40587	ko03008	ko03460
Rwt_31817	ko03010
Rwt_12429	ko04120
Rwt_21772	ko00740
Rwt_28466	ko04075	ko04130	ko04137	ko04138	ko04140	ko04144	ko04145	ko05132	ko05146	ko05152
Rwt_7557	ko00564
Rwt_3656	ko03030
Rwt_20986	ko03050	ko05169
Rwt_19833	ko03040
Rwt_10652	ko00983
Rwt_25059	ko04130	ko04144
Rwt_39259	ko03015	ko03018
Rwt_9981	ko00010	ko00020	ko00620
Rwt_36862	ko00480
Rwt_13671	ko00480
Rwt_16763	ko03460	ko05231
Rwt_54916	ko00230	ko00240	ko03020	ko03022	ko03460	ko04623	ko05016	ko05169
Rwt_14576	ko04075
Rwt_43136	ko03008
Rwt_16734	ko04120	ko04340	ko04341
Rwt_23189	ko00270	ko00920
Rwt_23831	ko01522
Rwt_41026	ko01040
Rwt_10722	ko00520
Rwt_23245	ko03460	ko04724	ko04727	ko04974
Rwt_42587	ko03022	ko03030	ko05168
Rwt_10266	ko03460
Rwt_5996	ko00480	ko00500
Rwt_34993	ko03015	ko03030
Rwt_25993	ko04120	ko04340	ko04341
Rwt_38086	ko04626
Rwt_51310	ko03030
Rwt_22956	ko04626
Rwt_5641	ko03008
Rwt_7493	ko03008
Rwt_4485	ko03460
Rwt_9123	ko03015	ko03030	ko03440	ko04120
Rwt_31225	ko00902
Rwt_13970	ko00500
Rwt_22424	ko00100
Rwt_29444	ko00400
Rwt_10550	ko03013	ko03015	ko03018	ko03040
Rwt_1606	ko03030	ko04068	ko04922
Rwt_56967	ko00591	ko00592
Rwt_6808	ko03030	ko04714
Rwt_6615	ko03010
Rwt_25733	ko03008	ko03460
Rwt_15188	ko00190	ko03008	ko04260	ko04714	ko04932	ko05010	ko05012	ko05016
Rwt_4727	ko03460
Rwt_1485	ko04130	ko04138
Rwt_13265	ko00010	ko00020	ko00620	ko04066	ko04922	ko05230
Rwt_32878	ko01522
Rwt_17513	ko00940	ko00941	ko00945	ko00983
Rwt_19548	ko03015	ko03018
Rwt_2866	ko00983	ko04016
Rwt_15317	ko00983	ko04075
Rwt_19933	ko00983	ko04112	ko04212
Rwt_18449	ko03022
Rwt_60152	ko00140	ko00380	ko00830	ko00980	ko00983	ko04913	ko05204
Rwt_7929	ko00061	ko00780	ko01040
Rwt_7650	ko03008
Rwt_26039	ko03030	ko04144	ko04810
Rwt_29126	ko04146
Rwt_3130	ko00190
Rwt_3699	ko00480	ko03460
Rwt_23621	ko00906
Rwt_7868	ko03022
Rwt_12738	ko04120
Rwt_6465	ko00940	ko00941	ko00945	ko00983
Rwt_40931	ko03008	ko03030
Rwt_77	ko00983	ko03008
Rwt_8255	ko00010	ko00020	ko00620
Rwt_13335	ko01522
Rwt_12722	ko03008
Rwt_5990	ko05166	ko05203
Rwt_17479	ko03008
Rwt_46793	ko03010
Rwt_17956	ko03022	ko05202
Rwt_22472	ko03030	ko03040	ko04110	ko04111	ko05166
Rwt_516	ko00983	ko01522	ko04919	ko05202
Rwt_12962	ko03018	ko03460
Rwt_10543	ko00983	ko04016	ko04075	ko04626
Rwt_28276	ko03022
Rwt_29428	ko04810
Rwt_37825	ko03008	ko04621	ko05418
Rwt_4716	ko03460
Rwt_53923	ko03010
Rwt_15648	ko00220	ko00250	ko00270	ko00330	ko00350	ko00360	ko00400	ko00710	ko00950	ko00960	ko04975
Rwt_23618	ko04120
Rwt_24538	ko00520
Rwt_12746	ko04120
Rwt_15494	ko00073	ko04146	ko04212
Rwt_15364	ko00970	ko03008
Rwt_6644	ko04810
Rwt_33989	ko03050
Rwt_4116	ko03030
Rwt_48082	ko04075
Rwt_20977	ko04152	ko04211	ko04920	ko04932
Rwt_13776	ko00983	ko04120
Rwt_9232	ko03015
Rwt_4624	ko03030
Rwt_66003	ko03010
Rwt_21119	ko03040	ko05168
Rwt_10867	ko00983	ko03008	ko04068	ko04130	ko04140	ko04150	ko04151	ko04152	ko04211	ko04213	ko04371	ko04530	ko04710	ko04714	ko04910	ko04920	ko04921	ko04922	ko04931	ko04932	ko05410	ko05418
Rwt_22106	ko03008
Rwt_58088	ko00130	ko04130
Rwt_16619	ko04013	ko04015	ko04130	ko04144	ko04810	ko05131	ko05132
Rwt_45846	ko03010
Rwt_16890	ko00983
Rwt_17511	ko00900	ko04152	ko04976
Rwt_28720	ko00983
Rwt_3574	ko04075	ko04626
Rwt_7229	ko03460
Rwt_13555	ko02024	ko03008	ko03060	ko03070
Rwt_22647	ko03460
Rwt_12886	ko03030	ko04810	ko05165
Rwt_14364	ko00010	ko00230	ko00620	ko04130	ko04144	ko04922	ko04930	ko05165	ko05203	ko05230
Rwt_18015	ko03015	ko03018
Rwt_10460	ko04120
Rwt_41906	ko04130	ko04144
Rwt_24653	ko01522
Rwt_41048	ko00900	ko00983	ko04144
Rwt_28667	ko00592
Rwt_8035	ko00500
Rwt_4397	ko03008	ko04144	ko04152	ko04921
Rwt_10173	ko00250	ko00983
Rwt_28289	ko04120
Rwt_29296	ko00480
Rwt_7241	ko03030
Rwt_9531	ko03008
Rwt_60862	ko04075	ko04626
Rwt_43276	ko03030	ko04144	ko05034	ko05202	ko05322
Rwt_33827	ko04075
Rwt_2137	ko00983	ko04120
Rwt_1799	ko04626
Rwt_10785	ko00430	ko00460	ko00480	ko00590	ko00983	ko04514
Rwt_27809	ko03008
Rwt_36924	ko03030	ko04144	ko04217	ko05034	ko05322
Rwt_27067	ko00010	ko00051	ko00562	ko00710	ko04144
Rwt_12547	ko00480	ko00510	ko00513
Rwt_3628	ko00983	ko05010
Rwt_21262	ko00983	ko04016	ko04075
Rwt_56736	ko00010	ko00030	ko00051	ko00052	ko00680	ko00983	ko03015	ko03018	ko04152	ko05230
Rwt_24059	ko00130	ko00900
Rwt_16594	ko00053
Rwt_5725	ko03460
Rwt_68227	ko01522
Rwt_1103	ko03015	ko03030
Rwt_7066	ko00983	ko04626	ko05145
Rwt_22831	ko03440	ko03460
Rwt_19797	ko00540
Rwt_16913	ko00983	ko03015	ko03022	ko03040	ko04022	ko04024	ko04113	ko04114	ko04218	ko04261	ko04270	ko04390	ko04510	ko04611	ko04720	ko04728	ko04750	ko04810	ko04910	ko04921	ko04931	ko05031	ko05034	ko05168	ko05205
Rwt_13419	ko00983	ko04011	ko04392
Rwt_15042	ko04130
Rwt_10521	ko03008
Rwt_20217	ko00230	ko00240	ko00983	ko04016	ko04130
Rwt_31347	ko03022
Rwt_22493	ko04120	ko04130
Rwt_1327	ko00860
Rwt_46380	ko00900	ko04152	ko04976
Rwt_26397	ko03008
Rwt_20389	ko04120
Rwt_30330	ko04075
Rwt_18333	ko03040	ko05202	ko05211
Rwt_19660	ko00480	ko00510	ko00513
Rwt_31065	ko03460
Rwt_24748	ko03040
Rwt_13109	ko03008	ko03460	ko04212
Rwt_7790	ko00230	ko00240	ko04514	ko05169
Rwt_17688	ko04075
Rwt_20654	ko00562	ko00983	ko01521	ko04068	ko04070	ko04071	ko04115	ko04140	ko04150	ko04151	ko04212	ko04218	ko04510	ko04931	ko05161	ko05165	ko05200	ko05206	ko05213	ko05214	ko05215	ko05218	ko05222	ko05224	ko05225	ko05230
Rwt_14984	ko03040
Rwt_10818	ko00480	ko00514
Rwt_13206	ko03022
Rwt_6552	ko00071	ko00592	ko01040	ko03320	ko04024	ko04146
Rwt_20722	ko00564	ko04142
Rwt_14805	ko00350	ko00360	ko00400	ko00950	ko00960
Rwt_49567	ko00071	ko00280	ko00592	ko01040	ko03320	ko04146
Rwt_58229	ko03008	ko04141
Rwt_19543	ko00130	ko00900
Rwt_8883	ko03013	ko03015
Rwt_2122	ko04130	ko04141
Rwt_13745	ko03008
Rwt_4764	ko03013	ko03015
Rwt_35266	ko03010
Rwt_39886	ko04072	ko04130	ko04144	ko04721	ko04961	ko05100
Rwt_5793	ko04120
Rwt_4365	ko00591
Rwt_7271	ko00061	ko00071	ko01040	ko02024	ko03320	ko04144	ko04146	ko04216	ko04714	ko04920
Rwt_15118	ko03030	ko04110	ko04213	ko04330	ko04919	ko05016	ko05034	ko05165	ko05169	ko05200	ko05202	ko05203	ko05220
Rwt_7076	ko03008	ko03010
Rwt_1525	ko00480	ko03460
Rwt_7799	ko00510	ko00513	ko04141
Rwt_230	ko03008
Rwt_20794	ko03022	ko04016
Rwt_6923	ko03022
Rwt_9299	ko00983	ko04120	ko04139
Rwt_17240	ko00053	ko00480
Rwt_37303	ko03030	ko03040
Rwt_18439	ko00983	ko03015	ko03022	ko03040	ko04022	ko04024	ko04113	ko04114	ko04218	ko04261	ko04270	ko04390	ko04510	ko04611	ko04720	ko04728	ko04750	ko04810	ko04910	ko04921	ko04931	ko05031	ko05034	ko05168	ko05205
Rwt_27133	ko04120
Rwt_46962	ko00983	ko03040
Rwt_18282	ko00983	ko03008	ko03040	ko03050	ko04010	ko04130	ko04141	ko04144	ko04213	ko04514	ko04612	ko04915	ko05134	ko05145	ko05162	ko05164	ko05169
Rwt_6606	ko00983
Rwt_20998	ko00020	ko00270	ko00620	ko00630	ko00710
Rwt_45543	ko03030	ko04144	ko05034	ko05202	ko05322
Rwt_25913	ko01522
Rwt_5857	ko04712
Rwt_28730	ko04075	ko04130	ko04144	ko04961	ko04962	ko04972
Rwt_51865	ko03008
Rwt_13411	ko00564	ko00592
Rwt_9734	ko00230	ko00730	ko04144
Rwt_16231	ko03008
Rwt_6954	ko00983	ko03030	ko04110	ko04111	ko04113	ko04114	ko04120	ko04914	ko05166
Rwt_25180	ko01522
Rwt_59240	ko03030	ko04144	ko05034	ko05203	ko05322
Rwt_32834	ko03010
Rwt_21409	ko03008
Rwt_21900	ko03030
Rwt_48382	ko00520
Rwt_30628	ko01522
Rwt_8901	ko03022	ko04016	ko04075
Rwt_7172	ko03030
Rwt_8311	ko04120
Rwt_6547	ko00460	ko00500	ko00940
Rwt_10444	ko00910
Rwt_17578	ko00130	ko00900
Rwt_63491	ko00400	ko00970	ko03010
Rwt_46903	ko03008	ko03010	ko03013	ko03015	ko04130	ko04144	ko05134
Rwt_3494	ko01522
Rwt_12479	ko00520
Rwt_16434	ko00480	ko00510
Rwt_21249	ko00983	ko03030	ko04068	ko04310	ko04340	ko04341	ko04390	ko04391	ko04392	ko04710	ko04711
Rwt_6758	ko01040
Rwt_7351	ko04130	ko04144	ko04721
Rwt_1547	ko03008
Rwt_14197	ko03022	ko05169	ko05203
Rwt_59049	ko04130	ko04144
Rwt_20872	ko03460
Rwt_9543	ko00130	ko04130
Rwt_12610	ko00983	ko03022
Rwt_16787	ko04130
Rwt_37362	ko00592
Rwt_13478	ko00983
Rwt_13706	ko03022	ko03030	ko04714	ko05225
Rwt_15066	ko03010
Rwt_14102	ko03010
Rwt_37533	ko00190	ko04714	ko04723	ko04932	ko05010	ko05012	ko05016
Rwt_29004	ko03015
Rwt_12577	ko01522
Rwt_21503	ko03010
Rwt_9677	ko00480
Rwt_17379	ko00230	ko00240	ko03030
Rwt_21016	ko03008
Rwt_16005	ko00052	ko00520
Rwt_22043	ko04120	ko04146
Rwt_60347	ko01040
Rwt_13628	ko03008
Rwt_22785	ko03460
Rwt_16989	ko00562	ko04020	ko04070	ko04130	ko04919	ko04933
Rwt_12409	ko00062
Rwt_6901	ko00100
Rwt_21522	ko04075
Rwt_5772	ko00591
Rwt_8790	ko00400	ko00970	ko03010
Rwt_13871	ko00670	ko00970
Rwt_12483	ko01522
Rwt_32808	ko03013
Rwt_31374	ko03010
Rwt_16328	ko01522
Rwt_13508	ko03040
Rwt_25968	ko03460	ko04130
Rwt_29925	ko00190	ko03008	ko04714
Rwt_20802	ko04075	ko04130	ko04144	ko05134
Rwt_25125	ko04146
Rwt_20108	ko00983	ko04016	ko04075
Rwt_56190	ko03008	ko04144
Rwt_14202	ko00480	ko03460
Rwt_24313	ko03008	ko03013	ko04138	ko04140	ko04141	ko04210	ko04932	ko05160	ko05162	ko05164	ko05168
Rwt_12400	ko00280	ko00640
Rwt_14223	ko04130
Rwt_28880	ko03008
Rwt_13080	ko04075
Rwt_37269	ko00190	ko00195	ko00196
Rwt_2561	ko00983	ko04120	ko04130	ko04137
Rwt_21320	ko00830
Rwt_3056	ko00983
Rwt_20941	ko03050	ko05169
Rwt_22699	ko00040	ko02024
Rwt_6290	ko03015
Rwt_35812	ko00983
Rwt_27053	ko00983	ko04016
Rwt_2035	ko03008
Rwt_2532	ko00051	ko00520
Rwt_36985	ko04075	ko04130	ko04144	ko04961	ko04962	ko04972
Rwt_18642	ko00983	ko04120
Rwt_51955	ko03030	ko05034	ko05203	ko05322
Rwt_18003	ko00910	ko03460
Rwt_13718	ko03460
Rwt_38475	ko00220
Rwt_33425	ko00190	ko04142	ko04145	ko04721	ko04966	ko05110	ko05120	ko05152	ko05323
Rwt_40972	ko03460
Rwt_14772	ko00480	ko00561
Rwt_9360	ko00983	ko03015	ko03030	ko04071	ko04113	ko04114	ko04151	ko04152	ko04261	ko04728	ko05165
Rwt_23535	ko03008
Rwt_43958	ko00130
Rwt_34210	ko00910
Rwt_13040	ko04144
Rwt_16856	ko00270	ko00280	ko00290	ko00400	ko00770
Rwt_12709	ko04120
Rwt_11588	ko01522
Rwt_2676	ko00310	ko03030	ko04211
Rwt_7974	ko00790	ko04727
Rwt_13614	ko03008	ko04130	ko04136	ko04138	ko04140	ko04621
Rwt_24048	ko04130	ko04136	ko04138	ko04140	ko04150	ko04151	ko04714
Rwt_7244	ko04075	ko04626
Rwt_8608	ko04712
Rwt_18481	ko00983	ko03008
Rwt_18734	ko00270
Rwt_45207	ko03040
Rwt_21362	ko03030
Rwt_18521	ko01522
Rwt_17444	ko00260	ko00630	ko00670
Rwt_18459	ko04120
Rwt_42734	ko00983	ko03030	ko04110	ko04111	ko04113
Rwt_48388	ko03040	ko04212
Rwt_33609	ko03010
Rwt_30971	ko03008	ko03013	ko03030
Rwt_9310	ko04120
Rwt_6517	ko00983	ko04140	ko04141	ko04210	ko04932	ko05010
Rwt_19093	ko00010	ko00680	ko03015	ko03018	ko04066	ko04144
Rwt_37495	ko03040	ko05168
Rwt_49346	ko03010
Rwt_32604	ko03008	ko04068	ko04120	ko04130	ko04136	ko04137	ko04138	ko04139	ko04140	ko04212	ko04371	ko04621	ko04727	ko05167
Rwt_50246	ko04130	ko04138	ko04721	ko04727	ko04962
Rwt_47864	ko03022
Rwt_43862	ko03010
Rwt_18056	ko00480	ko00520
Rwt_26095	ko00940
Rwt_23033	ko03460
Rwt_8527	ko00480
Rwt_53473	ko03010
Rwt_15148	ko04130
Rwt_15750	ko00562	ko04070
Rwt_3154	ko03008
Rwt_21412	ko00730
Rwt_12011	ko03040
Rwt_4020	ko03008	ko03013
Rwt_10009	ko01522
Rwt_1123	ko00591	ko00592
Rwt_1062	ko01522
Rwt_28009	ko03022	ko03030
Rwt_663	ko03008
Rwt_17824	ko03008
Rwt_18244	ko03022	ko04919
Rwt_12762	ko03008	ko03013
Rwt_13415	ko00983	ko03008
Rwt_4060	ko00230	ko00240	ko03020	ko03022	ko04623	ko05169
Rwt_19623	ko00061	ko00333	ko00780	ko01040
Rwt_14444	ko00460	ko00500	ko00940
Rwt_20043	ko00270	ko00460	ko00920
Rwt_44885	ko04120
Rwt_31292	ko04068	ko04152	ko04211	ko04213	ko04371	ko04530	ko04710	ko04714	ko04910	ko04920	ko04921	ko04922	ko04931	ko04932	ko05410
Rwt_36265	ko00770
Rwt_38261	ko01522
Rwt_2491	ko05169	ko05203
Rwt_978	ko03022
Rwt_12171	ko03008
Rwt_15459	ko00130
Rwt_20699	ko03010
Rwt_23584	ko00030
Rwt_7016	ko03460
Rwt_46233	ko00400	ko00970	ko03008	ko03010
Rwt_16195	ko00906
Rwt_32770	ko03010
Rwt_18668	ko00052	ko00520
Rwt_6693	ko04130
Rwt_7543	ko00010	ko00053	ko00071	ko00280	ko00310	ko00330	ko00340	ko00380	ko00410	ko00561	ko00620	ko00625	ko00903	ko00981
Rwt_18961	ko03008	ko03013	ko03015	ko04144
Rwt_12538	ko00983
Rwt_23711	ko04075	ko04130	ko04144	ko04961	ko04962	ko04972
Rwt_23883	ko03040
Rwt_8649	ko00230	ko00730	ko04144
Rwt_16165	ko03008
Rwt_39342	ko03008
Rwt_20168	ko00564
Rwt_19992	ko00261	ko00300
Rwt_7099	ko04130
Rwt_44272	ko03010
Rwt_16353	ko04120	ko04130
Rwt_22017	ko00240	ko00410	ko00770	ko00983
Rwt_8553	ko03022
Rwt_5044	ko00790
Rwt_17751	ko03460
Rwt_16743	ko03460
Rwt_11342	ko00983	ko01521	ko03030	ko04012	ko04062	ko04110	ko04150	ko04151	ko04310	ko04340	ko04341	ko04360	ko04390	ko04510	ko04550	ko04657	ko04660	ko04662	ko04711	ko04722	ko04728	ko04910	ko04916	ko04917	ko04919	ko04931	ko04932	ko05010	ko05160	ko05162	ko05164	ko05165	ko05166	ko05167	ko05169	ko05200	ko05210	ko05213	ko05215	ko05217	ko05224	ko05225	ko05226
Rwt_27758	ko00030	ko00710
Rwt_41989	ko03008	ko03030	ko04144
Rwt_8861	ko00480
Rwt_18090	ko03022	ko04075
Rwt_766	ko03022	ko03030
Rwt_7644	ko04130	ko04141
Rwt_17601	ko01522
Rwt_23962	ko01522
Rwt_1837	ko02010	ko03460	ko04144	ko04514	ko04976	ko05206	ko05226
Rwt_63454	ko04075	ko04130	ko04144	ko04961	ko04962	ko04972
Rwt_16363	ko00130	ko00270	ko00350	ko00360	ko00400	ko00401	ko00950	ko00960
Rwt_1502	ko04712
Rwt_16420	ko04130
Rwt_1012	ko03022
Rwt_50124	ko01522
Rwt_13697	ko03015
Rwt_35282	ko03010
Rwt_28292	ko03022	ko04612	ko05152
Rwt_16248	ko03460
Rwt_29692	ko00480
Rwt_29081	ko00190
Rwt_30542	ko01040
Rwt_35879	ko03010
Rwt_58077	ko00630	ko00983
Rwt_1500	ko04120
Rwt_1052	ko00230	ko00240	ko03020	ko03022
Rwt_14713	ko00983
Rwt_55272	ko03008
Rwt_16469	ko00906	ko00983
Rwt_14863	ko00983	ko04016	ko04075
Rwt_16140	ko00561	ko00564	ko01040
Rwt_1059	ko04130
Rwt_35557	ko03008
Rwt_15570	ko00983	ko03008
Rwt_46077	ko04130
Rwt_30517	ko01522
Rwt_10581	ko00983	ko03008
Rwt_15977	ko01040
Rwt_20312	ko04130
Rwt_17853	ko00052	ko00561	ko00600	ko00603
Rwt_9915	ko04977
Rwt_53817	ko03013	ko03030	ko03040	ko04011	ko04111
Rwt_22297	ko00983	ko03040
Rwt_36523	ko01522
Rwt_15918	ko00730	ko03008	ko03010	ko04122	ko04139
Rwt_3046	ko03015	ko04130	ko04141	ko04144	ko05134
Rwt_12394	ko03040
Rwt_7416	ko03010
Rwt_16616	ko00983
Rwt_1450	ko03015	ko03018
Rwt_26494	ko00533	ko05168
Rwt_20083	ko00983
Rwt_8703	ko03030
Rwt_1851	ko01522
Rwt_26770	ko03022
Rwt_18955	ko03013	ko03040
Rwt_24322	ko01522
Rwt_55262	ko03022	ko05016	ko05165	ko05166	ko05168	ko05169	ko05203
Rwt_28442	ko04075	ko04130	ko04141	ko05134
Rwt_19524	ko00860
Rwt_13591	ko00983	ko04068	ko04120	ko05168	ko05169	ko05203
Rwt_24025	ko04075	ko04120
Rwt_28689	ko03008	ko03010
Rwt_22965	ko00480	ko00510	ko00513
Rwt_26335	ko00010
Rwt_24559	ko03022
Rwt_22569	ko03015	ko03018
Rwt_9369	ko00983	ko04016	ko05418
Rwt_14273	ko00140	ko00380	ko00830	ko00980	ko00983	ko04913	ko05204
Rwt_50891	ko03030	ko04110	ko04111	ko04114	ko04120	ko04141	ko04310	ko04341	ko04350	ko04710	ko05168	ko05200
Rwt_702	ko01524	ko03460
Rwt_15183	ko00030	ko00710
Rwt_3823	ko03008
Rwt_23412	ko03008
Rwt_3008	ko04130	ko04138
Rwt_10573	ko00983
Rwt_37130	ko04144
Rwt_25737	ko03022
Rwt_12969	ko00190	ko04142	ko04145	ko04150	ko04721	ko05110	ko05120	ko05152	ko05323
Rwt_34349	ko03022
Rwt_26911	ko01522
Rwt_12224	ko00230	ko00240	ko00500	ko00533	ko00740	ko00760	ko00770	ko04514
Rwt_39736	ko00280	ko00640
Rwt_5830	ko00330
Rwt_16305	ko00020	ko00270	ko00620	ko00630	ko00710
Rwt_14165	ko04130	ko04144
Rwt_13690	ko00480	ko00561
Rwt_15267	ko00330
Rwt_18326	ko00010	ko00020	ko00620	ko04066	ko04922	ko05230
Rwt_346	ko00983	ko03022	ko03030
Rwt_12026	ko03022	ko03030
Rwt_9766	ko00260
Rwt_1689	ko03008	ko03040	ko05202	ko05205
Rwt_17851	ko00591
Rwt_20954	ko00983	ko04112	ko04212
Rwt_58239	ko05202
Rwt_6675	ko04130
Rwt_3732	ko00983	ko03008	ko04141
Rwt_6223	ko04712
Rwt_4478	ko04626
Rwt_15816	ko03040
Rwt_7347	ko03015	ko03018
Rwt_5687	ko00500
Rwt_16712	ko04075
Rwt_2729	ko01522
Rwt_23450	ko03460
Rwt_22373	ko01522
Rwt_3893	ko00533	ko00983	ko05140	ko05143
Rwt_63977	ko03460
Rwt_13286	ko03030	ko04075
Rwt_4977	ko04130	ko04146
Rwt_32428	ko01522
Rwt_15452	ko00940
Rwt_13178	ko00860
Rwt_16753	ko00130	ko00906
Rwt_1433	ko03440	ko03460
Rwt_58520	ko00073
Rwt_16572	ko00250	ko00260	ko00270	ko00280	ko00400
Rwt_25845	ko00130	ko00908
Rwt_21827	ko00053	ko00562
Rwt_18280	ko00073	ko04146	ko04212
Rwt_37351	ko03010
Rwt_5216	ko03013
Rwt_46435	ko03040	ko05168
Rwt_13993	ko00983
Rwt_10206	ko00983	ko04626	ko05145
Rwt_41297	ko03040
Rwt_37997	ko00230	ko00240	ko03020	ko03022	ko03460	ko05016	ko05169
Rwt_19413	ko00860
Rwt_12209	ko01522
Rwt_17786	ko03460
Rwt_2844	ko00400	ko00970	ko03010
Rwt_13020	ko00983	ko03030	ko04110	ko04111	ko04113	ko04114	ko04914
Rwt_21034	ko03030
Rwt_21877	ko03460
Rwt_49193	ko03015	ko03018
Rwt_8402	ko03030	ko04110	ko04111	ko04113
Rwt_27342	ko04075	ko04130
Rwt_10909	ko03013	ko03015	ko03040	ko05168
Rwt_4858	ko00983
Rwt_39351	ko00983	ko04016	ko04626
Rwt_19857	ko00830
Rwt_26688	ko04144	ko04216	ko04217	ko04978
Rwt_19121	ko03008
Rwt_39664	ko00983	ko03008
Rwt_15830	ko00480	ko00510
Rwt_25282	ko00051	ko00520
Rwt_12529	ko01522
Rwt_7900	ko00310	ko03030	ko04211
Rwt_24771	ko00010	ko00020	ko00620	ko04066	ko04922	ko05230
Rwt_24091	ko00630	ko00710
Rwt_8637	ko03460
Rwt_29393	ko03008	ko03460
Rwt_68275	ko03010
Rwt_4923	ko00100
Rwt_33703	ko03008
Rwt_26805	ko00480	ko00980	ko00982	ko00983	ko01524	ko03460	ko05200	ko05204	ko05225	ko05418
Rwt_13185	ko00983
Rwt_12911	ko03030	ko04810
Rwt_10675	ko00480
Rwt_4069	ko03040
Rwt_41474	ko04130	ko04721	ko04911
Rwt_31889	ko03030	ko04110	ko04111	ko04114	ko04120	ko04141	ko04310	ko04341	ko04350	ko04710	ko05168	ko05200
Rwt_32063	ko03008
Rwt_15752	ko00280	ko00410	ko00640
Rwt_31007	ko04111	ko04390	ko04391	ko04392
Rwt_17097	ko04810
Rwt_18908	ko00983	ko04136	ko04138	ko04140
Rwt_2950	ko03008
Rwt_5233	ko04130
Rwt_7461	ko00052
Rwt_13100	ko00010	ko00040	ko00561	ko00930	ko04144
Rwt_15889	ko04014	ko04120
Rwt_14740	ko00562
Rwt_3355	ko00480	ko00500
Rwt_7158	ko03460
Rwt_36371	ko03010
Rwt_20230	ko03010
Rwt_25716	ko03008	ko04120	ko04130	ko04136	ko04138	ko04140	ko05167
Rwt_12230	ko03008
Rwt_17553	ko03040
Rwt_1669	ko00562	ko04070
Rwt_21638	ko04075
Rwt_1887	ko00983	ko04075
Rwt_23220	ko00983
Rwt_60159	ko00051	ko00520
Rwt_34759	ko03460	ko05231
Rwt_2391	ko04130	ko04141
Rwt_487	ko03015	ko03018
Rwt_15262	ko03022
Rwt_17715	ko00983	ko01040	ko04923
Rwt_13197	ko03460
Rwt_11950	ko00230	ko00240	ko03030	ko03410	ko03420	ko03430	ko03440	ko03460	ko05166
Rwt_24908	ko03022
Rwt_1513	ko03040	ko03460
Rwt_19831	ko03008	ko04130	ko04141	ko04144
Rwt_23562	ko03030	ko04144	ko04145	ko04540	ko04810	ko05130
Rwt_14751	ko00130	ko00900
Rwt_19795	ko04075	ko04626
Rwt_3481	ko03460
Rwt_8764	ko03030	ko04110	ko04111	ko04113
Rwt_2442	ko03030	ko04810
Rwt_25508	ko00983	ko04012	ko04020	ko04024	ko04066	ko04114	ko04217	ko04261	ko04310	ko04360	ko04713	ko04720	ko04722	ko04725	ko04728	ko04740	ko04745	ko04750	ko04911	ko04912	ko04916	ko04921	ko04922	ko04925	ko04971	ko05031	ko05152	ko05200	ko05205	ko05214
Rwt_3268	ko03015	ko04016
Rwt_4029	ko00860
Rwt_3384	ko00983	ko04120
Rwt_13150	ko03040
Rwt_14377	ko05202
Rwt_23942	ko03008	ko03013
Rwt_2539	ko03008
Rwt_6275	ko04130	ko04141
Rwt_17355	ko00400	ko00970	ko03010
Rwt_27086	ko01522
Rwt_17246	ko00195	ko00196
Rwt_13168	ko01522
Rwt_17953	ko05146
Rwt_23949	ko04120
Rwt_19951	ko00400	ko00970	ko03010
Rwt_15871	ko00480	ko00510
Rwt_11902	ko01522	ko03022	ko04110	ko04218	ko05161	ko05166	ko05167	ko05200	ko05206	ko05212	ko05214	ko05215	ko05218	ko05219	ko05220	ko05222	ko05223	ko05224	ko05225	ko05226
Rwt_24569	ko01522
Rwt_31631	ko03030	ko04112	ko04139	ko04810
Rwt_16901	ko00010
Rwt_4875	ko03022	ko04626
Rwt_5592	ko03460
Rwt_26085	ko04120	ko04141
Rwt_18583	ko00531	ko04142
Rwt_15227	ko00983
Rwt_16292	ko00270	ko00920	ko05111
Rwt_5545	ko00910
Rwt_17383	ko03040
Rwt_2663	ko01522
Rwt_27104	ko00010	ko00051	ko00562	ko00710	ko04144
Rwt_3690	ko03008
Rwt_46998	ko01522
Rwt_6455	ko03015
Rwt_18163	ko03030
Rwt_15396	ko03040
Rwt_36441	ko00983
Rwt_23754	ko03460	ko04144
Rwt_21593	ko03008
Rwt_21508	ko03008	ko04141
Rwt_10232	ko00061	ko00780	ko01040
Rwt_35689	ko03010
Rwt_6001	ko04075	ko04626
Rwt_10793	ko03008	ko03015	ko03018	ko04144	ko04212	ko04940	ko05134	ko05152
Rwt_28808	ko00130
Rwt_54176	ko00310	ko03030	ko04211
Rwt_10817	ko03022	ko04075
Rwt_26379	ko03022
Rwt_17388	ko03022	ko04013	ko04022	ko04371	ko05418
Rwt_7943	ko04075	ko04120
Rwt_18437	ko00983
Rwt_10337	ko00563
Rwt_35911	ko00983	ko03040
Rwt_13181	ko00510	ko00513	ko04141
Rwt_17529	ko01522
Rwt_8960	ko00010	ko00020	ko00260	ko00280	ko00620	ko00630	ko00640	ko04144
Rwt_6227	ko03460
Rwt_13505	ko04140
Rwt_18148	ko03460
Rwt_22144	ko04130	ko04144
Rwt_15825	ko00040	ko00053	ko00520
Rwt_10894	ko01522
Rwt_328	ko00195	ko00196
Rwt_36306	ko03010
Rwt_12727	ko03008
Rwt_50349	ko00983	ko04075
Rwt_47595	ko03010
Rwt_16966	ko00983
Rwt_10594	ko03460
Rwt_11046	ko00062
Rwt_19247	ko03030
Rwt_14618	ko00983	ko03030	ko04068	ko04310	ko04340	ko04341	ko04390	ko04391	ko04392	ko04710	ko04711
Rwt_31012	ko04130
Rwt_5850	ko03008
Rwt_37025	ko00860
[truncated: 8,193 more rows]
[truncated: 29 more columns]
