# Supplementary material for: Comparative transcriptomics identifies patterns of selection in roses
Source: BMC Plant Biol. 2018 Dec 22;18:371. doi: 10.1186/s12870-018-1585-x (PMC6303930; doi:10.1186/s12870-018-1585-x)
Supplement: Supplementary file 5 — Table S4. KEGG and GO clustering information of 4447 Rosaceae-common genes. (XLSX 274 kb) [file 12870_2018_1585_MOESM5_ESM.xlsx]

## Sheet: Sheet1
Table S4 4447_kegg_GOcluster

## Sheet: GO_KEGG
KEGG and GO clutering information of 4447 Rosaceae-common genes
Classification	Description	Count	foldchange	Qvalue
BP	tropism	62	3.30403	2.4e-09
BP	embryonic development	185	2.56514	1.1e-16
BP	reproductive structure development	456	2.34256	1.7e-33
BP	cell cycle	210	2.31635	7e-15
BP	flower development	248	2.31421	1.7e-17
BP	regulation of gene expression, epigenetic	130	2.26381	5.7e-09
BP	post-embryonic development	540	2.18326	3.3e-33
CC	endosome	93	2.98081	2e-11
CC	endomembrane system	77	2.64016	1.1e-07
CC	Golgi apparatus	265	2.47024	7.8e-22
CC	cytoskeleton	51	2.26713	0.00061
CC	nucleoplasm	46	2.24822	0.0015
CC	cytosol	410	2.20618	1.4e-25
CC	vacuole	210	2.17277	1.8e-12
MF	motor activity	30	3.08591	0.00025
MF	nucleoside-triphosphatase activity	242	2.59176	3.3e-22
MF	phosphorus-containing anhydrides	252	2.5742	1.2e-22
MF	nucleotide binding	861	2.21543	6.1e-58
MF	kinase activity	311	2.0289	5.3e-15
MF	transferring phosphorus-containing groups	359	1.99736	2e-16
MF	protein binding	598	1.95277	1e-25
the original go cluster data
Classification	Description	Count	bacCount	foldchange	p-value	Qvalue
BP	tropism	62	166	3.30403	3.5e-10	2.4e-09
BP	embryonic development	185	638	2.56514	1.1e-17	1.1e-16
BP	reproductive structure development	456	1722	2.34256	9.4e-35	1.7e-33
BP	cell cycle	210	802	2.31635	7.3e-16	7e-15
BP	flower development	248	948	2.31421	1.7e-18	1.7e-17
BP	regulation of gene expression, epigenetic	130	508	2.26381	8.6e-10	5.7e-09
BP	post-embryonic development	540	2188	2.18326	2e-34	3.3e-33
BP	reproductive developmental process	498	2050	2.14899	2.9e-30	4.1e-29
BP	response to abiotic stimulus	629	2635	2.11169	9.3e-37	1.7e-35
BP	reproductive process	529	2224	2.10417	2.7e-30	3.9e-29
BP	reproduction	538	2272	2.09476	2.1e-30	3.1e-29
BP	catabolic process	515	2182	2.08791	8.9e-29	1.1e-27
BP	response to external stimulus	256	1087	2.08339	2e-14	1.8e-13
BP	growth	220	949	2.05077	5.3e-12	4e-11
BP	cellular amino acid and derivative metabolic process	298	1324	1.99108	1.7e-14	1.6e-13
BP	anatomical structure morphogenesis	398	1783	1.97466	1.3e-18	1.4e-17
BP	cell differentiation	248	1127	1.94665	2.2e-11	1.5e-10
BP	response to biotic stimulus	356	1687	1.86679	9.5e-14	8e-13
BP	regulation of anatomical structure size	158	752	1.85866	1.1e-06	6.4e-06
BP	regulation of cellular component size	158	752	1.85866	1.1e-06	6.4e-06
BP	cellular developmental process	304	1453	1.85084	1.6e-11	1.2e-10
BP	cell growth	149	715	1.84349	3.2e-06	1.9e-05
BP	signal transduction	348	1670	1.84341	7.6e-13	6.3e-12
BP	regulation of biological quality	342	1654	1.82915	2.8e-12	2.2e-11
BP	response to endogenous stimulus	328	1615	1.79664	5e-11	3.5e-10
BP	homeostatic process	99	488	1.79463	0.0003	0.0017
BP	nucleobase, nucleoside, nucleotide and nucleic acid metabolic process	965	4798	1.77921	5.1e-32	8e-31
BP	localization	763	3819	1.7674	7.8e-24	9.1e-23
BP	response to stimulus	1256	6292	1.76588	8.8e-43	2.2e-41
BP	regulation of cellular process	917	4595	1.7654	3.8e-29	5e-28
BP	lipid metabolic process	353	1772	1.76226	6.6e-11	4.5e-10
BP	establishment of localization	727	3652	1.76102	2.9e-22	3.2e-21
BP	transport	710	3577	1.7559	2e-21	2.2e-20
BP	secondary metabolic process	245	1247	1.73804	1.7e-07	1.1e-06
BP	cell communication	148	758	1.72724	6e-05	0.00034
BP	response to stress	797	4089	1.72425	2.4e-22	2.8e-21
BP	cellular protein metabolic process	924	4775	1.71182	1.8e-25	2.2e-24
BP	death	96	500	1.69848	0.0017	0.0091
BP	protein metabolic process	991	5220	1.67943	4e-25	4.8e-24
BP	regulation of metabolic process	604	3186	1.67707	1.4e-14	1.3e-13
BP	regulation of gene expression	507	2695	1.66421	8.2e-12	6.1e-11
BP	multi-organism process	342	1820	1.66232	3.3e-08	2.1e-07
BP	macromolecule metabolic process	1736	9246	1.66095	9.5e-50	5.9e-48
BP	regulation of macromolecule metabolic process	531	2829	1.66043	3.2e-12	2.5e-11
BP	macromolecule biosynthetic process	925	5312	1.54044	5.5e-14	4.8e-13
BP	cellular macromolecule biosynthetic process	901	5243	1.52021	2.1e-12	1.7e-11
BP	gene expression	740	4766	1.37353	0.00022	0.0012
CC	endosome	93	276	2.98081	1.9e-12	2e-11
CC	endomembrane system	77	258	2.64016	1.3e-08	1.1e-07
CC	Golgi apparatus	265	949	2.47024	6.3e-23	7.8e-22
CC	cytoskeleton	51	199	2.26713	0.0001	0.00061
CC	nucleoplasm	46	181	2.24822	0.00025	0.0015
CC	cytosol	410	1644	2.20618	1.1e-26	1.4e-25
CC	vacuole	210	855	2.17277	1.7e-13	1.8e-12
CC	organelle part	796	3385	2.08024	1.7e-45	4.2e-44
CC	intracellular organelle part	794	3379	2.0787	2.9e-45	6.4e-44
CC	external encapsulating structure	142	621	2.02282	6.5e-08	5.1e-07
CC	plasma membrane	842	3740	1.99159	3.9e-42	7.7e-41
CC	endoplasmic reticulum	131	587	1.97421	6.3e-07	4.3e-06
CC	organelle lumen	137	622	1.94845	6.6e-07	4.3e-06
CC	intracellular organelle lumen	137	622	1.94845	6.6e-07	4.3e-06
CC	membrane-enclosed lumen	137	628	1.92984	1e-06	6.5e-06
CC	plastid	784	4037	1.71798	1.4e-21	1.7e-20
CC	cytoplasmic part	1825	9995	1.61525	5.5e-46	1.5e-44
CC	intracellular non-membrane-bounded organelle	198	1109	1.5794	0.00032	0.0018
CC	non-membrane-bounded organelle	198	1109	1.5794	0.00032	0.0018
CC	intracellular organelle	2773	17570	1.39617	1e-32	1.7e-31
CC	nucleus	1448	9514	1.34637	1.3e-06	8.3e-06
MF	motor activity	30	86	3.08591	3.3e-05	0.00025
MF	nucleoside-triphosphatase activity	242	826	2.59176	2.8e-23	3.3e-22
MF	nucleotide binding	861	3438	2.21543	1e-59	6.1e-58
MF	kinase activity	311	1356	2.0289	5.4e-16	5.3e-15
MF	protein binding	598	2709	1.95277	4.3e-27	1e-25
MF	transferase activity	652	3012	1.91493	1.1e-27	3.2e-26
MF	hydrolase activity	650	3099	1.85546	1.6e-24	3.2e-23
MF	transporter activity	265	1300	1.80328	3e-09	2.8e-08
MF	catalytic activity	1777	8787	1.78898	1.5e-73	1.8e-71
MF	hydrolase activity, acting on ester bonds	192	1044	1.6269	0.0001	0.00073
MF	binding	2032	11247	1.59826	1.4e-51	5.7e-50
MF	nucleic acid binding	652	4194	1.37524	0.00051	0.0034
MF	phosphorus-containing anhydrides	252	866	2.5742	7.2e-24	1.2e-22
MF	transferring phosphorus-containing groups	359	1590	1.99736	1.8e-17	2e-16
the front 7 use for figuring
Classification	Description	Count	bacCount	foldchange	p-value	Qvalue
BP	tropism	62	166	3.30403	3.5e-10	2.4e-09
BP	embryonic development	185	638	2.56514	1.1e-17	1.1e-16
BP	reproductive structure development	456	1722	2.34256	9.4e-35	1.7e-33
BP	cell cycle	210	802	2.31635	7.3e-16	7e-15
BP	flower development	248	948	2.31421	1.7e-18	1.7e-17
BP	regulation of gene expression, epigenetic	130	508	2.26381	8.6e-10	5.7e-09
BP	post-embryonic development	540	2188	2.18326	2e-34	3.3e-33
CC	endosome	93	276	2.98081	1.9e-12	2e-11
CC	endomembrane system	77	258	2.64016	1.3e-08	1.1e-07
CC	Golgi apparatus	265	949	2.47024	6.3e-23	7.8e-22
CC	cytoskeleton	51	199	2.26713	0.0001	0.00061
CC	nucleoplasm	46	181	2.24822	0.00025	0.0015
CC	cytosol	410	1644	2.20618	1.1e-26	1.4e-25
CC	vacuole	210	855	2.17277	1.7e-13	1.8e-12
MF	motor activity	30	86	3.08591	3.3e-05	0.00025
MF	nucleoside-triphosphatase activity	242	826	2.59176	2.8e-23	3.3e-22
MF	phosphorus-containing anhydrides	252	866	2.5742	7.2e-24	1.2e-22
MF	nucleotide binding	861	3438	2.21543	1e-59	6.1e-58
MF	kinase activity	311	1356	2.0289	5.4e-16	5.3e-15
MF	transferring phosphorus-containing groups	359	1590	1.99736	1.8e-17	2e-16
MF	protein binding	598	2709	1.95277	4.3e-27	1e-25
Rwt_4093	ko04712
Rwt_7226	ko00983	ko04130
Rwt_15891	ko00983	ko04016	ko04075
Rwt_19405	ko03460
Rwt_5023	ko03022
Rwt_18704	ko00905	ko00983
Rwt_12444	ko03022
Rwt_12350	ko00500
Rwt_9126	ko00563
Rwt_7614	ko00480
Rwt_16080	ko03460
Rwt_5375	ko00190
Rwt_32557	ko00983	ko04010
Rwt_31958	ko00520
Rwt_3406	ko04130	ko04144
Rwt_15192	ko03022	ko03030
Rwt_6477	ko03008	ko03040
Rwt_14145	ko00600	ko04071
Rwt_1840	ko00230	ko00240	ko03020	ko03022	ko03460	ko05016	ko05169
Rwt_27259	ko03030	ko03040	ko05322
Rwt_11278	ko00400	ko02024
Rwt_19383	ko04612
Rwt_17484	ko03008	ko03460	ko04020	ko04022	ko04217	ko04218	ko05012	ko05016	ko05166
Rwt_9109	ko00073	ko00983
Rwt_33205	ko03008	ko03013
Rwt_1540	ko00562	ko04070	ko04130	ko04145	ko04810
Rwt_10602	ko03015
Rwt_23060	ko03013	ko03015	ko03030	ko05164
Rwt_7294	ko00860
Rwt_2478	ko03460
Rwt_43092	ko03460	ko04146
Rwt_7555	ko00260	ko00350	ko00360	ko00410	ko00950	ko00960
Rwt_18710	ko00983
Rwt_13817	ko04120
Rwt_10598	ko00052	ko00500
Rwt_9028	ko03460	ko04120
Rwt_4881	ko00510	ko04141	ko04144
Rwt_2108	ko03022	ko03030	ko03040
Rwt_14459	ko04146
Rwt_21435	ko03030	ko04810
Rwt_8249	ko01522
Rwt_7980	ko00920	ko01524	ko02020	ko04115	ko04210	ko04214	ko04215	ko04932	ko05010	ko05012	ko05014	ko05016	ko05134	ko05145	ko05152	ko05161	ko05164	ko05167	ko05168	ko05200	ko05210	ko05222	ko05416
Rwt_3243	ko01522
Rwt_25567	ko03010	ko04122
Rwt_1549	ko04075
Rwt_25358	ko04010	ko04013	ko04014	ko04015	ko04024	ko04062	ko04071	ko04075	ko04130	ko04144	ko04145	ko04151	ko04310	ko04360	ko04370	ko04380	ko04510	ko04520	ko04530	ko04620	ko04650	ko04662	ko04664	ko04666	ko04670	ko04722	ko04810	ko04932	ko04933	ko04972	ko05014	ko05100	ko05120	ko05131	ko05132	ko05167	ko05200	ko05203	ko05205	ko05210	ko05211	ko05212	ko05231	ko05416	ko05418
Rwt_24367	ko00250
Rwt_5879	ko03022
Rwt_27173	ko05202
Rwt_4549	ko04810
Rwt_21547	ko00010	ko00260	ko00680	ko04130	ko04144	ko04922	ko05230
Rwt_3830	ko00480	ko03460
Rwt_2794	ko03008	ko03013	ko03030
Rwt_2557	ko03022
Rwt_35378	ko03008	ko03013
Rwt_22672	ko04130
Rwt_7348	ko04144
Rwt_8212	ko03015
Rwt_11817	ko00010	ko00030	ko00051	ko00052	ko00680	ko00983	ko03015	ko03018	ko04152	ko05230
Rwt_18380	ko03460
Rwt_673	ko00480
Rwt_9404	ko03015
Rwt_4022	ko00020	ko00630	ko00720
Rwt_17722	ko03040
Rwt_16865	ko00900	ko00983	ko04144
Rwt_25004	ko00030
Rwt_19248	ko01522
Rwt_24015	ko00983
Rwt_9952	ko03460
Rwt_26584	ko03022	ko03030
Rwt_25519	ko00053	ko00480
Rwt_10910	ko01522
Rwt_18001	ko04130
Rwt_11737	ko00250	ko00650
Rwt_6128	ko03008	ko03013	ko03015	ko05416
Rwt_20028	ko00260
Rwt_15289	ko03460
Rwt_20615	ko00020	ko00720	ko04144
Rwt_2238	ko03460
Rwt_15501	ko00040
Rwt_15172	ko03008
Rwt_8765	ko03008	ko03040
Rwt_8275	ko01522
Rwt_12994	ko03008	ko03040	ko05202	ko05205
Rwt_8643	ko00983
Rwt_1476	ko00983	ko04341
Rwt_9034	ko00500	ko00520	ko02026
Rwt_24835	ko04120
Rwt_5807	ko00270	ko00330	ko00410	ko00480
Rwt_1929	ko01040
Rwt_4035	ko03460
Rwt_2662	ko01522
Rwt_18162	ko00130	ko00908	ko03010
Rwt_23114	ko00196
Rwt_5939	ko00190	ko04714	ko04723	ko04932	ko05010	ko05012	ko05016
Rwt_9087	ko03460
Rwt_16073	ko03022
Rwt_24880	ko03015	ko03030
Rwt_11457	ko00983	ko03022	ko03030
Rwt_14878	ko00983	ko04016
Rwt_12383	ko00905	ko00983
Rwt_28414	ko03015	ko03018
Rwt_17268	ko00790
Rwt_7140	ko00983	ko04120
Rwt_8978	ko00460	ko00500	ko00940
Rwt_15128	ko00710
Rwt_6860	ko00480	ko00520
Rwt_12616	ko00040
Rwt_1978	ko03008
Rwt_16097	ko03015	ko03040
Rwt_8718	ko00062
Rwt_39180	ko00281	ko00941	ko04712
Rwt_13268	ko00562	ko00983	ko01521	ko04068	ko04070	ko04071	ko04115	ko04140	ko04150	ko04151	ko04212	ko04218	ko04510	ko04931	ko05161	ko05165	ko05200	ko05206	ko05213	ko05214	ko05215	ko05218	ko05222	ko05224	ko05225	ko05230
Rwt_25430	ko03030	ko04075
Rwt_7421	ko00760
Rwt_833	ko01522
Rwt_4673	ko03008	ko04130	ko04137	ko04140
Rwt_3802	ko03030
Rwt_26342	ko00941
Rwt_11130	ko04141	ko05110
Rwt_15010	ko03008
Rwt_38021	ko04120
Rwt_8779	ko03030	ko04144	ko04810
Rwt_5466	ko04120	ko04146
Rwt_6939	ko03008	ko03040
Rwt_2912	ko03015	ko03022
Rwt_22668	ko04120
Rwt_14182	ko00983	ko04075
Rwt_4157	ko03050	ko05169
Rwt_5119	ko03008
Rwt_16473	ko03030
Rwt_16894	ko04075
Rwt_5916	ko04712
Rwt_10335	ko03008	ko03040
Rwt_12069	ko03460
Rwt_1522	ko03030
Rwt_18142	ko00100	ko00983
Rwt_1949	ko00562	ko04011	ko04070	ko04072	ko04130	ko04139	ko04144	ko04666	ko04810	ko05231
Rwt_10510	ko03015	ko03040
Rwt_10170	ko03030
Rwt_23602	ko03460
Rwt_15811	ko00983
Rwt_25227	ko03010
Rwt_16898	ko03050	ko05169
Rwt_23000	ko00073
Rwt_6495	ko00531	ko04142	ko04144
Rwt_15426	ko00983	ko03008	ko04068	ko04130	ko04140	ko04150	ko04151	ko04152	ko04211	ko04213	ko04371	ko04530	ko04710	ko04714	ko04910	ko04920	ko04921	ko04922	ko04931	ko04932	ko05410	ko05418
Rwt_7483	ko04130	ko04138	ko04721	ko04727	ko04962
Rwt_32686	ko00130
Rwt_5487	ko00230
Rwt_10657	ko03022
Rwt_25917	ko04120
Rwt_4378	ko03008	ko04141
Rwt_4652	ko04130
Rwt_17793	ko00270	ko00450
Rwt_15796	ko00480
Rwt_15365	ko03460
Rwt_5232	ko03460
Rwt_9412	ko04120
Rwt_27867	ko00130	ko00360	ko00940
Rwt_20112	ko00983
Rwt_21104	ko00562	ko04070
Rwt_14452	ko03460
Rwt_30691	ko04075	ko04130	ko04144	ko04152
Rwt_6162	ko03030	ko04110	ko04111	ko04113
Rwt_25201	ko04810
Rwt_14624	ko00040
Rwt_21296	ko00904
Rwt_22909	ko00330
Rwt_3879	ko00983	ko03030
Rwt_2506	ko00480	ko03460
Rwt_5967	ko00620	ko00710
Rwt_34452	ko04130	ko04144	ko04217
Rwt_14987	ko00230	ko00261	ko00450	ko00920
Rwt_10843	ko00073
Rwt_2290	ko04016	ko04626
Rwt_16039	ko00480	ko00500	ko02026
Rwt_23717	ko01522
Rwt_23272	ko00940
Rwt_14923	ko04310
Rwt_13353	ko03010
Rwt_18778	ko00983	ko04010
Rwt_23290	ko03460	ko04714
Rwt_17684	ko00130	ko00900
Rwt_8167	ko03060	ko03070
Rwt_10016	ko03030	ko04111
Rwt_3597	ko03030	ko03420	ko03460
Rwt_25149	ko03040
Rwt_3341	ko04130	ko04144
Rwt_20423	ko00983	ko04068	ko04120	ko05168	ko05169	ko05203
Rwt_1420	ko03015	ko03022	ko04530
Rwt_7183	ko03030	ko04810
Rwt_12875	ko01522
Rwt_15240	ko04013	ko04115	ko04120	ko04310
Rwt_10850	ko03460
Rwt_19768	ko04075
Rwt_25901	ko03008
Rwt_14497	ko00983	ko04075
Rwt_31178	ko04120
Rwt_13303	ko00480	ko00510	ko00513
Rwt_24844	ko00983	ko03010
Rwt_10529	ko00051	ko00561	ko00680	ko04622
Rwt_12843	ko00230	ko00983	ko04144
Rwt_31074	ko03010
Rwt_8257	ko00010	ko00230	ko00620	ko04130	ko04144	ko04922	ko04930	ko05165	ko05203	ko05230
Rwt_11940	ko00030	ko00480	ko04144	ko05230
Rwt_15721	ko00020	ko00480	ko00720	ko04146
Rwt_2846	ko04120
Rwt_16235	ko03050	ko05165	ko05169	ko05203
Rwt_6498	ko00310	ko03030	ko04211
Rwt_1849	ko03008	ko03013	ko03030
Rwt_11846	ko00400	ko00970	ko03010
Rwt_11807	ko00010	ko00230	ko00620	ko04130	ko04144	ko04922	ko04930	ko05165	ko05203	ko05230
Rwt_1242	ko03008
Rwt_3204	ko00983
Rwt_19779	ko00983	ko03008
Rwt_19996	ko03040
Rwt_7513	ko00071	ko00592	ko01040	ko03320	ko04024	ko04146
Rwt_12006	ko00983
Rwt_8019	ko04110	ko04111	ko04114	ko04120	ko04141	ko04310	ko04340	ko04341	ko04350	ko04710	ko05168	ko05200
Rwt_958	ko03008	ko03015	ko04130	ko04810
Rwt_14464	ko00983	ko03008	ko04068	ko04130	ko04140	ko04150	ko04151	ko04152	ko04211	ko04213	ko04371	ko04530	ko04710	ko04714	ko04910	ko04920	ko04921	ko04922	ko04931	ko04932	ko05410	ko05418
Rwt_19117	ko04120	ko04340	ko04341
Rwt_23679	ko01522
Rwt_253	ko04120
Rwt_3630	ko00983	ko03030
Rwt_4007	ko00260	ko00261	ko00270	ko00300
Rwt_22457	ko00240
Rwt_29815	ko01521	ko03010	ko04066	ko04150	ko04151	ko04371	ko04714	ko04910	ko05205
Rwt_16042	ko03030
Rwt_16466	ko00983	ko04016
Rwt_11782	ko03008	ko04112
Rwt_8752	ko01522
Rwt_19253	ko03030
Rwt_18314	ko00905	ko00983
Rwt_29674	ko01522
Rwt_16993	ko00941
Rwt_23805	ko03010
Rwt_6195	ko00071	ko00592	ko01040	ko03320	ko04024	ko04146
Rwt_15560	ko03015
Rwt_26905	ko03008	ko04144
Rwt_36154	ko00190	ko04145	ko04150	ko04721	ko04966	ko05110	ko05120	ko05323
Rwt_9371	ko03010
Rwt_16833	ko00480	ko00563
Rwt_2946	ko00061	ko01040
Rwt_24753	ko00940
Rwt_22219	ko03008	ko03460	ko04130	ko04136	ko04138	ko04140
Rwt_1877	ko00983	ko03030
Rwt_2998	ko03013	ko03015	ko03030	ko05164
Rwt_4481	ko01522
Rwt_20844	ko00620
Rwt_1739	ko00983	ko03030
Rwt_12169	ko03040
Rwt_3210	ko01522
Rwt_3507	ko00520
Rwt_4211	ko04130	ko04144
Rwt_9590	ko03022	ko03030	ko05168
Rwt_28216	ko04130
Rwt_13440	ko00983
Rwt_18466	ko00983	ko04010
Rwt_3330	ko04120	ko04141
Rwt_19127	ko00220	ko00983	ko04144
Rwt_3317	ko00983	ko04075
Rwt_1255	ko00230	ko00232	ko00983	ko04144	ko04146
Rwt_2756	ko01522
Rwt_1591	ko00983	ko03030	ko04110	ko04111	ko04113	ko04114
Rwt_14489	ko03460
Rwt_9866	ko04075
Rwt_29930	ko00983	ko04138
Rwt_12693	ko00260
Rwt_18956	ko03022	ko04075
Rwt_27602	ko00190	ko04260	ko04714	ko04932	ko05010	ko05012	ko05016
Rwt_26380	ko00630	ko00983
Rwt_19608	ko00061	ko01040
Rwt_22841	ko01522
Rwt_8938	ko03008	ko03015	ko03018	ko04144	ko04212	ko04940	ko05134	ko05152
Rwt_1387	ko00500	ko04144
Rwt_9297	ko00983
Rwt_18043	ko00480	ko00514
Rwt_8419	ko03030
Rwt_35504	ko03010
Rwt_11353	ko00860
Rwt_19210	ko03050	ko05169
Rwt_6848	ko03030	ko03410	ko03420	ko03430	ko03460
Rwt_1780	ko03030
Rwt_11120	ko03040
Rwt_7369	ko03022	ko03030
Rwt_25879	ko03015	ko03018
Rwt_7034	ko04130
Rwt_11753	ko03015
Rwt_21284	ko03460
Rwt_23793	ko00983	ko03040
Rwt_10584	ko01522
Rwt_19536	ko03022
Rwt_5381	ko00591	ko00592
Rwt_24360	ko03010	ko03013
Rwt_36639	ko03030
Rwt_13780	ko04120	ko04340	ko04341
Rwt_18125	ko03040
Rwt_20818	ko00250	ko00410	ko00430	ko00650	ko02024	ko04727	ko04940
Rwt_6358	ko03008
Rwt_25569	ko00983
Rwt_2611	ko03010	ko03013
Rwt_15401	ko04120
Rwt_18947	ko00051	ko00520
Rwt_8379	ko03022	ko03030	ko04714	ko05225
Rwt_7395	ko03460
Rwt_23861	ko03022	ko03420	ko03460	ko05203
Rwt_16519	ko00983
Rwt_19363	ko00400	ko00970	ko03010
Rwt_9027	ko03460
Rwt_7273	ko03030
Rwt_7012	ko00051
Rwt_5582	ko00983	ko04010
Rwt_1112	ko03040
Rwt_7720	ko03013	ko03030	ko03040	ko04011	ko04111
Rwt_5672	ko03008
Rwt_29741	ko03022
Rwt_12341	ko01522
Rwt_7666	ko01522
Rwt_17056	ko00220	ko00250	ko00471	ko00910	ko04144	ko04217	ko04964
Rwt_10315	ko03460
Rwt_15008	ko00983	ko04120	ko04130	ko04144
Rwt_33676	ko03010
Rwt_10411	ko00480
Rwt_17211	ko04075
Rwt_17584	ko03460	ko04130	ko04138
Rwt_17765	ko00240	ko00250
Rwt_23540	ko03040
Rwt_14752	ko00909
Rwt_3420	ko04810
Rwt_12291	ko00983	ko04075
Rwt_29979	ko04072	ko04075	ko04130	ko04144	ko05110	ko05134
Rwt_15131	ko03460
Rwt_8128	ko00480
Rwt_14130	ko00983	ko04075
Rwt_15641	ko00020	ko00720	ko04144
Rwt_15107	ko04075
Rwt_19713	ko04150	ko04152
Rwt_22226	ko04130	ko04142
Rwt_16244	ko00480
Rwt_8209	ko00010
Rwt_3917	ko04130	ko04144
Rwt_26331	ko03022	ko05202
Rwt_2309	ko00500
Rwt_11505	ko00500
Rwt_565	ko03022	ko03030	ko04714	ko05225
Rwt_7486	ko04120	ko04141
Rwt_20671	ko03410	ko03460
Rwt_388	ko03008
Rwt_15860	ko03015	ko03018
Rwt_1810	ko04130	ko04144
Rwt_5907	ko00983
Rwt_18806	ko00280	ko00640
Rwt_15013	ko00905	ko00983
Rwt_1692	ko00480
Rwt_9492	ko00100
Rwt_21404	ko00010	ko00270	ko00620	ko00640	ko04144	ko04922
Rwt_6697	ko03030	ko04810
Rwt_10037	ko00500
Rwt_14571	ko01522
Rwt_47728	ko00909
Rwt_8919	ko00906
Rwt_10057	ko00983
Rwt_26810	ko00330
Rwt_191	ko00983
Rwt_7102	ko03460
Rwt_22943	ko00010	ko00040	ko00561	ko00930	ko04144
Rwt_16318	ko03008
Rwt_1976	ko03008	ko03010	ko03015	ko03018	ko03040
Rwt_8394	ko04120
Rwt_7205	ko03010
Rwt_20267	ko03050	ko05169
Rwt_10824	ko00010	ko00051	ko00052	ko00500	ko00520	ko00521	ko00524	ko04066	ko04130	ko04910	ko04930	ko04973	ko05230
Rwt_12724	ko00620
Rwt_17036	ko03460
Rwt_32975	ko00770
Rwt_6126	ko04075	ko04626
Rwt_1038	ko04120
Rwt_18038	ko00270	ko00920
Rwt_24352	ko00330
Rwt_24161	ko03460
Rwt_14699	ko04310
Rwt_7454	ko00330	ko00410
Rwt_6838	ko03022
Rwt_25837	ko03030	ko04130
Rwt_25660	ko03015
Rwt_21791	ko00061	ko00620	ko00640	ko00720
Rwt_12909	ko00220	ko00250	ko04144
Rwt_19961	ko00061	ko00333	ko00780	ko01040
Rwt_8666	ko00909
Rwt_22888	ko00010	ko00030	ko00051	ko00680	ko00710	ko03030	ko04130	ko04144
Rwt_19048	ko00983	ko04113	ko04138
Rwt_5664	ko00480	ko00500
Rwt_5241	ko00020	ko00270	ko00620	ko00630	ko00710
Rwt_18979	ko00010	ko00020	ko00620	ko04066	ko04922	ko05230
Rwt_12784	ko00270	ko00400	ko04016
Rwt_13370	ko00564
Rwt_29013	ko00480	ko00980	ko00982	ko00983	ko01524	ko03460	ko05200	ko05204	ko05225	ko05418
Rwt_2273	ko00983	ko03030
Rwt_14952	ko00480	ko00510
Rwt_20984	ko03410	ko03450	ko03460
Rwt_4660	ko03010	ko03013
Rwt_7118	ko00052
Rwt_31853	ko01522
Rwt_21372	ko04075	ko04130	ko04144	ko04152
Rwt_1640	ko00480	ko03460
Rwt_13105	ko00480
Rwt_21115	ko01522
Rwt_11812	ko00330	ko00410
Rwt_19561	ko00480
Rwt_25965	ko00540
Rwt_18121	ko04152	ko04211	ko04920	ko04932
Rwt_14420	ko04391
Rwt_10527	ko04621	ko04626
Rwt_11069	ko01522	ko03022	ko04110	ko04218	ko05161	ko05166	ko05167	ko05200	ko05206	ko05212	ko05214	ko05215	ko05218	ko05219	ko05220	ko05222	ko05223	ko05224	ko05225	ko05226
Rwt_8557	ko03015	ko03022	ko05164
Rwt_29054	ko04120	ko04141	ko05012
Rwt_17131	ko03460
Rwt_38304	ko03010
Rwt_17350	ko00100
Rwt_19946	ko00760
Rwt_24790	ko00830
Rwt_13070	ko03010	ko03013
Rwt_14499	ko03008	ko03013
Rwt_1319	ko03022	ko03030
Rwt_8030	ko03008	ko04130	ko04136	ko04138	ko04140	ko04211
Rwt_12220	ko03460
Rwt_14061	ko03040
Rwt_15723	ko00220	ko00983	ko04144
Rwt_2316	ko04810
Rwt_6657	ko03015
Rwt_20700	ko04141
Rwt_13713	ko00480
Rwt_6141	ko04130
Rwt_13509	ko00533	ko05168
Rwt_11930	ko00190	ko04714	ko04723	ko04932	ko05010	ko05012	ko05016
Rwt_21616	ko03460
Rwt_9170	ko03460	ko04724	ko04727	ko04974
Rwt_4235	ko03030	ko04110	ko04111	ko04113
Rwt_6459	ko03040
Rwt_3083	ko03030	ko04714
Rwt_19175	ko00062
Rwt_12202	ko03008	ko04130	ko04141	ko04144
Rwt_17322	ko03008	ko04141	ko04145	ko04514	ko04612	ko05142	ko05166
Rwt_1723	ko04130	ko04142
Rwt_2865	ko00190
Rwt_8045	ko00983	ko03030
Rwt_20403	ko03030
Rwt_1833	ko00983	ko04138	ko04140	ko04141	ko05160	ko05162	ko05164	ko05168	ko05169
Rwt_19290	ko00220	ko00250	ko00471	ko00910	ko04144	ko04217	ko04964
Rwt_2314	ko03022	ko04919
Rwt_14600	ko04310
Rwt_11560	ko01522
Rwt_24437	ko04130	ko04144
Rwt_13135	ko03050	ko05169
Rwt_1518	ko02010	ko03460	ko04144	ko04514	ko04976	ko05206	ko05226
Rwt_15372	ko00983	ko04626	ko05145
Rwt_16454	ko01522
Rwt_3588	ko00511	ko04130
Rwt_24488	ko04075	ko04130
Rwt_32600	ko03010
Rwt_37809	ko03460	ko04130
Rwt_17384	ko00330
Rwt_6801	ko03013	ko03015	ko03040
Rwt_6110	ko03040
Rwt_19317	ko03460
Rwt_4335	ko03022
Rwt_620	ko00480
Rwt_17156	ko00010	ko00020	ko00620	ko04066	ko04922	ko05230
Rwt_15487	ko01522
Rwt_19740	ko00196
Rwt_2256	ko01522
Rwt_1154	ko00310	ko03030
Rwt_2854	ko03022	ko03030
Rwt_17441	ko03008
Rwt_9373	ko00350	ko00950
Rwt_16308	ko00983	ko04120
Rwt_24250	ko03015	ko04144	ko05162
Rwt_25958	ko00900
Rwt_17665	ko00010	ko00030	ko00051	ko00680	ko00710	ko04144	ko04152	ko04910
Rwt_11736	ko03022
Rwt_10260	ko03022
Rwt_5834	ko04120
Rwt_811	ko01522
Rwt_10507	ko03460
Rwt_8761	ko03460
Rwt_29896	ko00983	ko03030	ko04014	ko04015	ko04016	ko04020	ko04022	ko04024	ko04070	ko04114	ko04130	ko04144	ko04218	ko04261	ko04270	ko04371	ko04626	ko04713	ko04720	ko04722	ko04728	ko04740	ko04744	ko04745	ko04750	ko04910	ko04912	ko04915	ko04916	ko04921	ko04922	ko04924	ko04925	ko04970	ko04971	ko05010	ko05031	ko05034	ko05133	ko05152	ko05167	ko05200	ko05214	ko05418
Rwt_2127	ko04130
Rwt_9829	ko00061	ko00620	ko00640	ko00720
Rwt_13624	ko03030	ko04110	ko04152	ko04218	ko04914	ko05161	ko05165	ko05169	ko05203
Rwt_14744	ko03010
Rwt_23389	ko01522
Rwt_17421	ko04075
Rwt_22738	ko03008	ko04064	ko04137	ko04139	ko04310	ko04520	ko04712	ko05162	ko05168	ko05169
Rwt_11150	ko04075
Rwt_2141	ko03030	ko04111
Rwt_21890	ko04120	ko04340	ko04341
Rwt_3534	ko04130	ko04142
Rwt_14728	ko00562	ko04070
Rwt_26592	ko00983	ko04016
Rwt_37205	ko00960
Rwt_26987	ko03008	ko03460	ko04020	ko04022	ko04216	ko04217	ko04218	ko04621	ko04979	ko05012	ko05016	ko05166
Rwt_9469	ko00073	ko00983
Rwt_37083	ko00010	ko00040	ko00561	ko00930	ko04144
Rwt_21895	ko00983	ko03460	ko04110	ko04115	ko04214	ko04218	ko05165	ko05166
Rwt_12799	ko03008	ko03040
Rwt_31085	ko03040
Rwt_12182	ko03460
Rwt_2809	ko01523	ko01524	ko02010	ko03460	ko04976
Rwt_16603	ko00440	ko00564	ko00565
Rwt_3245	ko03013	ko03015	ko03030	ko05164
Rwt_3440	ko00500	ko02026	ko04217	ko04910	ko04922	ko04931
Rwt_5367	ko00983	ko03010
Rwt_9657	ko00983
Rwt_18893	ko01040
Rwt_11666	ko03015	ko03018
Rwt_12381	ko00061	ko00780	ko01040
Rwt_26664	ko01522
Rwt_391	ko00983	ko03460	ko04110	ko04115	ko04214	ko04218	ko05165	ko05166
Rwt_22337	ko00983	ko04016
Rwt_16822	ko00130	ko00360	ko00940	ko00941	ko00945	ko00983
Rwt_5927	ko03013	ko03015
Rwt_21625	ko03008
Rwt_464	ko00061	ko00254	ko00620	ko00640	ko04152	ko04910	ko04922
Rwt_24473	ko04144	ko04214
Rwt_12777	ko03008
Rwt_6658	ko00600	ko04071
Rwt_12710	ko00520
Rwt_7673	ko03008	ko03060	ko04130	ko04141	ko04144	ko04918	ko05020
Rwt_27051	ko01522
Rwt_3370	ko04810	ko04914
Rwt_13785	ko00983
Rwt_1889	ko03015	ko03022
Rwt_14638	ko00500
Rwt_350	ko03008
Rwt_31615	ko03008	ko04141
Rwt_29174	ko00240
Rwt_9999	ko01522
Rwt_21688	ko03022	ko04110	ko04350
Rwt_24763	ko00900
Rwt_44793	ko04130
Rwt_16880	ko00230	ko00920
Rwt_20893	ko00073	ko00983
Rwt_11149	ko03030	ko04110	ko04111	ko04113	ko04114	ko04120	ko04914	ko05166
Rwt_23115	ko00620	ko00710
Rwt_1593	ko00983	ko03008
Rwt_6751	ko00051	ko04066	ko04152
Rwt_1581	ko04810
Rwt_25388	ko00270
Rwt_17049	ko03008
Rwt_26536	ko00510
Rwt_24831	ko03022
Rwt_11655	ko00561	ko00564	ko04070	ko04072	ko05231
Rwt_34604	ko03022	ko03420	ko03460
Rwt_25450	ko00563
Rwt_15294	ko03460
Rwt_32767	ko00480	ko00590	ko04918
Rwt_12789	ko03010
Rwt_2181	ko03008
Rwt_3447	ko03040
Rwt_6934	ko03008	ko03013	ko03015
Rwt_5356	ko00230	ko00730
Rwt_2497	ko03008
Rwt_9243	ko03008
Rwt_13068	ko00400	ko00600	ko04071	ko04138
Rwt_27374	ko04075	ko04130	ko04144	ko04961	ko04962	ko04972
Rwt_15604	ko00592	ko00983
Rwt_11178	ko04013	ko04310
Rwt_566	ko04120
Rwt_21117	ko03410	ko03460
Rwt_15129	ko03008	ko04144
Rwt_2666	ko04115	ko04120	ko05162
Rwt_7008	ko03022
Rwt_4702	ko03008
Rwt_296	ko03460
Rwt_15112	ko00040
Rwt_2019	ko01522
Rwt_22035	ko04075
Rwt_4375	ko03040
Rwt_12556	ko00740	ko02024
Rwt_22203	ko00983	ko04142	ko04210
Rwt_1414	ko04712
Rwt_18670	ko03040
Rwt_9224	ko03013	ko03015	ko03018	ko03040
Rwt_4205	ko04218
Rwt_18829	ko04016	ko04075
Rwt_6301	ko00908
Rwt_48786	ko00564	ko00565	ko04014	ko04024	ko04071	ko04072	ko04130	ko04144	ko04666	ko04724	ko04912	ko05231
Rwt_16540	ko03050	ko03420	ko03460	ko04141
Rwt_14366	ko00130	ko00900
Rwt_5682	ko00983	ko03008
Rwt_9301	ko04120
Rwt_10661	ko00983
Rwt_20433	ko03460
Rwt_14027	ko01522
Rwt_5584	ko00790
Rwt_4045	ko00983
Rwt_25752	ko03460
Rwt_12755	ko01522
Rwt_18610	ko03015	ko03030	ko04144	ko04145	ko04210	ko04530	ko04540	ko04810	ko05130
Rwt_12048	ko03015
Rwt_4354	ko00230	ko00250
Rwt_18612	ko04120
Rwt_5606	ko00480
Rwt_9838	ko03460
Rwt_13372	ko00983	ko03008	ko04068	ko04130	ko04140	ko04150	ko04151	ko04152	ko04211	ko04213	ko04371	ko04530	ko04710	ko04714	ko04910	ko04920	ko04921	ko04922	ko04931	ko04932	ko05410	ko05418
Rwt_16256	ko00380
Rwt_4039	ko00190	ko04142	ko04144	ko04145	ko04721	ko04966	ko05110	ko05120	ko05152	ko05165	ko05323
Rwt_58119	ko03030	ko04144	ko05034	ko05203	ko05322
Rwt_3174	ko00563
Rwt_8173	ko01522
Rwt_6145	ko03030	ko04550
Rwt_14819	ko01522
Rwt_3126	ko00983	ko03022
Rwt_15251	ko03040
Rwt_16928	ko03022	ko04075
Rwt_31637	ko03022
Rwt_15392	ko03460
Rwt_26492	ko04115	ko04120	ko05162
Rwt_11627	ko00790	ko04122
Rwt_8832	ko00061	ko00071	ko01040	ko02024	ko03320	ko04144	ko04146	ko04216	ko04714	ko04920
Rwt_25885	ko03030	ko04130
Rwt_4808	ko03015	ko03018	ko04120
Rwt_24038	ko03015
Rwt_20567	ko03008
Rwt_23724	ko00983	ko03460
Rwt_26617	ko04013	ko04120	ko04141	ko04624
Rwt_24398	ko00040
Rwt_16561	ko00230	ko00240	ko04514	ko05169
Rwt_15435	ko00010	ko00030	ko00051	ko00052	ko00680	ko00983	ko03015	ko03018	ko04152	ko05230
Rwt_18523	ko00940
Rwt_22643	ko04310
Rwt_17336	ko00330	ko00410
Rwt_2469	ko04120
Rwt_22464	ko04141
Rwt_4507	ko00983
Rwt_23563	ko00983	ko04112	ko04212
Rwt_6341	ko00480	ko00510	ko00513	ko04141
Rwt_14150	ko00480	ko00561
Rwt_11861	ko03040
Rwt_14829	ko03460
Rwt_17858	ko03460
Rwt_19766	ko03010
Rwt_11747	ko04120
Rwt_21738	ko00190	ko00195	ko00196
Rwt_26271	ko03010
Rwt_11260	ko00330	ko00410
Rwt_10080	ko00290	ko00650	ko00660	ko00770
Rwt_24825	ko00983	ko01521	ko01522	ko04010	ko04012	ko04013	ko04014	ko04015	ko04022	ko04024	ko04062	ko04066	ko04068	ko04071	ko04072	ko04114	ko04140	ko04150	ko04151	ko04210	ko04218	ko04270	ko04320	ko04370	ko04371	ko04380	ko04510	ko04540	ko04550	ko04620	ko04626	ko04650	ko04660	ko04662	ko04664	ko04666	ko04668	ko04720	ko04722	ko04725	ko04726	ko04730	ko04810	ko04910	ko04912	ko04914	ko04915	ko04916	ko04917
Rwt_28435	ko01522
Rwt_8271	ko00983	ko03030	ko04068	ko04310	ko04340	ko04341	ko04390	ko04391	ko04392	ko04710	ko04711
Rwt_16188	ko00983	ko03015	ko03022	ko03040	ko04022	ko04024	ko04113	ko04114	ko04218	ko04261	ko04270	ko04390	ko04510	ko04611	ko04720	ko04728	ko04750	ko04810	ko04910	ko04921	ko04931	ko05031	ko05034	ko05168	ko05205
Rwt_13154	ko03460
Rwt_16598	ko00940
Rwt_10127	ko04075
Rwt_20131	ko00480
Rwt_18766	ko03030	ko04144	ko04145	ko04540	ko04810	ko05130
Rwt_18664	ko00983	ko03015	ko03022	ko03040	ko04022	ko04024	ko04113	ko04114	ko04218	ko04261	ko04270	ko04390	ko04510	ko04611	ko04720	ko04728	ko04750	ko04810	ko04910	ko04921	ko04931	ko05031	ko05034	ko05168	ko05205
Rwt_23409	ko00983	ko04112	ko04212
Rwt_18313	ko04144	ko04514
Rwt_28221	ko00983	ko03030
Rwt_18104	ko03008	ko03013	ko03050	ko04144	ko05160
Rwt_8920	ko03015	ko03018
Rwt_5235	ko04130	ko04144
Rwt_1034	ko04120
Rwt_14478	ko03008
Rwt_5699	ko03022	ko04075	ko04712
Rwt_32487	ko04130	ko04144	ko04666	ko04810	ko05100	ko05130	ko05131	ko05132
Rwt_34612	ko03010
Rwt_29735	ko03022
Rwt_12349	ko00590	ko00983
Rwt_26644	ko03040	ko04657	ko05168
Rwt_23279	ko03013	ko03015	ko04130	ko04141	ko04150
Rwt_10836	ko03030	ko04810
Rwt_17386	ko00860
Rwt_21772	ko00740
Rwt_28466	ko04075	ko04130	ko04137	ko04138	ko04140	ko04144	ko04145	ko05132	ko05146	ko05152
Rwt_7557	ko00564
Rwt_3656	ko03030
Rwt_20986	ko03050	ko05169
Rwt_19833	ko03040
Rwt_10652	ko00983
Rwt_9981	ko00010	ko00020	ko00620
Rwt_16763	ko03460	ko05231
Rwt_14576	ko04075
Rwt_16734	ko04120	ko04340	ko04341
Rwt_23189	ko00270	ko00920
Rwt_23831	ko01522
Rwt_23245	ko03460	ko04724	ko04727	ko04974
Rwt_10266	ko03460
Rwt_5996	ko00480	ko00500
Rwt_25993	ko04120	ko04340	ko04341
Rwt_5641	ko03008
Rwt_4485	ko03460
Rwt_9123	ko03015	ko03030	ko03440	ko04120
Rwt_31225	ko00902
Rwt_22424	ko00100
Rwt_10550	ko03013	ko03015	ko03018	ko03040
Rwt_1606	ko03030	ko04068	ko04922
Rwt_6615	ko03010
Rwt_4727	ko03460
Rwt_1485	ko04130	ko04138
Rwt_13265	ko00010	ko00020	ko00620	ko04066	ko04922	ko05230
Rwt_17513	ko00940	ko00941	ko00945	ko00983
Rwt_19548	ko03015	ko03018
Rwt_2866	ko00983	ko04016
Rwt_18449	ko03022
Rwt_7650	ko03008
Rwt_3130	ko00190
Rwt_3699	ko00480	ko03460
Rwt_7868	ko03022
Rwt_12738	ko04120
Rwt_6465	ko00940	ko00941	ko00945	ko00983
Rwt_8255	ko00010	ko00020	ko00620
Rwt_13335	ko01522
Rwt_12722	ko03008
Rwt_5990	ko05166	ko05203
Rwt_22472	ko03030	ko03040	ko04110	ko04111	ko05166
Rwt_516	ko00983	ko01522	ko04919	ko05202
Rwt_12962	ko03018	ko03460
Rwt_10543	ko00983	ko04016	ko04075	ko04626
Rwt_28276	ko03022
Rwt_29428	ko04810
Rwt_4716	ko03460
Rwt_15648	ko00220	ko00250	ko00270	ko00330	ko00350	ko00360	ko00400	ko00710	ko00950	ko00960	ko04975
Rwt_23618	ko04120
Rwt_24538	ko00520
Rwt_12746	ko04120
Rwt_15494	ko00073	ko04146	ko04212
Rwt_15364	ko00970	ko03008
Rwt_6644	ko04810
Rwt_33989	ko03050
Rwt_4116	ko03030
Rwt_48082	ko04075
Rwt_20977	ko04152	ko04211	ko04920	ko04932
Rwt_9232	ko03015
Rwt_4624	ko03030
Rwt_21119	ko03040	ko05168
Rwt_10867	ko00983	ko03008	ko04068	ko04130	ko04140	ko04150	ko04151	ko04152	ko04211	ko04213	ko04371	ko04530	ko04710	ko04714	ko04910	ko04920	ko04921	ko04922	ko04931	ko04932	ko05410	ko05418
Rwt_16619	ko04013	ko04015	ko04130	ko04144	ko04810	ko05131	ko05132
Rwt_16890	ko00983
Rwt_7229	ko03460
Rwt_13555	ko02024	ko03008	ko03060	ko03070
Rwt_12886	ko03030	ko04810	ko05165
Rwt_14364	ko00010	ko00230	ko00620	ko04130	ko04144	ko04922	ko04930	ko05165	ko05203	ko05230
Rwt_18015	ko03015	ko03018
Rwt_28667	ko00592
Rwt_8035	ko00500
Rwt_10173	ko00250	ko00983
Rwt_7241	ko03030
Rwt_9531	ko03008
Rwt_33827	ko04075
Rwt_2137	ko00983	ko04120
Rwt_1799	ko04626
Rwt_36924	ko03030	ko04144	ko04217	ko05034	ko05322
Rwt_27067	ko00010	ko00051	ko00562	ko00710	ko04144
Rwt_3628	ko00983	ko05010
Rwt_24059	ko00130	ko00900
Rwt_16594	ko00053
Rwt_5725	ko03460
Rwt_7066	ko00983	ko04626	ko05145
Rwt_22831	ko03440	ko03460
Rwt_19797	ko00540
Rwt_16913	ko00983	ko03015	ko03022	ko03040	ko04022	ko04024	ko04113	ko04114	ko04218	ko04261	ko04270	ko04390	ko04510	ko04611	ko04720	ko04728	ko04750	ko04810	ko04910	ko04921	ko04931	ko05031	ko05034	ko05168	ko05205
Rwt_13419	ko00983	ko04011	ko04392
Rwt_15042	ko04130
Rwt_10521	ko03008
Rwt_20217	ko00230	ko00240	ko00983	ko04016	ko04130
Rwt_31347	ko03022
Rwt_22493	ko04120	ko04130
Rwt_30330	ko04075
Rwt_7790	ko00230	ko00240	ko04514	ko05169
Rwt_17688	ko04075
Rwt_14984	ko03040
Rwt_20722	ko00564	ko04142
Rwt_14805	ko00350	ko00360	ko00400	ko00950	ko00960
Rwt_19543	ko00130	ko00900
Rwt_8883	ko03013	ko03015
Rwt_2122	ko04130	ko04141
Rwt_13745	ko03008
Rwt_15118	ko03030	ko04110	ko04213	ko04330	ko04919	ko05016	ko05034	ko05165	ko05169	ko05200	ko05202	ko05203	ko05220
Rwt_7076	ko03008	ko03010
Rwt_1525	ko00480	ko03460
Rwt_20794	ko03022	ko04016
Rwt_6923	ko03022
Rwt_9299	ko00983	ko04120	ko04139
Rwt_17240	ko00053	ko00480
Rwt_37303	ko03030	ko03040
Rwt_20998	ko00020	ko00270	ko00620	ko00630	ko00710
Rwt_25913	ko01522
Rwt_5857	ko04712
Rwt_28730	ko04075	ko04130	ko04144	ko04961	ko04962	ko04972
Rwt_13411	ko00564	ko00592
Rwt_16231	ko03008
Rwt_6954	ko00983	ko03030	ko04110	ko04111	ko04113	ko04114	ko04120	ko04914	ko05166
Rwt_25180	ko01522
Rwt_21409	ko03008
Rwt_30628	ko01522
Rwt_8901	ko03022	ko04016	ko04075
Rwt_8311	ko04120
Rwt_17578	ko00130	ko00900
Rwt_3494	ko01522
Rwt_12479	ko00520
Rwt_21249	ko00983	ko03030	ko04068	ko04310	ko04340	ko04341	ko04390	ko04391	ko04392	ko04710	ko04711
Rwt_6758	ko01040
Rwt_7351	ko04130	ko04144	ko04721
Rwt_1547	ko03008
Rwt_9543	ko00130	ko04130
Rwt_16787	ko04130
Rwt_15066	ko03010
Rwt_14102	ko03010
Rwt_12577	ko01522
Rwt_21503	ko03010
Rwt_9677	ko00480
Rwt_21016	ko03008
Rwt_16005	ko00052	ko00520
Rwt_13628	ko03008
Rwt_21522	ko04075
Rwt_8790	ko00400	ko00970	ko03010
Rwt_13871	ko00670	ko00970
Rwt_12483	ko01522
Rwt_31374	ko03010
Rwt_13508	ko03040
Rwt_29925	ko00190	ko03008	ko04714
Rwt_20802	ko04075	ko04130	ko04144	ko05134
Rwt_25125	ko04146
Rwt_24313	ko03008	ko03013	ko04138	ko04140	ko04141	ko04210	ko04932	ko05160	ko05162	ko05164	ko05168
Rwt_12400	ko00280	ko00640
Rwt_13080	ko04075
Rwt_2561	ko00983	ko04120	ko04130	ko04137
Rwt_21320	ko00830
Rwt_3056	ko00983
Rwt_22699	ko00040	ko02024
Rwt_6290	ko03015
Rwt_13718	ko03460
Rwt_33425	ko00190	ko04142	ko04145	ko04721	ko04966	ko05110	ko05120	ko05152	ko05323
Rwt_9360	ko00983	ko03015	ko03030	ko04071	ko04113	ko04114	ko04151	ko04152	ko04261	ko04728	ko05165
Rwt_23535	ko03008
Rwt_16856	ko00270	ko00280	ko00290	ko00400	ko00770
Rwt_12709	ko04120
Rwt_11588	ko01522
Rwt_2676	ko00310	ko03030	ko04211
Rwt_7974	ko00790	ko04727
Rwt_13614	ko03008	ko04130	ko04136	ko04138	ko04140	ko04621
Rwt_24048	ko04130	ko04136	ko04138	ko04140	ko04150	ko04151	ko04714
Rwt_7244	ko04075	ko04626
Rwt_8608	ko04712
Rwt_18481	ko00983	ko03008
Rwt_18734	ko00270
Rwt_18521	ko01522
Rwt_17444	ko00260	ko00630	ko00670
Rwt_9310	ko04120
Rwt_6517	ko00983	ko04140	ko04141	ko04210	ko04932	ko05010
Rwt_32604	ko03008	ko04068	ko04120	ko04130	ko04136	ko04137	ko04138	ko04139	ko04140	ko04212	ko04371	ko04621	ko04727	ko05167
Rwt_18056	ko00480	ko00520
Rwt_26095	ko00940
Rwt_8527	ko00480
Rwt_15148	ko04130
Rwt_15750	ko00562	ko04070
Rwt_3154	ko03008
Rwt_21412	ko00730
Rwt_12011	ko03040
Rwt_4020	ko03008	ko03013
Rwt_10009	ko01522
Rwt_1123	ko00591	ko00592
Rwt_1062	ko01522
Rwt_663	ko03008
Rwt_18244	ko03022	ko04919
Rwt_12762	ko03008	ko03013
Rwt_13415	ko00983	ko03008
Rwt_20043	ko00270	ko00460	ko00920
Rwt_31292	ko04068	ko04152	ko04211	ko04213	ko04371	ko04530	ko04710	ko04714	ko04910	ko04920	ko04921	ko04922	ko04931	ko04932	ko05410
Rwt_38261	ko01522
Rwt_2491	ko05169	ko05203
Rwt_978	ko03022
Rwt_12171	ko03008
Rwt_15459	ko00130
Rwt_23584	ko00030
Rwt_7016	ko03460
Rwt_18668	ko00052	ko00520
Rwt_7543	ko00010	ko00053	ko00071	ko00280	ko00310	ko00330	ko00340	ko00380	ko00410	ko00561	ko00620	ko00625	ko00903	ko00981
Rwt_18961	ko03008	ko03013	ko03015	ko04144
Rwt_12538	ko00983
Rwt_23711	ko04075	ko04130	ko04144	ko04961	ko04962	ko04972
Rwt_8649	ko00230	ko00730	ko04144
Rwt_20168	ko00564
Rwt_16353	ko04120	ko04130
Rwt_22017	ko00240	ko00410	ko00770	ko00983
Rwt_8553	ko03022
Rwt_5044	ko00790
Rwt_16743	ko03460
Rwt_11342	ko00983	ko01521	ko03030	ko04012	ko04062	ko04110	ko04150	ko04151	ko04310	ko04340	ko04341	ko04360	ko04390	ko04510	ko04550	ko04657	ko04660	ko04662	ko04711	ko04722	ko04728	ko04910	ko04916	ko04917	ko04919	ko04931	ko04932	ko05010	ko05160	ko05162	ko05164	ko05165	ko05166	ko05167	ko05169	ko05200	ko05210	ko05213	ko05215	ko05217	ko05224	ko05225	ko05226
Rwt_7644	ko04130	ko04141
Rwt_23962	ko01522
Rwt_1837	ko02010	ko03460	ko04144	ko04514	ko04976	ko05206	ko05226
Rwt_16363	ko00130	ko00270	ko00350	ko00360	ko00400	ko00401	ko00950	ko00960
Rwt_1502	ko04712
Rwt_1012	ko03022
Rwt_13697	ko03015
Rwt_28292	ko03022	ko04612	ko05152
Rwt_16248	ko03460
Rwt_35879	ko03010
Rwt_1052	ko00230	ko00240	ko03020	ko03022
Rwt_16469	ko00906	ko00983
Rwt_14863	ko00983	ko04016	ko04075
Rwt_1059	ko04130
Rwt_15570	ko00983	ko03008
Rwt_30517	ko01522
Rwt_10581	ko00983	ko03008
Rwt_20312	ko04130
Rwt_17853	ko00052	ko00561	ko00600	ko00603
Rwt_9915	ko04977
Rwt_15918	ko00730	ko03008	ko03010	ko04122	ko04139
Rwt_3046	ko03015	ko04130	ko04141	ko04144	ko05134
Rwt_12394	ko03040
Rwt_7416	ko03010
Rwt_1450	ko03015	ko03018
Rwt_20083	ko00983
Rwt_8703	ko03030
Rwt_1851	ko01522
Rwt_26770	ko03022
Rwt_18955	ko03013	ko03040
Rwt_28442	ko04075	ko04130	ko04141	ko05134
Rwt_22965	ko00480	ko00510	ko00513
Rwt_26335	ko00010
Rwt_22569	ko03015	ko03018
Rwt_9369	ko00983	ko04016	ko05418
Rwt_702	ko01524	ko03460
Rwt_15183	ko00030	ko00710
Rwt_3823	ko03008
Rwt_10573	ko00983
Rwt_25737	ko03022
Rwt_12224	ko00230	ko00240	ko00500	ko00533	ko00740	ko00760	ko00770	ko04514
Rwt_5830	ko00330
Rwt_16305	ko00020	ko00270	ko00620	ko00630	ko00710
Rwt_14165	ko04130	ko04144
Rwt_13690	ko00480	ko00561
Rwt_15267	ko00330
Rwt_18326	ko00010	ko00020	ko00620	ko04066	ko04922	ko05230
Rwt_20954	ko00983	ko04112	ko04212
Rwt_15816	ko03040
Rwt_7347	ko03015	ko03018
Rwt_5687	ko00500
Rwt_16712	ko04075
Rwt_2729	ko01522
Rwt_23450	ko03460
Rwt_4977	ko04130	ko04146
Rwt_32428	ko01522
Rwt_15452	ko00940
Rwt_16572	ko00250	ko00260	ko00270	ko00280	ko00400
Rwt_21827	ko00053	ko00562
Rwt_13993	ko00983
Rwt_37997	ko00230	ko00240	ko03020	ko03022	ko03460	ko05016	ko05169
Rwt_19413	ko00860
Rwt_12209	ko01522
Rwt_17786	ko03460
Rwt_2844	ko00400	ko00970	ko03010
Rwt_21877	ko03460
Rwt_27342	ko04075	ko04130
Rwt_10909	ko03013	ko03015	ko03040	ko05168
Rwt_4858	ko00983
Rwt_26688	ko04144	ko04216	ko04217	ko04978
Rwt_19121	ko03008
Rwt_39664	ko00983	ko03008
Rwt_15830	ko00480	ko00510
Rwt_25282	ko00051	ko00520
Rwt_12529	ko01522
Rwt_8637	ko03460
Rwt_4923	ko00100
Rwt_33703	ko03008
Rwt_13185	ko00983
Rwt_12911	ko03030	ko04810
Rwt_10675	ko00480
Rwt_4069	ko03040
Rwt_31889	ko03030	ko04110	ko04111	ko04114	ko04120	ko04141	ko04310	ko04341	ko04350	ko04710	ko05168	ko05200
Rwt_32063	ko03008
Rwt_31007	ko04111	ko04390	ko04391	ko04392
Rwt_18908	ko00983	ko04136	ko04138	ko04140
Rwt_2950	ko03008
Rwt_5233	ko04130
Rwt_7461	ko00052
Rwt_14740	ko00562
Rwt_3355	ko00480	ko00500
Rwt_7158	ko03460
Rwt_25716	ko03008	ko04120	ko04130	ko04136	ko04138	ko04140	ko05167
Rwt_12230	ko03008
Rwt_1669	ko00562	ko04070
Rwt_1887	ko00983	ko04075
Rwt_23220	ko00983
Rwt_2391	ko04130	ko04141
Rwt_487	ko03015	ko03018
Rwt_17715	ko00983	ko01040	ko04923
Rwt_11950	ko00230	ko00240	ko03030	ko03410	ko03420	ko03430	ko03440	ko03460	ko05166
Rwt_1513	ko03040	ko03460
Rwt_19831	ko03008	ko04130	ko04141	ko04144
Rwt_23562	ko03030	ko04144	ko04145	ko04540	ko04810	ko05130
Rwt_3481	ko03460
Rwt_8764	ko03030	ko04110	ko04111	ko04113
Rwt_2442	ko03030	ko04810
Rwt_25508	ko00983	ko04012	ko04020	ko04024	ko04066	ko04114	ko04217	ko04261	ko04310	ko04360	ko04713	ko04720	ko04722	ko04725	ko04728	ko04740	ko04745	ko04750	ko04911	ko04912	ko04916	ko04921	ko04922	ko04925	ko04971	ko05031	ko05152	ko05200	ko05205	ko05214
Rwt_3268	ko03015	ko04016
Rwt_4029	ko00860
Rwt_3384	ko00983	ko04120
Rwt_13150	ko03040
Rwt_14377	ko05202
Rwt_23942	ko03008	ko03013
Rwt_6275	ko04130	ko04141
Rwt_17355	ko00400	ko00970	ko03010
Rwt_27086	ko01522
Rwt_13168	ko01522
Rwt_17953	ko05146
Rwt_23949	ko04120
Rwt_19951	ko00400	ko00970	ko03010
Rwt_15871	ko00480	ko00510
Rwt_24569	ko01522
Rwt_16901	ko00010
Rwt_4875	ko03022	ko04626
Rwt_5592	ko03460
Rwt_26085	ko04120	ko04141
Rwt_18583	ko00531	ko04142
Rwt_15227	ko00983
Rwt_16292	ko00270	ko00920	ko05111
Rwt_5545	ko00910
Rwt_2663	ko01522
Rwt_3690	ko03008
Rwt_15396	ko03040
Rwt_21508	ko03008	ko04141
Rwt_6001	ko04075	ko04626
Rwt_28808	ko00130
Rwt_10817	ko03022	ko04075
Rwt_26379	ko03022
Rwt_7943	ko04075	ko04120
Rwt_18437	ko00983
Rwt_17529	ko01522
Rwt_8960	ko00010	ko00020	ko00260	ko00280	ko00620	ko00630	ko00640	ko04144
Rwt_18148	ko03460
Rwt_22144	ko04130	ko04144
Rwt_10894	ko01522
Rwt_36306	ko03010
Rwt_12727	ko03008
Rwt_11046	ko00062
Rwt_14618	ko00983	ko03030	ko04068	ko04310	ko04340	ko04341	ko04390	ko04391	ko04392	ko04710	ko04711
Rwt_31012	ko04130
Rwt_14112	ko05166
Rwt_7559	ko04075	ko04626
Rwt_9907	ko03022
Rwt_23449	ko03008	ko03013	ko04144
Rwt_13686	ko00983	ko04016	ko04075
Rwt_33718	ko00983	ko03030
Rwt_12086	ko03008	ko03030
Rwt_23616	ko00920	ko03008
Rwt_7800	ko01522
Rwt_6572	ko04130
Rwt_20492	ko00190	ko04714	ko05010	ko05012	ko05016
Rwt_7539	ko03022
Rwt_5112	ko04810
Rwt_7195	ko03008	ko03040
Rwt_10458	ko00983	ko03030	ko04110	ko04111	ko04113
Rwt_1159	ko00983	ko03022
Rwt_5091	ko00400	ko00405	ko02024	ko02025
Rwt_20376	ko00062	ko01040
Rwt_14900	ko03460
Rwt_4151	ko00480	ko00500
Rwt_3199	ko00983
Rwt_25035	ko04810
Rwt_13661	ko03015	ko03040
Rwt_29286	ko04146
Rwt_13887	ko03040	ko03460
Rwt_11780	ko04130	ko04138
Rwt_16273	ko00400
Rwt_5955	ko03460
Rwt_19567	ko03460
Rwt_18447	ko03460
Rwt_11364	ko04075
Rwt_1679	ko01522
Rwt_13929	ko00350	ko00950
Rwt_26430	ko00480
Rwt_13124	ko00400	ko00970	ko03010
Rwt_20712	ko04144
Rwt_4042	ko00511	ko00600
Rwt_4394	ko00983	ko04120
Rwt_19788	ko00400
Rwt_17261	ko00562	ko00564	ko00565	ko02024	ko04514	ko04919
Rwt_11492	ko00010	ko00051	ko00052	ko00500	ko00520	ko00521	ko00524	ko04066	ko04130	ko04910	ko04930	ko04973	ko05230
Rwt_22856	ko00480	ko00513
Rwt_14850	ko03022
Rwt_28490	ko03010
Rwt_4825	ko03008
Rwt_2712	ko04810
Rwt_5640	ko03030	ko04110	ko04111	ko04113
Rwt_13747	ko00230
Rwt_8136	ko00983	ko03015	ko03030	ko04071	ko04113	ko04114	ko04151	ko04152	ko04261	ko04728	ko05165
Rwt_16591	ko00051
Rwt_15706	ko04130	ko04144
Rwt_3164	ko04130	ko04144
Rwt_5795	ko03460
Rwt_12596	ko00270	ko00330
Rwt_9815	ko03022
Rwt_19916	ko03022
Rwt_17611	ko00300
Rwt_24454	ko01522
Rwt_7533	ko04016	ko04075
Rwt_20685	ko00630	ko00650
Rwt_21882	ko03008
Rwt_15195	ko00240	ko00983
Rwt_13936	ko00710
Rwt_4924	ko03440	ko03460
Rwt_5314	ko03030	ko04810
Rwt_19685	ko00400	ko00405	ko02024	ko02025
Rwt_24918	ko03008
Rwt_9014	ko00340
Rwt_386	ko03008	ko03040
Rwt_17269	ko00900
Rwt_5976	ko04120
Rwt_2131	ko00270	ko03030	ko05206
Rwt_28807	ko00020
Rwt_839	ko03030
Rwt_30023	ko03013
Rwt_7979	ko03460
Rwt_26264	ko03008
Rwt_29651	ko03008	ko04621	ko05418
Rwt_26923	ko03008	ko03013
Rwt_15720	ko03008
Rwt_24144	ko00540
Rwt_6925	ko03022
Rwt_6456	ko00983	ko03015	ko03030	ko04071	ko04111	ko04113	ko04114	ko04151	ko04152	ko04261	ko04350	ko04390	ko04391	ko04530	ko04728	ko04730	ko05142	ko05160	ko05165
Rwt_20113	ko03010
Rwt_17185	ko03008
Rwt_36284	ko03008	ko03030
Rwt_11605	ko04120
Rwt_20733	ko04120
Rwt_5510	ko04144
Rwt_20473	ko00564
Rwt_1304	ko03008	ko03013
Rwt_12917	ko03008	ko03013
Rwt_14585	ko03030
Rwt_22923	ko00270
Rwt_26217	ko03040
Rwt_20500	ko00280	ko00410	ko00640
Rwt_5862	ko03040
Rwt_4358	ko00480	ko00983
Rwt_21806	ko03030
Rwt_14613	ko03460
Rwt_10469	ko00330	ko00360	ko00380	ko00627	ko00643
Rwt_12906	ko00860
Rwt_12617	ko03008	ko03030	ko04144
Rwt_32385	ko03010
Rwt_5505	ko04130	ko04144
Rwt_17282	ko00564	ko05231
Rwt_22739	ko00983	ko03008
Rwt_17328	ko03008
Rwt_17861	ko00330	ko00400
Rwt_37114	ko03460
Rwt_3585	ko00400	ko00970	ko03010
Rwt_9865	ko00130	ko00360	ko00940
Rwt_25047	ko00983
Rwt_3114	ko03008
Rwt_21592	ko04144	ko04722	ko04962
Rwt_15595	ko03460
Rwt_488	ko00983
Rwt_19701	ko00020
Rwt_26775	ko00904
Rwt_24642	ko00564	ko00565	ko00590	ko00591	ko00592	ko03030	ko04014	ko04270	ko04972	ko04975
Rwt_2820	ko00020	ko00310	ko00380
Rwt_329	ko03013	ko03015	ko05200	ko05216
Rwt_21449	ko03460
Rwt_17557	ko00904	ko00983
Rwt_5885	ko03008	ko03013
Rwt_19745	ko03460
Rwt_1331	ko03008
Rwt_36416	ko03010
Rwt_14783	ko00030	ko00230
Rwt_7242	ko00260	ko00350	ko00360	ko00410	ko00950	ko00960
Rwt_11316	ko00983
Rwt_24907	ko03015	ko03030
Rwt_9461	ko00983	ko04120	ko04622
Rwt_7508	ko00860
Rwt_10128	ko03022
Rwt_1024	ko00983	ko03030	ko04110	ko04111	ko04113
Rwt_13558	ko03460
Rwt_3861	ko03022
Rwt_8406	ko00983	ko03015	ko03030	ko04071	ko04113	ko04114	ko04151	ko04152	ko04261	ko04728	ko05165
Rwt_8753	ko03008
Rwt_24932	ko03008
Rwt_19794	ko03008	ko04064	ko04137	ko04139	ko04310	ko04520	ko04712	ko05162	ko05168	ko05169
Rwt_10676	ko03022	ko04016	ko04626
Rwt_22800	ko03010
Rwt_13130	ko00562	ko04020	ko04070	ko04130	ko04919	ko04933
Rwt_24214	ko04130	ko04721	ko04911
Rwt_17409	ko04120
Rwt_18957	ko04130	ko04144	ko04217
Rwt_23845	ko01522
Rwt_16144	ko00983	ko03015	ko03030	ko04071	ko04113	ko04114	ko04151	ko04152	ko04261	ko04728	ko05165
Rwt_5425	ko03040
Rwt_14425	ko04120
Rwt_26478	ko03040
Rwt_25327	ko00360	ko00362	ko00650
Rwt_27008	ko03050	ko05169
Rwt_27655	ko04075
Rwt_4591	ko00500	ko02026	ko04217	ko04910	ko04922	ko04931
Rwt_19663	ko00630	ko00680
Rwt_17481	ko04075
Rwt_33324	ko01522
Rwt_20841	ko03030	ko04144	ko05034	ko05202	ko05322
Rwt_22787	ko00983
Rwt_15306	ko00983	ko04016	ko04075
Rwt_20090	ko00230	ko00240	ko03020	ko03022	ko03460	ko05016	ko05169
Rwt_14834	ko00983	ko03015	ko03030	ko04071	ko04113	ko04114	ko04151	ko04152	ko04261	ko04728	ko05165
Rwt_15064	ko03022
Rwt_31876	ko04115	ko04130
Rwt_15726	ko00860
Rwt_22021	ko03030	ko04130
Rwt_22999	ko03460
Rwt_3692	ko04130	ko04138
Rwt_4482	ko03030	ko04714
Rwt_2949	ko03040
Rwt_19607	ko01522
Rwt_14500	ko03015	ko03018
Rwt_5435	ko03008	ko04213
Rwt_25342	ko00983
Rwt_13408	ko00310	ko03030	ko04211
Rwt_15081	ko00561	ko00983	ko04714	ko04723	ko04923
Rwt_19229	ko00340	ko00350	ko00360	ko00400	ko00401	ko00960
Rwt_8822	ko03460	ko05206
Rwt_2596	ko00061	ko00071	ko01040	ko02024	ko03320	ko04144	ko04146	ko04216	ko04714	ko04920
Rwt_2458	ko03008	ko03010	ko03015	ko03018	ko03040
Rwt_4013	ko03030	ko04130	ko04910
Rwt_8169	ko00480	ko00561
Rwt_13840	ko00010	ko00680	ko03015	ko03018	ko04066	ko04144
Rwt_12759	ko00290	ko00650	ko00660	ko00770
Rwt_17492	ko01522
Rwt_4341	ko03030	ko04810
Rwt_403	ko00983	ko03015
Rwt_60230	ko04075
Rwt_5018	ko03008	ko03010	ko03013
Rwt_24279	ko00983
Rwt_3508	ko03030
Rwt_1599	ko01522
Rwt_19152	ko00983
Rwt_28584	ko01522
Rwt_13260	ko03460
Rwt_15077	ko00040	ko00052	ko00500	ko00520
Rwt_23061	ko01522
Rwt_18855	ko04146
Rwt_26215	ko00620
Rwt_983	ko03015	ko03018
Rwt_10948	ko00983
Rwt_10638	ko00010	ko00230	ko00620	ko04130	ko04144	ko04922	ko04930	ko05165	ko05203	ko05230
Rwt_15512	ko03022
Rwt_15091	ko00940	ko00983
Rwt_10299	ko03460	ko04111	ko04113
Rwt_2461	ko01522
Rwt_7613	ko00983
Rwt_18002	ko01522
Rwt_23525	ko00061	ko00333	ko00780	ko01040
Rwt_8824	ko03022
Rwt_24648	ko00330
Rwt_6772	ko03460
Rwt_8198	ko01522
Rwt_17468	ko04120	ko04630	ko04810	ko05160
Rwt_6058	ko00983
Rwt_20607	ko03008	ko04144
Rwt_10653	ko00400	ko00450	ko00970	ko03010
Rwt_15185	ko00100	ko00909
Rwt_25061	ko00040	ko00051	ko00052	ko00561	ko00790
Rwt_8875	ko00520
Rwt_22331	ko03022	ko04612	ko05152	ko05166
Rwt_28943	ko03022
Rwt_20693	ko03010
Rwt_7215	ko00983	ko03008
Rwt_26167	ko00190	ko04714	ko04723	ko04932	ko05010	ko05012	ko05016
Rwt_25820	ko04013	ko04120	ko04141	ko04624
Rwt_24640	ko03008	ko04621	ko05418
Rwt_21860	ko00062
Rwt_2558	ko00983	ko03030
Rwt_26622	ko04130
Rwt_1148	ko03030
Rwt_15438	ko00480	ko00510
Rwt_16792	ko00061	ko01040
Rwt_25824	ko00902
Rwt_4908	ko03030	ko04714
Rwt_2637	ko00983
Rwt_15167	ko03410	ko03460
Rwt_20444	ko03030
Rwt_14440	ko04110	ko04111	ko04120	ko04914
Rwt_15899	ko03460	ko04130	ko04138
Rwt_27292	ko03022
Rwt_14200	ko03008
Rwt_26619	ko03022	ko04612	ko05152
Rwt_17315	ko03460	ko04113
Rwt_18309	ko00460	ko00500	ko00940
Rwt_16276	ko00510	ko00513	ko04141
Rwt_8895	ko03008
Rwt_22250	ko03008
Rwt_11358	ko00400	ko00970	ko03008	ko03010
Rwt_9642	ko00010	ko00230	ko00620	ko04130	ko04144	ko04922	ko04930	ko05165	ko05203	ko05230
Rwt_10084	ko03008	ko03030	ko04144
Rwt_25600	ko03460
Rwt_4559	ko03008	ko03013	ko03030
Rwt_19710	ko03008
Rwt_23443	ko03440	ko03460
Rwt_13249	ko03040
Rwt_19068	ko01522
Rwt_13097	ko00400
Rwt_12932	ko00400
Rwt_2886	ko03030	ko04111
Rwt_18948	ko00531	ko04142
Rwt_6944	ko03013	ko03015	ko03030
Rwt_18577	ko00480	ko00514
Rwt_22397	ko04075	ko04130	ko04144	ko04961	ko04962	ko04972
Rwt_26837	ko04141
Rwt_13582	ko03040
Rwt_3254	ko03015	ko03030
Rwt_3026	ko04810
Rwt_11495	ko00010	ko00230	ko00620	ko04130	ko04144	ko04922	ko04930	ko05165	ko05203	ko05230
Rwt_22503	ko03008	ko03013
Rwt_15260	ko00280	ko00410	ko00640
Rwt_23413	ko00983	ko04120	ko04141
Rwt_27555	ko00190	ko02020	ko04260	ko04714	ko04932	ko05010	ko05012	ko05016
Rwt_29093	ko03022
Rwt_671	ko03008
Rwt_25658	ko03460
Rwt_6597	ko04391
Rwt_20182	ko03008	ko03460	ko04020	ko04022	ko04217	ko04218	ko05012	ko05016	ko05166
Rwt_4540	ko03460
Rwt_23232	ko03030	ko03420	ko03430	ko03460
Rwt_5009	ko04075
Rwt_20284	ko04130	ko04138	ko04144	ko04530	ko04810
Rwt_6167	ko04130	ko04144
Rwt_8059	ko00360	ko00940
Rwt_6354	ko00983	ko04139
Rwt_21225	ko03460
Rwt_2353	ko00130
Rwt_28337	ko03008
Rwt_16342	ko03030	ko04120
Rwt_48990	ko01522
Rwt_5189	ko04130	ko04141
Rwt_10706	ko04130	ko04144
Rwt_10367	ko04391
Rwt_4898	ko00564	ko00565	ko04014	ko04024	ko04071	ko04072	ko04130	ko04144	ko04666	ko04724	ko04912	ko05231
Rwt_14769	ko00983
Rwt_15873	ko03022	ko03030	ko04144	ko04714	ko05225
Rwt_8840	ko03030	ko04130	ko04910
Rwt_19465	ko03050	ko05169
Rwt_29907	ko03022
Rwt_8606	ko00983	ko03030	ko03460
Rwt_16135	ko03440	ko03460
Rwt_5632	ko03460
Rwt_832	ko04130
Rwt_18721	ko03030	ko03410	ko03460
Rwt_24527	ko03022
Rwt_5229	ko03440	ko03460
Rwt_6931	ko03008	ko03040	ko05202	ko05205
Rwt_13466	ko04120
Rwt_12912	ko03008
Rwt_19141	ko01522
Rwt_4985	ko00983	ko03008
Rwt_9990	ko00500
Rwt_18709	ko00040
Rwt_24535	ko04144
Rwt_13064	ko03460
Rwt_9817	ko01522
Rwt_10442	ko00480	ko00520
Rwt_14734	ko00520
Rwt_8698	ko04120
Rwt_23570	ko00196
Rwt_24448	ko00983	ko03008
Rwt_8888	ko05164
Rwt_18112	ko03030
Rwt_7562	ko00280	ko00410	ko00562	ko00640
Rwt_20361	ko03008
Rwt_1422	ko00906
Rwt_31573	ko04130
Rwt_35806	ko04075
Rwt_28940	ko03008
Rwt_1566	ko00983	ko03008
Rwt_22505	ko00260	ko00400
Rwt_29062	ko00533	ko05168
Rwt_4298	ko04110	ko04111	ko04114	ko04120	ko04141	ko04310	ko04340	ko04341	ko04350	ko04710	ko05168	ko05200
Rwt_32130	ko04144
Rwt_12721	ko03030
Rwt_16206	ko00620	ko00710
Rwt_9178	ko00260	ko00680	ko04144
Rwt_21571	ko00983	ko03015	ko03030	ko04071	ko04111	ko04151	ko04152	ko04261	ko04390	ko04391	ko04530	ko04728	ko05142	ko05160	ko05165
Rwt_23822	ko04075
Rwt_12134	ko00983	ko03008
Rwt_10383	ko00906
Rwt_16048	ko03015
Rwt_27404	ko00270
Rwt_13293	ko03460
Rwt_20708	ko03013	ko03015
Rwt_15808	ko00983
Rwt_14885	ko00983	ko01521	ko03030	ko04012	ko04062	ko04110	ko04150	ko04151	ko04310	ko04340	ko04341	ko04360	ko04390	ko04510	ko04550	ko04657	ko04660	ko04662	ko04711	ko04722	ko04728	ko04910	ko04916	ko04917	ko04919	ko04931	ko04932	ko05010	ko05160	ko05162	ko05164	ko05165	ko05166	ko05167	ko05169	ko05200	ko05210	ko05213	ko05215	ko05217	ko05224	ko05225	ko05226
Rwt_15823	ko00562	ko00564	ko00565	ko02024	ko04514	ko04919
Rwt_3599	ko03015	ko03030	ko03440	ko04120
Rwt_19947	ko03022
Rwt_4064	ko03030	ko03460
Rwt_11051	ko00983	ko03008	ko04068	ko04130	ko04140	ko04150	ko04151	ko04152	ko04211	ko04213	ko04371	ko04530	ko04710	ko04714	ko04910	ko04920	ko04921	ko04922	ko04931	ko04932	ko05410	ko05418
Rwt_22846	ko03030	ko04144	ko04145	ko04540	ko04810	ko05130
Rwt_8076	ko01522
Rwt_23751	ko00330
Rwt_7063	ko03460
Rwt_20219	ko00020
Rwt_19080	ko00983
Rwt_4074	ko04130
Rwt_17351	ko03010
Rwt_15741	ko01522
Rwt_15801	ko03022
Rwt_24565	ko00270
Rwt_14092	ko03030	ko04144	ko04145	ko04540	ko04810	ko05130
Rwt_9359	ko00480
Rwt_1766	ko03008
Rwt_11793	ko00190	ko04144	ko04145	ko04150	ko04721	ko04966	ko05110	ko05120	ko05323
Rwt_20281	ko04120	ko04141
Rwt_8511	ko00400	ko00970	ko03010
Rwt_2022	ko00983	ko04016	ko04626
Rwt_11098	ko03460
Rwt_2691	ko00983	ko04016
Rwt_16593	ko04144
Rwt_3650	ko03030	ko04111
Rwt_30069	ko00480	ko00590	ko04918
Rwt_5989	ko03022	ko03030	ko04714	ko05225
Rwt_10200	ko00230	ko00240
Rwt_25719	ko03460
Rwt_12881	ko00983	ko04113	ko04138
Rwt_13365	ko00562	ko00564	ko00565	ko02024	ko04514	ko04919
Rwt_14181	ko00983
Rwt_47686	ko00750	ko00983
Rwt_13934	ko03008
Rwt_21158	ko03022
Rwt_28915	ko00196
Rwt_7474	ko00020	ko00190	ko04714	ko04932	ko05010	ko05012	ko05016
Rwt_18773	ko01522
Rwt_21458	ko00071	ko00072	ko00280	ko00310	ko00362	ko00380	ko00620	ko00630	ko00640	ko00650	ko00720	ko00900	ko02020	ko04144
Rwt_26569	ko00906
Rwt_26877	ko00860
Rwt_23004	ko00270
Rwt_22780	ko03008	ko03460
Rwt_10357	ko00510	ko00513	ko04141
Rwt_6288	ko04130
Rwt_19291	ko00860
Rwt_10762	ko04120	ko04712
Rwt_18716	ko03013	ko03015
Rwt_15502	ko00130	ko00900
Rwt_22109	ko03040
Rwt_3952	ko03040
Rwt_22058	ko04130	ko04142
Rwt_13987	ko00520
Rwt_9081	ko00010	ko00230	ko00620	ko04130	ko04144	ko04922	ko04930	ko05165	ko05203	ko05230
Rwt_1832	ko03008
Rwt_15475	ko00983	ko04016
Rwt_21120	ko00071	ko00592	ko01040	ko03320	ko04024	ko04146
Rwt_15956	ko00480
Rwt_15050	ko04144
Rwt_21367	ko00790
Rwt_16915	ko04144
Rwt_3804	ko03030
Rwt_8556	ko03460
Rwt_1962	ko03008
Rwt_6089	ko00983
Rwt_11749	ko00400	ko00860	ko00970	ko03010	ko04139
Rwt_21711	ko00240	ko00760
Rwt_9800	ko03008	ko03010
Rwt_21714	ko00100
Rwt_1166	ko03008	ko03015	ko04130	ko04810
Rwt_1655	ko02010	ko03460	ko04144	ko04514	ko04976	ko05206	ko05226
Rwt_3290	ko04810
Rwt_13714	ko00564
Rwt_18812	ko03022
Rwt_5474	ko03030	ko04714
Rwt_8329	ko03015	ko03018	ko03030
Rwt_11366	ko00260	ko00680	ko04144
Rwt_27839	ko04075	ko04130	ko04144
Rwt_22319	ko00983	ko03030	ko04068	ko04110	ko04114	ko04115	ko04151	ko04218	ko04914	ko05161	ko05162	ko05165	ko05168	ko05169	ko05200	ko05203	ko05215	ko05222	ko05226
Rwt_10854	ko03460
Rwt_10525	ko03022
Rwt_11246	ko00983	ko03008
Rwt_21741	ko00904
Rwt_20938	ko00600	ko04071
Rwt_16518	ko04130
Rwt_13058	ko00860
Rwt_27623	ko00983	ko03050
Rwt_34141	ko03010
Rwt_19256	ko03008	ko03010	ko03013
Rwt_9288	ko03022	ko03030	ko04714	ko05225
Rwt_5833	ko03015	ko03030	ko03040	ko04622	ko05161	ko05203
Rwt_8148	ko04075	ko04120
Rwt_11845	ko00983	ko03008	ko04068	ko04130	ko04140	ko04150	ko04151	ko04152	ko04211	ko04213	ko04371	ko04530	ko04710	ko04714	ko04910	ko04920	ko04921	ko04922	ko04931	ko04932	ko05410	ko05418
Rwt_24086	ko03008	ko03013	ko04144	ko05162
Rwt_7506	ko03022
Rwt_23359	ko00260	ko00400
Rwt_5007	ko04130
Rwt_3635	ko01522
Rwt_483	ko04130
Rwt_10286	ko04130
Rwt_3636	ko03008	ko04213
Rwt_12304	ko03460
Rwt_16771	ko04141	ko04514
Rwt_28425	ko03460
Rwt_24905	ko03010
Rwt_2470	ko03015	ko03030
Rwt_18219	ko04075
Rwt_3837	ko00400	ko00970	ko03010
Rwt_10277	ko00480	ko00500
Rwt_25482	ko03013	ko03015	ko03040
Rwt_22641	ko03008
Rwt_8284	ko03022
Rwt_9026	ko00564	ko04011
Rwt_10946	ko03030	ko03440	ko03460
Rwt_17057	ko03008	ko04130	ko04141
Rwt_8829	ko03008	ko03040
Rwt_2301	ko00983	ko03022
Rwt_5812	ko03030	ko04110	ko04111	ko04113	ko04114	ko04120	ko05166	ko05203
Rwt_15218	ko04130	ko04144	ko04217
Rwt_19967	ko03015
Rwt_6316	ko00310	ko03030	ko04211
Rwt_9141	ko04130
Rwt_7368	ko00480	ko00563
Rwt_21940	ko00520	ko00523
Rwt_3476	ko03040
Rwt_11801	ko03015
Rwt_15432	ko00590	ko00790	ko00980	ko05204
Rwt_17938	ko03040
Rwt_15043	ko03008
Rwt_26488	ko00230	ko00232
Rwt_18601	ko02024	ko03008	ko03060	ko03070
Rwt_2817	ko03022	ko03030	ko04714	ko05225
Rwt_21997	ko00906
Rwt_23707	ko04120
Rwt_10806	ko00620	ko00710
Rwt_32568	ko04214
Rwt_18071	ko00983
Rwt_7123	ko03460	ko04120	ko04340	ko04341
Rwt_5751	ko03008
Rwt_15143	ko03040	ko05168
Rwt_19730	ko00010	ko00052
Rwt_19585	ko00053	ko00520
Rwt_5895	ko03420	ko03460	ko04120	ko04144
Rwt_6904	ko00983
Rwt_2883	ko03008
Rwt_17159	ko04075
Rwt_22961	ko00940
Rwt_15635	ko00500
Rwt_5013	ko04141
Rwt_17644	ko00400
Rwt_23979	ko03030
Rwt_14430	ko00100	ko04142	ko04979
Rwt_4285	ko03008
Rwt_4011	ko01522
Rwt_10397	ko03010
Rwt_5746	ko03460
Rwt_11036	ko02024	ko03008	ko03060	ko03070
Rwt_25001	ko03030	ko03420	ko03430	ko03460
Rwt_23174	ko00860
Rwt_9601	ko00480	ko00500	ko02026
Rwt_19286	ko03460
Rwt_26514	ko04120	ko04141	ko05012
Rwt_2266	ko04130	ko04146
Rwt_24311	ko01522
Rwt_33808	ko00983	ko03008
Rwt_10471	ko03460	ko04721	ko04723	ko04727	ko05032	ko05033
Rwt_8682	ko03008	ko03060	ko03070	ko04141
Rwt_4399	ko00983	ko04112
Rwt_30789	ko00480	ko00510	ko00513
Rwt_21694	ko00230	ko00240	ko00760
Rwt_10309	ko04120
Rwt_16612	ko03008	ko04141	ko04145	ko04514	ko04612	ko05142	ko05166
Rwt_20193	ko03022	ko04075
Rwt_14826	ko03460
Rwt_2417	ko03022	ko03030	ko04714	ko05225
Rwt_2156	ko03030	ko03420	ko03460
Rwt_17594	ko03460	ko04216	ko04978
Rwt_8933	ko03008	ko04915
Rwt_7852	ko00052
Rwt_1438	ko03013	ko03015
Rwt_19197	ko01522
Rwt_2332	ko00983	ko03030
Rwt_7154	ko04120
Rwt_24576	ko00901
Rwt_13664	ko00240	ko00410	ko00770	ko00983	ko04144
Rwt_22450	ko03460
Rwt_5172	ko00983	ko03008	ko03050	ko04130	ko04141	ko04144	ko04151	ko04217	ko04612	ko04621	ko04626	ko04657	ko04659	ko04914	ko04915	ko05200	ko05215	ko05418
Rwt_25039	ko03460	ko04011	ko04110	ko04114	ko04144	ko04151	ko04390	ko04391	ko04722	ko05169	ko05203
Rwt_10576	ko00230	ko00250	ko00983
Rwt_35058	ko03010
Rwt_9018	ko03015
Rwt_24414	ko00361	ko00364	ko00623
Rwt_8604	ko03008
Rwt_2793	ko03015
Rwt_3393	ko03008
Rwt_12362	ko00480	ko04918
Rwt_24381	ko00680
Rwt_21602	ko00480
Rwt_18846	ko00983	ko04310	ko04330	ko04722	ko05010	ko05165
Rwt_3080	ko00906	ko00983
Rwt_18690	ko03008	ko03013	ko03015	ko04144
Rwt_42114	ko00240
Rwt_8464	ko04075
Rwt_28874	ko03010
Rwt_2062	ko03040
Rwt_10369	ko00010	ko00053	ko00071	ko00260	ko00280	ko00310	ko00330	ko00340	ko00380	ko00410	ko00561	ko00620
Rwt_10056	ko03008
Rwt_17541	ko04130
Rwt_9044	ko03460
Rwt_24677	ko04075	ko04130	ko04137	ko04138	ko04140	ko04144	ko04145	ko05132	ko05146	ko05152
Rwt_24881	ko00240	ko00760
Rwt_17428	ko00260	ko00630
Rwt_12604	ko03460
Rwt_8417	ko03008	ko03015	ko03018	ko04144	ko04212	ko05152
Rwt_21504	ko00220	ko00250	ko00630	ko00910	ko02020	ko04144	ko04217	ko04724	ko04727
Rwt_14811	ko00440	ko00564
Rwt_8820	ko03030	ko04110	ko04111	ko04113
Rwt_19374	ko00480
Rwt_900	ko03022	ko03030
Rwt_23576	ko03015	ko03018
Rwt_30419	ko01521	ko03008	ko03013	ko03015	ko04066	ko04150	ko04151	ko04211	ko04910
Rwt_6294	ko00030	ko00710	ko01051
Rwt_17308	ko00740	ko04142	ko04380	ko05323
Rwt_7703	ko00020	ko00720	ko04144
Rwt_33967	ko04144
Rwt_3351	ko04810
Rwt_2632	ko00130	ko00350	ko00360	ko04144
Rwt_19216	ko03040	ko04657	ko05168
Rwt_30697	ko03460	ko04130
Rwt_30244	ko03010
Rwt_3608	ko01524	ko04016
Rwt_18201	ko03013	ko03015	ko04130	ko04141	ko04150
Rwt_31545	ko04075	ko04130	ko04141	ko05134
Rwt_17967	ko03010
Rwt_6142	ko03010	ko03013
Rwt_23445	ko00062	ko00140	ko01040
Rwt_2925	ko04020	ko04022	ko04972	ko05010
Rwt_32755	ko03022
Rwt_19434	ko03008
Rwt_26811	ko00905	ko00983
Rwt_6135	ko01524	ko03430	ko03460	ko05200	ko05210
Rwt_20383	ko03010
Rwt_5282	ko03040
Rwt_17289	ko03030	ko04218
Rwt_10280	ko00290	ko00770
Rwt_10620	ko03022
Rwt_10224	ko00480	ko00520
Rwt_9619	ko00270
Rwt_9799	ko03030	ko03440	ko03460	ko04120
Rwt_9609	ko03460
Rwt_22875	ko03022
Rwt_37277	ko03030	ko04110	ko04114	ko04914	ko05100	ko05131
Rwt_11890	ko04013	ko04310
Rwt_22384	ko03460
Rwt_6329	ko03030	ko04130	ko04910
Rwt_33051	ko00020	ko00310
Rwt_28675	ko03010
Rwt_11592	ko00906
Rwt_10093	ko00280
Rwt_3321	ko00983	ko04130
Rwt_21370	ko03460
Rwt_12667	ko03460
Rwt_12850	ko00480	ko00513
Rwt_23931	ko00983	ko04112	ko04212
Rwt_36925	ko00350	ko00360	ko04144
Rwt_25924	ko03022
Rwt_9504	ko03015
Rwt_41712	ko03060	ko03070	ko04141	ko04145	ko05110
Rwt_7687	ko03008	ko04075	ko04137	ko04214
Rwt_26184	ko04120
Rwt_9446	ko03015
Rwt_22003	ko00983	ko04626
Rwt_29265	ko03460
Rwt_27584	ko04016	ko04075
Rwt_10049	ko03008
Rwt_2757	ko00620	ko00680	ko00710	ko00720
Rwt_23377	ko01522
Rwt_7001	ko02010	ko03460	ko04142
Rwt_13683	ko04144
Rwt_12452	ko02024	ko03060	ko03070
Rwt_8470	ko03015
Rwt_32355	ko01522
Rwt_13481	ko03022
Rwt_8984	ko03008	ko03030	ko04144
Rwt_27800	ko00280
Rwt_10215	ko03008
Rwt_25844	ko00564
Rwt_28148	ko03022
Rwt_13443	ko00010	ko00020	ko00260	ko00280	ko00620	ko00630	ko00640	ko04144
Rwt_19316	ko03460
Rwt_2955	ko04120
Rwt_27124	ko03010
Rwt_5265	ko00071	ko00280	ko00410	ko00640	ko03320
Rwt_2989	ko00983	ko03008
Rwt_1825	ko00520
Rwt_12963	ko03022
Rwt_11403	ko03008
Rwt_8008	ko03022
Rwt_3131	ko00983	ko04130
Rwt_27411	ko03460	ko04624
Rwt_19597	ko03022	ko04016	ko04075
Rwt_13704	ko00480	ko00906
Rwt_24081	ko00860
Rwt_6444	ko03030
Rwt_26133	ko03460
Rwt_6363	ko05014
Rwt_2423	ko04130
Rwt_20160	ko03460
Rwt_14502	ko00564	ko05231
Rwt_19053	ko00010	ko00071	ko00350	ko00592
Rwt_26829	ko04075	ko04130	ko04144	ko04961	ko04962	ko04972
Rwt_1531	ko04144
Rwt_1770	ko04810
Rwt_14321	ko00020	ko00640	ko04144
Rwt_7460	ko00983	ko04626	ko05145
Rwt_22148	ko04075
Rwt_12255	ko03040
Rwt_14865	ko00561	ko00983	ko04714	ko04723	ko04923
Rwt_1301	ko00983	ko03040
Rwt_6248	ko03008	ko04141	ko04151	ko04626	ko04657	ko04915	ko04918	ko05200	ko05215	ko05418
Rwt_19674	ko03460
Rwt_23937	ko03008	ko03460
Rwt_15694	ko00040	ko00053	ko00520
Rwt_39136	ko03015	ko03018
Rwt_17265	ko00220	ko00250	ko00630	ko00910	ko02020	ko04144	ko04217	ko04724	ko04727
Rwt_26956	ko00520
Rwt_23331	ko00280
Rwt_21495	ko03013	ko03015
Rwt_2777	ko01522
Rwt_4398	ko04130	ko04144	ko04728	ko04810
Rwt_25798	ko00196
Rwt_4837	ko03460
Rwt_23400	ko00460
Rwt_14894	ko00561	ko00564	ko01040
Rwt_16530	ko03022
Rwt_16341	ko03013	ko03015
Rwt_25938	ko03460
Rwt_11274	ko00630	ko04146
Rwt_24840	ko00983
Rwt_11649	ko00430
Rwt_17252	ko00983
Rwt_14374	ko03010
Rwt_18919	ko00860
Rwt_1735	ko03030
Rwt_20129	ko00230	ko00240	ko00760
Rwt_15374	ko01524	ko04016
Rwt_15073	ko03008	ko04217	ko04218
Rwt_795	ko03440	ko03460
Rwt_13743	ko03410	ko03460
Rwt_2254	ko00983
Rwt_28602	ko03010
Rwt_4145	ko03030	ko04120
Rwt_2351	ko03420	ko03460	ko04120	ko05161	ko05203
Rwt_9510	ko00620	ko00710
Rwt_7791	ko03008	ko03015	ko03018	ko04144	ko04212	ko04940	ko05134	ko05152
Rwt_7484	ko03030	ko04130	ko04910
Rwt_30856	ko01522
Rwt_16838	ko00480
Rwt_17881	ko00909
Rwt_11982	ko03040
Rwt_7821	ko03030	ko03460
Rwt_9298	ko03030
Rwt_25914	ko04075	ko04130	ko04144	ko04961	ko04962	ko04972
Rwt_16538	ko00561	ko00564	ko01040
Rwt_13009	ko00480
Rwt_17925	ko00010	ko00071	ko00350	ko00625	ko00626	ko00830	ko00980	ko00982
Rwt_12957	ko03022
Rwt_2938	ko03030
Rwt_21552	ko00230
Rwt_3559	ko03030
Rwt_9341	ko00250	ko00760
Rwt_13860	ko00400	ko00970	ko03008	ko03010
Rwt_5542	ko00500	ko04144
Rwt_14908	ko00400	ko00970	ko03010
Rwt_3425	ko00400
Rwt_9772	ko00983
Rwt_6066	ko00500
Rwt_14983	ko03022
Rwt_19296	ko03008
Rwt_24420	ko00330
Rwt_20723	ko01522
Rwt_6719	ko00983
Rwt_5607	ko03008
Rwt_12227	ko03008
Rwt_3683	ko01522
Rwt_20719	ko00983
Rwt_21457	ko00260	ko00680	ko00983
Rwt_24331	ko04130	ko04144	ko04360	ko04666	ko04810	ko05133
Rwt_23466	ko00230	ko00740
Rwt_6409	ko01523	ko02010	ko03460	ko04144	ko04514	ko04976
Rwt_9366	ko03022
Rwt_41545	ko03022
Rwt_6585	ko00480
Rwt_3855	ko01524	ko04016
Rwt_5455	ko00908
Rwt_37067	ko03010
Rwt_55872	ko00591	ko00592
Rwt_24977	ko03008	ko04144
Rwt_15411	ko03008
Rwt_13245	ko03460
Rwt_7615	ko00400	ko00970	ko03008	ko03010
Rwt_15747	ko00983
Rwt_18867	ko00260	ko00261	ko00270	ko00300
Rwt_2151	ko00983	ko04016
Rwt_30752	ko03022
Rwt_10923	ko03030	ko04112	ko04139	ko04810
Rwt_10321	ko03460	ko04064	ko04144	ko04620	ko05132	ko05152
Rwt_24221	ko04068	ko04152	ko04211	ko04213	ko04371	ko04530	ko04710	ko04714	ko04910	ko04920	ko04921	ko04922	ko04931	ko04932	ko05410
Rwt_1838	ko03008
Rwt_7345	ko00480
Rwt_2894	ko01522
Rwt_20124	ko00983
Rwt_29919	ko03030	ko04130	ko04910
Rwt_23505	ko04120
Rwt_11206	ko00480	ko00514
Rwt_5242	ko03008	ko03030
Rwt_12040	ko04130
Rwt_28351	ko03008
Rwt_6300	ko00230
Rwt_23484	ko00983
Rwt_21365	ko00230	ko00670
Rwt_20130	ko04115	ko04120	ko04712
Rwt_559	ko04130	ko04144
Rwt_15649	ko00480	ko00520
Rwt_14882	ko00240	ko00983
Rwt_1167	ko01524	ko03030
Rwt_18816	ko03040
Rwt_16557	ko00983	ko04016
Rwt_23308	ko00983	ko04142	ko04210
Rwt_24307	ko03008
Rwt_7763	ko04330	ko05010
Rwt_15866	ko00010	ko00053	ko00071	ko00280	ko00310	ko00330	ko00340	ko00380	ko00410	ko00561	ko00620	ko00625	ko00903	ko00981
Rwt_23263	ko00540
Rwt_11293	ko00400	ko00970	ko03010
Rwt_22151	ko00561	ko00564
Rwt_20750	ko03008
Rwt_649	ko03030	ko05206
Rwt_17414	ko00480
Rwt_13923	ko04120
Rwt_3863	ko03015	ko03018
Rwt_5340	ko00230	ko00240	ko00480	ko00983	ko03460
Rwt_13765	ko04130
Rwt_567	ko00480
Rwt_32807	ko03460
Rwt_12473	ko04075
Rwt_5739	ko00983	ko04075
Rwt_434	ko03008
Rwt_14903	ko00983	ko04142	ko04612
Rwt_32839	ko01522
Rwt_6384	ko03015
Rwt_26182	ko01522
Rwt_15393	ko03010
Rwt_27087	ko04626
Rwt_15930	ko00010	ko00071	ko00350	ko00625	ko00626	ko00680	ko00830	ko00980	ko00982	ko05204
Rwt_18471	ko03040
Rwt_6035	ko03030	ko04810
Rwt_9484	ko04120
Rwt_25025	ko03022
Rwt_8438	ko00520
Rwt_2643	ko03015	ko03018
Rwt_14272	ko00220
Rwt_11104	ko00983	ko04120
Rwt_20672	ko03050	ko03420	ko03460	ko04141
Rwt_19335	ko03460
Rwt_28578	ko03008	ko04144
Rwt_19134	ko03030	ko05034	ko05165	ko05203
Rwt_13118	ko00480
Rwt_8827	ko00983
Rwt_3308	ko03022
Rwt_23012	ko01522
Rwt_721	ko00480
Rwt_7303	ko00052
Rwt_5339	ko03460	ko04120
Rwt_12559	ko00906	ko00983
[truncated: 4,626 more rows]
[truncated: 29 more columns]
