# Supplementary material for: Comparative transcriptomics identifies patterns of selection in roses
Source: BMC Plant Biol. 2018 Dec 22;18:371. doi: 10.1186/s12870-018-1585-x (PMC6303930; doi:10.1186/s12870-018-1585-x)
Supplement: Supplementary file 6 — Table S5. List of the Rosaceae-common single-copy transcripts. (XLSX 15 kb) [file 12870_2018_1585_MOESM6_ESM.xlsx]

## Sheet: ID
List of the Rosaceae-common-single-copy-transcripts
Rosa_BT_178
Rosa_BT_191
Rosa_BT_584
Rosa_BT_469
Rosa_BT_702
Rosa_BT_1516
Rosa_BT_1117
Rosa_BT_2478
Rosa_BT_1818
Rosa_BT_1412
Rosa_BT_865
Rosa_BT_1016
Rosa_BT_1588
Rosa_BT_1366
Rosa_BT_674
Rosa_BT_2141
Rosa_BT_1395
Rosa_BT_1783
Rosa_BT_2619
Rosa_BT_2019
Rosa_BT_1159
Rosa_BT_1518
Rosa_BT_1510
Rosa_BT_2844
Rosa_BT_780
Rosa_BT_2156
Rosa_BT_681
Rosa_BT_2725
Rosa_BT_1788
Rosa_BT_2303
Rosa_BT_5055
Rosa_BT_3709
Rosa_BT_2756
Rosa_BT_2120
Rosa_BT_3508
Rosa_BT_3008
Rosa_BT_7105
Rosa_BT_3542
Rosa_BT_4903
Rosa_BT_2883
Rosa_BT_1558
Rosa_BT_7782
Rosa_BT_2722
Rosa_BT_2993
Rosa_BT_1907
Rosa_BT_918
Rosa_BT_3941
Rosa_BT_1650
Rosa_BT_2169
Rosa_BT_3495
Rosa_BT_734
Rosa_BT_954
Rosa_BT_3215
Rosa_BT_1723
Rosa_BT_2986
Rosa_BT_5265
Rosa_BT_6043
Rosa_BT_6109
Rosa_BT_1766
Rosa_BT_11732
Rosa_BT_2557
Rosa_BT_940
Rosa_BT_3663
Rosa_BT_2364
Rosa_BT_5339
Rosa_BT_3992
Rosa_BT_5650
Rosa_BT_3398
Rosa_BT_3863
Rosa_BT_3407
Rosa_BT_6799
Rosa_BT_6495
Rosa_BT_3354
Rosa_BT_3979
Rosa_BT_15927
Rosa_BT_4455
Rosa_BT_8180
Rosa_BT_11206
Rosa_BT_3393
Rosa_BT_5334
Rosa_BT_5640
Rosa_BT_7186
Rosa_BT_4409
Rosa_BT_4427
Rosa_BT_4437
Rosa_BT_4283
Rosa_BT_6145
Rosa_BT_4188
Rosa_BT_5410
Rosa_BT_4302
Rosa_BT_3019
Rosa_BT_5013
Rosa_BT_867
Rosa_BT_6982
Rosa_BT_8953
Rosa_BT_4436
Rosa_BT_5632
Rosa_BT_5657
Rosa_BT_3690
Rosa_BT_8931
Rosa_BT_7199
Rosa_BT_7462
Rosa_BT_7136
Rosa_BT_4567
Rosa_BT_7365
Rosa_BT_6009
Rosa_BT_1331
Rosa_BT_5429
Rosa_BT_5427
Rosa_BT_3587
Rosa_BT_6781
Rosa_BT_2308
Rosa_BT_6281
Rosa_BT_3293
Rosa_BT_6944
Rosa_BT_1960
Rosa_BT_6539
Rosa_BT_1406
Rosa_BT_7431
Rosa_BT_3631
Rosa_BT_2172
Rosa_BT_1059
Rosa_BT_7659
Rosa_BT_6152
Rosa_BT_11753
Rosa_BT_9705
Rosa_BT_2716
Rosa_BT_7295
Rosa_BT_9947
Rosa_BT_8256
Rosa_BT_14757
Rosa_BT_7904
Rosa_BT_5768
Rosa_BT_7069
Rosa_BT_2350
Rosa_BT_12533
Rosa_BT_5538
Rosa_BT_11193
Rosa_BT_2507
Rosa_BT_6455
Rosa_BT_7074
Rosa_BT_3569
Rosa_BT_5719
Rosa_BT_6459
Rosa_BT_9341
Rosa_BT_2379
Rosa_BT_8838
Rosa_BT_2198
Rosa_BT_5861
Rosa_BT_6477
Rosa_BT_13641
Rosa_BT_10573
Rosa_BT_3535
Rosa_BT_9653
Rosa_BT_2106
Rosa_BT_8566
Rosa_BT_2111
Rosa_BT_8243
Rosa_BT_2192
Rosa_BT_12826
Rosa_BT_10432
Rosa_BT_10740
Rosa_BT_10337
Rosa_BT_1775
Rosa_BT_11592
Rosa_BT_8920
Rosa_BT_9609
Rosa_BT_6351
Rosa_BT_9740
Rosa_BT_10757
Rosa_BT_9009
Rosa_BT_3542
Rosa_BT_10272
Rosa_BT_6074
Rosa_BT_4680
Rosa_BT_5697
Rosa_BT_6437
Rosa_BT_7795
Rosa_BT_13706
Rosa_BT_4766
Rosa_BT_7439
Rosa_BT_12766
Rosa_BT_2025
Rosa_BT_9890
Rosa_BT_8547
Rosa_BT_4277
Rosa_BT_7795
Rosa_BT_2044
Rosa_BT_1156
Rosa_BT_11089
Rosa_BT_11749
Rosa_BT_9429
Rosa_BT_12377
Rosa_BT_1631
Rosa_BT_5746
Rosa_BT_11394
Rosa_BT_5119
Rosa_BT_7766
Rosa_BT_7697
Rosa_BT_3080
Rosa_BT_7937
Rosa_BT_12307
Rosa_BT_14066
Rosa_BT_3823
Rosa_BT_13150
Rosa_BT_8653
Rosa_BT_5333
Rosa_BT_11811
Rosa_BT_12559
Rosa_BT_7686
Rosa_BT_11210
Rosa_BT_15922
Rosa_BT_8419
Rosa_BT_11424
Rosa_BT_6409
Rosa_BT_4477
Rosa_BT_8176
Rosa_BT_15708
Rosa_BT_7008
Rosa_BT_10224
Rosa_BT_2055
Rosa_BT_14269
Rosa_BT_17210
Rosa_BT_6379
Rosa_BT_8445
Rosa_BT_4684
Rosa_BT_9068
Rosa_BT_7518
Rosa_BT_10369
Rosa_BT_7151
Rosa_BT_14741
Rosa_BT_19116
Rosa_BT_15125
Rosa_BT_11384
Rosa_BT_11604
Rosa_BT_15726
Rosa_BT_1446
Rosa_BT_1915
Rosa_BT_14145
Rosa_BT_13893
Rosa_BT_7763
Rosa_BT_9204
Rosa_BT_10170
Rosa_BT_7205
Rosa_BT_8537
Rosa_BT_13614
Rosa_BT_11344
Rosa_BT_9652
Rosa_BT_15271
Rosa_BT_8636
Rosa_BT_10584
Rosa_BT_4097
Rosa_BT_10101
Rosa_BT_12193
Rosa_BT_11681
Rosa_BT_1635
Rosa_BT_12777
Rosa_BT_14164
Rosa_BT_14108
Rosa_BT_11784
Rosa_BT_13789
Rosa_BT_7905
Rosa_BT_9979
Rosa_BT_11682
Rosa_BT_1462
Rosa_BT_12129
Rosa_BT_1421
Rosa_BT_6419
Rosa_BT_11683
Rosa_BT_16375
Rosa_BT_14087
Rosa_BT_15212
Rosa_BT_14602
Rosa_BT_20979
Rosa_BT_10663
Rosa_BT_10771
Rosa_BT_16696
Rosa_BT_8760
Rosa_BT_15203
Rosa_BT_12227
Rosa_BT_5840
Rosa_BT_12538
Rosa_BT_12800
Rosa_BT_16594
Rosa_BT_2017
Rosa_BT_5956
Rosa_BT_2017
Rosa_BT_15871
Rosa_BT_15079
Rosa_BT_17720
Rosa_BT_4861
Rosa_BT_14151
Rosa_BT_14063
Rosa_BT_18928
Rosa_BT_2022
Rosa_BT_18369
Rosa_BT_12558
Rosa_BT_21546
Rosa_BT_20403
Rosa_BT_11337
Rosa_BT_5503
Rosa_BT_18017
Rosa_BT_22017
Rosa_BT_4194
Rosa_BT_17315
Rosa_BT_5839
Rosa_BT_7654
Rosa_BT_18244
Rosa_BT_19187
Rosa_BT_20495
Rosa_BT_17367
Rosa_BT_13754
Rosa_BT_20124
Rosa_BT_9717
Rosa_BT_17013
Rosa_BT_11589
Rosa_BT_11403
Rosa_BT_10699
Rosa_BT_10582
Rosa_BT_16004
Rosa_BT_4125
Rosa_BT_17441
Rosa_BT_5952
Rosa_BT_18032
Rosa_BT_25946
Rosa_BT_17884
Rosa_BT_18179
Rosa_BT_1606
Rosa_BT_14966
Rosa_BT_8248
Rosa_BT_15500
Rosa_BT_21641
Rosa_BT_19422
Rosa_BT_13198
Rosa_BT_2622
Rosa_BT_3902
Rosa_BT_9018
Rosa_BT_3647
Rosa_BT_22168
Rosa_BT_13467
Rosa_BT_16455
Rosa_BT_8673
Rosa_BT_20479
Rosa_BT_17358
Rosa_BT_1757
Rosa_BT_20938
Rosa_BT_19628
Rosa_BT_12987
Rosa_BT_20989
Rosa_BT_10297
Rosa_BT_21186
Rosa_BT_4168
Rosa_BT_15649
Rosa_BT_17335
Rosa_BT_21269
Rosa_BT_3154
Rosa_BT_23198
Rosa_BT_21903
Rosa_BT_19945
Rosa_BT_15501
Rosa_BT_25567
Rosa_BT_18616
Rosa_BT_24366
Rosa_BT_23298
Rosa_BT_8208
Rosa_BT_23495
Rosa_BT_18010
Rosa_BT_16046
Rosa_BT_3078
Rosa_BT_23540
Rosa_BT_2124
Rosa_BT_1687
Rosa_BT_22291
Rosa_BT_17530
Rosa_BT_21285
Rosa_BT_20847
Rosa_BT_27757
Rosa_BT_21094
Rosa_BT_10801
Rosa_BT_25284
Rosa_BT_22178
Rosa_BT_25454
Rosa_BT_3808
Rosa_BT_13790
Rosa_BT_7506
Rosa_BT_5952
Rosa_BT_21894
Rosa_BT_26257
Rosa_BT_16554
Rosa_BT_20376
Rosa_BT_14275
Rosa_BT_21056
Rosa_BT_18840
Rosa_BT_21887
Rosa_BT_25001
Rosa_BT_18514
Rosa_BT_13303
Rosa_BT_19993
Rosa_BT_7793
Rosa_BT_21629
Rosa_BT_26898
Rosa_BT_6218
Rosa_BT_11759
Rosa_BT_5241
Rosa_BT_775
Rosa_BT_20724
Rosa_BT_3657
Rosa_BT_17971
Rosa_BT_23880
Rosa_BT_25738
Rosa_BT_19536
Rosa_BT_21088
Rosa_BT_7980
Rosa_BT_26335
Rosa_BT_19370
Rosa_BT_23136
Rosa_BT_1095
Rosa_BT_21440
Rosa_BT_2142
Rosa_BT_24137
Rosa_BT_23624
Rosa_BT_19537
Rosa_BT_7524
Rosa_BT_20493
Rosa_BT_656
Rosa_BT_29081
Rosa_BT_4479
Rosa_BT_23207
Rosa_BT_19590
Rosa_BT_22569
Rosa_BT_19092
Rosa_BT_29701
Rosa_BT_19454
Rosa_BT_17410
Rosa_BT_19745
Rosa_BT_25042
Rosa_BT_26303
Rosa_BT_22466
Rosa_BT_3154
Rosa_BT_20954
Rosa_BT_24225
Rosa_BT_19933
Rosa_BT_18321
Rosa_BT_20795
Rosa_BT_26269
Rosa_BT_17227
Rosa_BT_25766
Rosa_BT_12462
Rosa_BT_2350
Rosa_BT_20305
Rosa_BT_20988
Rosa_BT_26354
Rosa_BT_17310
Rosa_BT_3199
Rosa_BT_6676
Rosa_BT_13178
Rosa_BT_19674
Rosa_BT_15408
Rosa_BT_19811
Rosa_BT_7660
Rosa_BT_26348
Rosa_BT_11636
Rosa_BT_21899
Rosa_BT_24352
Rosa_BT_4272
Rosa_BT_23563
Rosa_BT_27928
Rosa_BT_31418
Rosa_BT_28325
Rosa_BT_20666
Rosa_BT_29930
Rosa_BT_3748
Rosa_BT_28949
Rosa_BT_8208
Rosa_BT_24038
Rosa_BT_18602
Rosa_BT_1561
Rosa_BT_15075
Rosa_BT_19095
Rosa_BT_26217
Rosa_BT_3057
Rosa_BT_28970
Rosa_BT_23883
Rosa_BT_30414
Rosa_BT_23645
Rosa_BT_10114
Rosa_BT_25761
Rosa_BT_28874
Rosa_BT_35043
Rosa_BT_8217
Rosa_BT_30356
Rosa_BT_19996
Rosa_BT_21967
Rosa_BT_1685
Rosa_BT_14427
Rosa_BT_25476
Rosa_BT_14969
Rosa_BT_25419
Rosa_BT_34385
Rosa_BT_35175
Rosa_BT_17057
Rosa_BT_1705
Rosa_BT_31853
Rosa_BT_10662
