# Supplementary material for: Comparative transcriptomics identifies patterns of selection in roses
Source: BMC Plant Biol. 2018 Dec 22;18:371. doi: 10.1186/s12870-018-1585-x (PMC6303930; doi:10.1186/s12870-018-1585-x)
Supplement: Supplementary file 8 — Table S6. Raw data for the positively selected genes in the Rosaceae-common transcripts. (XLSX 185 kb) [file 12870_2018_1585_MOESM8_ESM.xlsx]

## Sheet: gene selection and function
Raw data for the positively selected genes in the Rosaceae-common transcripts
ID	p-value	Bonferroni correction	Ref_seq protein		Category	Term	Count	%	PValue	List Total	Pop Hits	Pop Total	Fold Enrichment	Bonferroni	Benjamini	FDR
Rwt_745	1.15429e-97	5.01078e-94	_		KEGG_PATHWAY	Glycolysis / Gluconeogenesis	3	0.808625	0.556231	83	98	4350	1.60438	1	0.99958	99.9759
Rwt_459	3.32365e-97	1.4428e-93	_		KEGG_PATHWAY	Biosynthesis of antibiotics	7	1.88679	0.736529	83	381	4350	0.962907	1	0.999417	99.9999
Rwt_10347	1.83208e-58	7.95306e-55	XP_004287189		KEGG_PATHWAY	Carbon metabolism	4	1.07817	0.812793	83	228	4350	0.919467	1	0.999671	100
Rwt_2507	6.68838e-38	2.90343e-34	XP_004288724
Rwt_26439	6.83295e-38	2.96618e-34	XP_004299789
Rwt_6428	1.02071e-34	4.43089e-31	XP_004295986		GO term	Ontology	Description	Number in input list	Number in BG/Ref	enrichmentfold	p-value	FDR
Rwt_3584	2.04021e-34	8.85657e-31	XP_004291113		GO:0006281	P	DNA repair	9	190	5.76316	4e-05	0.011
Rwt_4525	2.39356e-33	1.03904e-29	XP_004295443		GO:0033554	P	cellular response to stress	9	198	5.5303	5.4e-05	0.011
Rwt_983	2.57759e-33	1.11893e-29	_		GO:0006974	P	response to DNA damage stimulus	9	192	5.70312	4.3e-05	0.011
Rwt_6089	3.78347e-31	1.64241e-27	XP_008224196		GO:0051716	P	cellular response to stimulus	9	209	5.23923	8e-05	0.012
Rwt_8419	1.88805e-30	8.19603e-27	XP_004307487		GO:0006807	P	nitrogen compound metabolic process	57	4700	1.47553	0.0016	0.15
Rwt_4057	1.98923e-30	8.63523e-27	XP_004288547		GO:0009987	P	cellular process	151	15307	1.20021	0.0017	0.15
Rwt_1333	2.38944e-30	1.03726e-26	_		GO:0006259	P	DNA metabolic process	11	442	3.0279	0.0013	0.15
Rwt_1522	4.80753e-30	2.08695e-26	XP_011459235		GO:0006139	P	nucleobase, nucleoside, nucleotide and nucleic acid metabolic process	47	3837	1.49031	0.0036	0.27
Rwt_23555	1.06276e-29	4.61344e-26	XP_011467852		GO:0044237	P	cellular metabolic process	117	11695	1.21719	0.0057	0.38
Rwt_23484	1.63684e-29	7.10553e-26	XP_004301271		GO:0055085	P	transmembrane transport	19	1328	1.74071	0.015	0.87
Rwt_28425	1.65532e-28	7.18573e-25	XP_004290480		GO:0006396	P	RNA processing	8	395	2.46414	0.018	0.97
Rwt_7628	9.96083e-28	4.324e-24	XP_004308120		GO:0008104	P	protein localization	8	681	1.42927	0.2	1
Rwt_2003	9.99101e-28	4.3371e-24	XP_004297487		GO:0080090	P	regulation of primary metabolic process	14	1881	0.905547	0.68	1
Rwt_17408	2.70034e-27	1.17222e-23	XP_004304752		GO:0019222	P	regulation of metabolic process	15	1976	0.923583	0.65	1
Rwt_17468	4.56564e-27	1.98194e-23	XP_004300819		GO:0044281	P	small molecule metabolic process	27	2521	1.30305	0.095	1
Rwt_22965	4.60018e-27	1.99694e-23	XP_004290068		GO:0044283	P	small molecule biosynthetic process	8	784	1.2415	0.32	1
Rwt_16557	6.26227e-27	2.71845e-23	XP_004298829		GO:0070727	P	cellular macromolecule localization	7	521	1.63468	0.14	1
Rwt_4702	8.30586e-26	3.60557e-22	XP_004299758		GO:0006073	P	cellular glucan metabolic process	5	210	2.89683	0.031	1
Rwt_4751	2.21248e-25	9.60439e-22	XP_004297539		GO:0033036	P	macromolecule localization	9	855	1.2807	0.27	1
Rwt_10689	7.20178e-25	3.12629e-21	XP_004297246		GO:0060255	P	regulation of macromolecule metabolic process	14	1904	0.894608	0.7	1
Rwt_5656	8.79487e-25	3.81785e-21	XP_004292124		GO:0045184	P	establishment of protein localization	8	646	1.50671	0.16	1
Rwt_4985	1.34475e-24	5.83757e-21	XP_004295740		GO:0030163	P	protein catabolic process	6	314	2.32484	0.047	1
Rwt_8614	2.1134e-24	9.17427e-21	XP_004292611		GO:0043436	P	oxoacid metabolic process	14	1160	1.46839	0.099	1
Rwt_2072	2.28098e-24	9.90172e-21	XP_004298370		GO:0055114	P	oxidation reduction	20	3191	0.762561	0.92	1
Rwt_9586	2.36469e-24	1.02651e-20	XP_004288333		GO:0046483	P	heterocycle metabolic process	8	743	1.31	0.27	1
Rwt_5065	2.37816e-24	1.03236e-20	XP_004310172		GO:0016192	P	vesicle-mediated transport	5	458	1.32824	0.32	1
Rwt_516	4.00008e-24	1.73644e-20	_		GO:0019538	P	protein metabolic process	50	6434	0.945498	0.68	1
Rwt_3889	5.58393e-24	2.42399e-20	XP_011470921		GO:0016053	P	organic acid biosynthetic process	6	509	1.43418	0.24	1
Rwt_13582	6.40831e-24	2.78185e-20	XP_004307025		GO:0006457	P	protein folding	7	463	1.83945	0.09	1
Rwt_5415	9.44174e-24	4.09866e-20	XP_004303810		GO:0034660	P	ncRNA metabolic process	5	364	1.67125	0.18	1
Rwt_3855	1.05993e-23	4.60114e-20	XP_004291807		GO:0050789	P	regulation of biological process	22	3183	0.840926	0.82	1
Rwt_762	1.76064e-23	7.64293e-20	_		GO:0044267	P	cellular protein metabolic process	43	5467	0.956954	0.63	1
Rwt_6336	1.91201e-23	8.30002e-20	XP_011470878		GO:0044264	P	cellular polysaccharide metabolic process	5	232	2.62213	0.045	1
Rwt_9642	2.59338e-23	1.12579e-19	XP_004297981		GO:0044265	P	cellular macromolecule catabolic process	7	515	1.65372	0.13	1
Rwt_4375	5.36465e-23	2.32879e-19	XP_011462942		GO:0044262	P	cellular carbohydrate metabolic process	11	815	1.64213	0.076	1
Rwt_4837	4.7352e-22	2.05555e-18	XP_004297274		GO:0044260	P	cellular macromolecule metabolic process	83	8781	1.15002	0.077	1
Rwt_13508	8.16082e-22	3.54261e-18	XP_004309651		GO:0006886	P	intracellular protein transport	7	508	1.67651	0.13	1
Rwt_25450	8.54944e-22	3.71131e-18	XP_011463559		GO:0016043	P	cellular component organization	8	771	1.26243	0.3	1
Rwt_4808	2.95295e-21	1.28187e-17	XP_011466645		GO:0065007	P	biological regulation	22	3355	0.797814	0.89	1
Rwt_11161	3.61483e-21	1.5692e-17	XP_011470326		GO:0006629	P	lipid metabolic process	9	927	1.18123	0.35	1
Rwt_2461	1.46191e-20	6.34613e-17	XP_004304511		GO:0009308	P	amine metabolic process	10	908	1.33994	0.21	1
Rwt_22945	1.7276e-20	7.49952e-17	XP_004300398		GO:0006812	P	cation transport	6	692	1.05491	0.5	1
Rwt_27886	1.76303e-20	7.65331e-17	XP_004299585		GO:0006811	P	ion transport	8	827	1.17694	0.37	1
Rwt_8016	1.76773e-20	7.67371e-17	XP_004308296		GO:0006810	P	transport	35	3198	1.33156	0.049	1
Rwt_26208	2.03419e-20	8.83041e-17	XP_004295113		GO:0009889	P	regulation of biosynthetic process	14	1858	0.916756	0.66	1
Rwt_2676	2.28662e-20	9.92622e-17	XP_004304567		GO:0050794	P	regulation of cellular process	22	3123	0.857082	0.8	1
Rwt_1540	2.34291e-20	1.01706e-16	XP_004287678		GO:0006950	P	response to stress	13	1581	1.00042	0.53	1
Rwt_17669	2.49971e-20	1.08512e-16	XP_011461242		GO:0008152	P	metabolic process	157	18069	1.05715	0.16	1
Rwt_21516	3.43275e-20	1.49016e-16	XP_004300195		GO:0051234	P	establishment of localization	35	3198	1.33156	0.049	1
Rwt_2932	3.53619e-20	1.53506e-16	XP_011469388		GO:0044042	P	glucan metabolic process	5	210	2.89683	0.031	1
Rwt_16008	6.03869e-20	2.6214e-16	XP_008225321		GO:0051603	P	proteolysis involved in cellular protein catabolic process	5	271	2.24477	0.075	1
Rwt_9005	8.7703e-20	3.80719e-16	XP_011462272		GO:0044271	P	cellular nitrogen compound biosynthetic process	7	562	1.51542	0.18	1
Rwt_16042	1.37078e-19	5.95055e-16	XP_011461613		GO:0046907	P	intracellular transport	8	586	1.66098	0.11	1
Rwt_20383	5.15151e-19	2.23627e-15	XP_004295875		GO:0046394	P	carboxylic acid biosynthetic process	6	509	1.43418	0.24	1
Rwt_12182	5.32737e-19	2.31261e-15	XP_004287252		GO:0050896	P	response to stimulus	15	1875	0.973333	0.57	1
Rwt_11144	5.78701e-19	2.51214e-15	XP_011465651		GO:0043412	P	macromolecule modification	28	3514	0.969456	0.59	1
Rwt_13631	6.18869e-19	2.68651e-15	XP_011464079		GO:0006355	P	regulation of transcription, DNA-dependent	14	1807	0.942631	0.62	1
Rwt_6409	1.06204e-18	4.61032e-15	XP_004308829		GO:0006511	P	ubiquitin-dependent protein catabolic process	5	233	2.61087	0.045	1
Rwt_1414	1.35922e-18	5.90036e-15	_		GO:0006350	P	transcription	15	2054	0.88851	0.71	1
Rwt_5857	1.42029e-18	6.16547e-15	XP_004291013		GO:0006351	P	transcription, DNA-dependent	15	2053	0.888943	0.71	1
Rwt_20513	1.81254e-18	7.86823e-15	XP_004300256		GO:0006519	P	cellular amino acid and derivative metabolic process	9	912	1.20066	0.33	1
Rwt_10620	1.90741e-18	8.28006e-15	XP_011467428		GO:0032774	P	RNA biosynthetic process	15	2060	0.885922	0.71	1
Rwt_31545	5.64352e-18	2.44985e-14	XP_004295100		GO:0016310	P	phosphorylation	22	3079	0.86933	0.77	1
Rwt_19651	6.94315e-18	3.01402e-14	XP_004288805		GO:0044248	P	cellular catabolic process	10	916	1.32824	0.22	1
Rwt_23842	1.45365e-17	6.31029e-14	XP_004290635		GO:0044249	P	cellular biosynthetic process	40	5179	0.939692	0.68	1
Rwt_22644	2.04834e-17	8.89184e-14	XP_004293583		GO:0034641	P	cellular nitrogen compound metabolic process	12	1071	1.36321	0.17	1
Rwt_26380	2.14011e-17	9.2902e-14	XP_004293411		GO:0023052	P	signaling	6	1300	0.561538	0.96	1
Rwt_22236	3.60871e-17	1.56654e-13	XP_011466307		GO:0034645	P	cellular macromolecule biosynthetic process	27	3867	0.849496	0.83	1
Rwt_6495	4.44092e-17	1.92781e-13	XP_011469504		GO:0051179	P	localization	35	3233	1.31715	0.056	1
Rwt_26182	6.9564e-17	3.01977e-13	XP_004307792		GO:0006508	P	proteolysis	10	1185	1.02672	0.51	1
Rwt_22978	1.1344e-16	4.92444e-13	XP_004297649		GO:0016070	P	RNA metabolic process	25	2751	1.10566	0.32	1
Rwt_6275	1.76913e-16	7.67979e-13	XP_004304935		GO:0043687	P	post-translational protein modification	26	3208	0.986076	0.55	1
Rwt_6801	1.86479e-16	8.09505e-13	XP_004302203		GO:0019941	P	modification-dependent protein catabolic process	5	233	2.61087	0.045	1
Rwt_13874	1.93774e-16	8.41172e-13	BAF64843		GO:0044106	P	cellular amine metabolic process	9	809	1.35352	0.22	1
Rwt_8329	2.00937e-16	8.72267e-13	XP_004306806		GO:0030001	P	metal ion transport	5	331	1.83787	0.14	1
Rwt_1881	2.01838e-16	8.76179e-13	XP_004291220		GO:0044257	P	cellular protein catabolic process	5	271	2.24477	0.075	1
Rwt_11592	2.33155e-16	1.01212e-12	XP_004296964		GO:0055086	P	nucleobase, nucleoside and nucleotide metabolic process	8	627	1.55237	0.15	1
Rwt_15185	2.43769e-16	1.0582e-12	XP_004291000		GO:0006082	P	organic acid metabolic process	14	1162	1.46586	0.1	1
Rwt_3011	2.7197e-16	1.18062e-12	XP_008225375		GO:0051252	P	regulation of RNA metabolic process	14	1816	0.937959	0.63	1
Rwt_14885	2.83018e-16	1.22858e-12	XP_011466950		GO:0043170	P	macromolecule metabolic process	89	9868	1.09732	0.16	1
Rwt_33207	2.93647e-16	1.27472e-12	XP_008338965		GO:0031326	P	regulation of cellular biosynthetic process	14	1858	0.916756	0.66	1
Rwt_18297	3.02823e-16	1.31455e-12	XP_004302109		GO:0031323	P	regulation of cellular metabolic process	15	1941	0.940237	0.63	1
Rwt_19608	4.28124e-16	1.85849e-12	XP_004302183		GO:0019752	P	carboxylic acid metabolic process	14	1160	1.46839	0.099	1
Rwt_19657	5.20284e-16	2.25855e-12	XP_004302019		GO:0045449	P	regulation of transcription	14	1810	0.941068	0.62	1
Rwt_15251	6.13272e-16	2.66221e-12	XP_004309157		GO:0043632	P	modification-dependent macromolecule catabolic process	5	233	2.61087	0.045	1
Rwt_9737	9.88487e-16	4.29102e-12	XP_004298543		GO:0006091	P	generation of precursor metabolites and energy	5	404	1.50578	0.24	1
Rwt_8657	1.55426e-15	6.74705e-12	XP_004297433		GO:0006520	P	cellular amino acid metabolic process	9	780	1.40385	0.19	1
Rwt_640	1.58637e-15	6.88644e-12	_		GO:0010467	P	gene expression	29	3812	0.925586	0.69	1
Rwt_12491	1.94597e-15	8.44743e-12	XP_011462423		GO:0010556	P	regulation of macromolecule biosynthetic process	14	1855	0.918239	0.66	1
Rwt_18326	2.44647e-15	1.06201e-11	XP_004297682		GO:0010468	P	regulation of gene expression	14	1863	0.914296	0.67	1
Rwt_3440	3.14505e-15	1.36527e-11	XP_004295557		GO:0006468	P	protein amino acid phosphorylation	20	2845	0.855302	0.79	1
Rwt_8764	3.39529e-15	1.4739e-11	XP_011470115		GO:0019219	P	regulation of nucleobase, nucleoside, nucleotide and nucleic acid metabolic process	14	1838	0.926732	0.65	1
Rwt_3056	3.97663e-15	1.72625e-11	XP_011464386		GO:0034613	P	cellular protein localization	7	521	1.63468	0.14	1
Rwt_21901	4.10472e-15	1.78186e-11	XP_011458542		GO:0006464	P	protein modification process	27	3398	0.966745	0.59	1
Rwt_16928	5.22774e-15	2.26936e-11	XP_004291604		GO:0015031	P	protein transport	8	646	1.50671	0.16	1
Rwt_7935	5.53854e-15	2.40428e-11	XP_004294667		GO:0009058	P	biosynthetic process	46	5483	1.02073	0.45	1
Rwt_34447	8.69484e-15	3.77443e-11	XP_004300133		GO:0009059	P	macromolecule biosynthetic process	27	3873	0.84818	0.83	1
Rwt_32807	9.61235e-15	4.17272e-11	XP_011463401		GO:0009117	P	nucleotide metabolic process	7	544	1.56556	0.16	1
Rwt_1929	9.77266e-15	4.24231e-11	XP_004307155		GO:0051171	P	regulation of nitrogen compound metabolic process	14	1841	0.925222	0.65	1
Rwt_1242	1.02236e-14	4.43808e-11	_		GO:0051649	P	establishment of localization in cell	8	671	1.45057	0.19	1
Rwt_2107	1.30465e-14	5.6635e-11	XP_004297960		GO:0009056	P	catabolic process	11	1114	1.20138	0.31	1
Rwt_1799	1.84916e-14	8.02721e-11	XP_011462093		GO:0009057	P	macromolecule catabolic process	8	641	1.51846	0.16	1
Rwt_21275	1.94808e-14	8.45663e-11	XP_008233506		GO:0051641	P	cellular localization	8	701	1.38849	0.22	1
Rwt_2528	2.31864e-14	1.00652e-10	XP_004296816		GO:0006996	P	organelle organization	6	469	1.5565	0.19	1
Rwt_2018	2.48179e-14	1.07735e-10	XP_011462682		GO:0044238	P	primary metabolic process	123	13015	1.14983	0.028	1
Rwt_2491	2.50195e-14	1.08609e-10	XP_004309488		GO:0006753	P	nucleoside phosphate metabolic process	7	544	1.56556	0.16	1
Rwt_15184	2.56831e-14	1.1149e-10	XP_004294798		GO:0005975	P	carbohydrate metabolic process	19	1813	1.27505	0.16	1
Rwt_5052	3.3051e-14	1.43474e-10	XP_004301221		GO:0042180	P	cellular ketone metabolic process	14	1175	1.44965	0.11	1
Rwt_21412	3.44659e-14	1.49616e-10	XP_004294669		GO:0005976	P	polysaccharide metabolic process	5	319	1.907	0.13	1
Rwt_7533	3.4567e-14	1.50055e-10	CAC48385		GO:0006796	P	phosphate metabolic process	24	3281	0.889973	0.75	1
Rwt_26978	3.54303e-14	1.53803e-10	XP_004302241		GO:0044085	P	cellular component biogenesis	6	575	1.26957	0.33	1
Rwt_13745	3.8813e-14	1.68487e-10	XP_004305797		GO:0006793	P	phosphorus metabolic process	24	3281	0.889973	0.75	1
Rwt_23519	5.30975e-14	2.30496e-10	XP_004302750		GO:0006412	P	translation	6	1356	0.538348	0.97	1
Rwt_23820	5.58889e-14	2.42614e-10	XP_008382034		GO:0016741	F	transferase activity, transferring one-carbon groups	13	630	2.51058	0.0025	0.21
Rwt_2278	6.34941e-14	2.75628e-10	XP_004301166		GO:0042623	F	ATPase activity, coupled	9	327	3.34862	0.0018	0.21
Rwt_20984	6.62509e-14	2.87595e-10	XP_004298590		GO:0042626	F	ATPase activity, coupled to transmembrane movement of substances	8	271	3.59164	0.0021	0.21
Rwt_11724	8.01855e-14	3.48085e-10	XP_004298919		GO:0043492	F	ATPase activity, coupled to movement of substances	8	274	3.55231	0.0023	0.21
Rwt_4981	9.66259e-14	4.19453e-10	XP_004291630		GO:0048037	F	cofactor binding	20	1133	2.14769	0.0013	0.21
Rwt_2316	1.16053e-13	5.03787e-10	XP_004295861		GO:0016820	F	hydrolase activity, acting on acid anhydrides, catalyzing transmembrane movement of substances	8	298	3.26622	0.0037	0.25
Rwt_16776	1.3662e-13	5.9307e-10	XP_004291324		GO:0022804	F	active transmembrane transporter activity	13	691	2.28895	0.0053	0.3
Rwt_2176	1.79296e-13	7.78323e-10	XP_011461182		GO:0015405	F	P-P-bond-hydrolysis-driven transmembrane transporter activity	8	336	2.89683	0.0074	0.3
Rwt_7500	2.48543e-13	1.07892e-09	XP_011457868		GO:0015399	F	primary active transmembrane transporter activity	8	336	2.89683	0.0074	0.3
Rwt_12655	2.91824e-13	1.26681e-09	XP_004305273		GO:0008168	F	methyltransferase activity	12	622	2.34727	0.0061	0.3
Rwt_12553	3.78911e-13	1.64485e-09	XP_004302518		GO:0008270	F	zinc ion binding	32	2552	1.5256	0.012	0.38
Rwt_11457	4.63842e-13	2.01354e-09	XP_011460172		GO:0004518	F	nuclease activity	6	226	3.23009	0.012	0.38
Rwt_23518	5.91785e-13	2.56894e-09	XP_004290582		GO:0050662	F	coenzyme binding	13	752	2.10328	0.01	0.38
Rwt_25359	8.06332e-13	3.50029e-09	XP_011465948		GO:0016887	F	ATPase activity	9	462	2.37013	0.015	0.45
Rwt_20185	8.94079e-13	3.8812e-09	XP_004287785		GO:0016818	F	hydrolase activity, acting on acid anhydrides, in phosphorus-containing anhydrides	18	1271	1.72305	0.019	0.49
Rwt_25558	9.5011e-13	4.12443e-09	XP_004291263		GO:0035251	F	UDP-glucosyltransferase activity	5	183	3.32423	0.019	0.49
Rwt_18384	1.01282e-12	4.39667e-09	XP_004288112		GO:0046527	F	glucosyltransferase activity	5	193	3.15199	0.023	0.5
Rwt_29124	1.08218e-12	4.69773e-09	XP_004288182		GO:0016788	F	hydrolase activity, acting on ester bonds	18	1298	1.68721	0.023	0.5
Rwt_20714	1.17954e-12	5.12037e-09	XP_004308318		GO:0017111	F	nucleoside-triphosphatase activity	17	1198	1.72649	0.022	0.5
Rwt_16011	1.19961e-12	5.20749e-09	XP_004306161		GO:0008194	F	UDP-glycosyltransferase activity	6	272	2.68382	0.027	0.54
Rwt_21485	1.27138e-12	5.51906e-09	XP_004287530		GO:0005515	F	protein binding	85	8573	1.20631	0.027	0.54
Rwt_15212	1.35993e-12	5.90346e-09	XP_004304406		GO:0016817	F	hydrolase activity, acting on acid anhydrides	18	1338	1.63677	0.029	0.54
Rwt_17765	1.51487e-12	6.57603e-09	XP_004306666		GO:0016462	F	pyrophosphatase activity	17	1253	1.6507	0.031	0.56
Rwt_16231	1.56634e-12	6.79947e-09	XP_004299616		GO:0005488	F	binding	212	24037	1.07307	0.035	0.59
Rwt_8362	1.73341e-12	7.52475e-09	XP_004288094		GO:0070279	F	vitamin B6 binding	6	296	2.46622	0.038	0.59
Rwt_18958	1.83646e-12	7.97208e-09	XP_004292977		GO:0030170	F	pyridoxal phosphate binding	6	296	2.46622	0.038	0.59
Rwt_34295	2.13085e-12	9.25004e-09	XP_008225133		GO:0016787	F	hydrolase activity	53	5113	1.26116	0.042	0.63
Rwt_24279	2.20251e-12	9.5611e-09	XP_004287462		GO:0031072	F	heat shock protein binding	5	249	2.44311	0.057	0.83
Rwt_1116	2.51542e-12	1.09194e-08	_		GO:0046914	F	transition metal ion binding	43	4152	1.26004	0.065	0.91
Rwt_13370	2.58722e-12	1.12311e-08	XP_004299531		GO:0043169	F	cation binding	52	5909	1.07068	0.31	1
Rwt_9011	2.74389e-12	1.19112e-08	XP_004307452		GO:0070011	F	peptidase activity, acting on L-amino acid peptides	5	1040	0.584936	0.93	1
Rwt_1694	2.76556e-12	1.20053e-08	XP_011460089		GO:0000166	F	nucleotide binding	70	8157	1.04409	0.35	1
Rwt_2008	2.7788e-12	1.20628e-08	XP_004290546		GO:0016740	F	transferase activity	64	6584	1.18267	0.077	1
Rwt_13353	3.04845e-12	1.32333e-08	XP_004305841		GO:0016746	F	transferase activity, transferring acyl groups	7	721	1.18123	0.38	1
Rwt_38166	3.38227e-12	1.46824e-08	XP_004295999		GO:0004713	F	protein tyrosine kinase activity	17	2222	0.930843	0.65	1
Rwt_4033	4.49805e-12	1.9526e-08	XP_011457444		GO:0022891	F	substrate-specific transmembrane transporter activity	10	1039	1.171	0.35	1
Rwt_18947	5.97684e-12	2.59455e-08	XP_004287825		GO:0042578	F	phosphoric ester hydrolase activity	5	401	1.51704	0.24	1
Rwt_16069	6.19144e-12	2.6877e-08	XP_004299984		GO:0030554	F	adenyl nucleotide binding	50	5864	1.0374	0.4	1
Rwt_18778	7.97207e-12	3.46068e-08	XP_004287701		GO:0004553	F	hydrolase activity, hydrolyzing O-glycosyl compounds	8	883	1.1023	0.44	1
Rwt_22891	8.05234e-12	3.49552e-08	XP_004287742		GO:0016758	F	transferase activity, transferring hexosyl groups	10	900	1.35185	0.21	1
Rwt_787	8.50035e-12	3.69e-08	_		GO:0003677	F	DNA binding	27	3019	1.08811	0.34	1
Rwt_23400	9.7751e-12	4.24337e-08	XP_004291690		GO:0017076	F	purine nucleotide binding	55	6433	1.04021	0.38	1
Rwt_25779	1.03799e-11	4.50593e-08	XP_011465249		GO:0005524	F	ATP binding	46	4616	1.21245	0.093	1
Rwt_23091	1.14011e-11	4.94924e-08	XP_011462371		GO:0005525	F	GTP binding	5	565	1.0767	0.49	1
Rwt_6372	1.52618e-11	6.62514e-08	XP_004295024		GO:0016301	F	kinase activity	24	3241	0.900956	0.72	1
Rwt_17284	1.69624e-11	7.36336e-08	XP_011464668		GO:0043565	F	sequence-specific DNA binding	6	605	1.20661	0.38	1
Rwt_10974	1.75131e-11	7.60244e-08	XP_004296734		GO:0003824	F	catalytic activity	154	17419	1.07565	0.1	1
Rwt_14908	2.00776e-11	8.71569e-08	XP_004298664		GO:0022892	F	substrate-specific transporter activity	11	1155	1.15873	0.35	1
Rwt_3507	2.22292e-11	9.64967e-08	XP_004296420		GO:0016772	F	transferase activity, transferring phosphorus-containing groups	28	3820	0.891798	0.76	1
Rwt_21834	2.5493e-11	1.10665e-07	XP_004294243		GO:0015075	F	ion transmembrane transporter activity	7	816	1.04371	0.5	1
Rwt_16342	3.22095e-11	1.39822e-07	XP_011462022		GO:0032555	F	purine ribonucleotide binding	51	6178	1.00437	0.5	1
Rwt_25533	3.25288e-11	1.41208e-07	XP_008221088		GO:0016757	F	transferase activity, transferring glycosyl groups	13	1077	1.46859	0.11	1
Rwt_18721	3.67383e-11	1.59481e-07	XP_004309787		GO:0032553	F	ribonucleotide binding	51	6178	1.00437	0.5	1
Rwt_4194	4.56776e-11	1.98286e-07	XP_004299047		GO:0016798	F	hydrolase activity, acting on glycosyl bonds	8	920	1.05797	0.48	1
Rwt_16039	4.76208e-11	2.06722e-07	XP_004296633		GO:0008233	F	peptidase activity	5	1074	0.566418	0.94	1
Rwt_7461	5.36864e-11	2.33053e-07	XP_004287282		GO:0043167	F	ion binding	52	5909	1.07068	0.31	1
Rwt_16142	5.37336e-11	2.33257e-07	XP_004303232		GO:0016491	F	oxidoreductase activity	21	3638	0.702309	0.97	1
Rwt_1877	5.98368e-11	2.59751e-07	XP_004292421		GO:0016874	F	ligase activity	7	709	1.20122	0.36	1
Rwt_17665	6.17637e-11	2.68116e-07	XP_004290524		GO:0016829	F	lyase activity	6	565	1.29204	0.32	1
Rwt_5885	6.39713e-11	2.77699e-07	XP_011458449		GO:0016705	F	oxidoreductase activity, acting on paired donors, with incorporation or reduction of molecular oxygen	5	1095	0.555556	0.95	1
Rwt_14769	6.73252e-11	2.92259e-07	XP_004290169		GO:0051082	F	unfolded protein binding	5	311	1.95606	0.12	1
Rwt_2291	6.74148e-11	2.92648e-07	XP_004301691		GO:0032561	F	guanyl ribonucleotide binding	5	565	1.0767	0.49	1
Rwt_15374	7.76004e-11	3.36863e-07	XP_004976463		GO:0005506	F	iron ion binding	7	1210	0.703857	0.87	1
Rwt_16147	7.77142e-11	3.37357e-07	XP_004307240		GO:0009055	F	electron carrier activity	7	1132	0.752356	0.82	1
Rwt_8915	1.13541e-10	4.9288e-07	XP_004299501		GO:0016747	F	transferase activity, transferring acyl groups other than amino-acyl groups	6	616	1.18506	0.39	1
Rwt_17086	1.16094e-10	5.03965e-07	XP_011465062		GO:0005215	F	transporter activity	21	1904	1.34191	0.1	1
Rwt_2022	1.48233e-10	6.43479e-07	XP_004293509		GO:0046872	F	metal ion binding	50	5437	1.11888	0.21	1
Rwt_11274	1.66126e-10	7.21155e-07	KCW68884		GO:0016773	F	phosphotransferase activity, alcohol group as acceptor	22	3197	0.837243	0.83	1
Rwt_2399	1.97905e-10	8.59107e-07	XP_004299792		GO:0003723	F	RNA binding	6	758	0.963061	0.59	1
Rwt_10302	2.05316e-10	8.91277e-07	XP_011468998		GO:0004175	F	endopeptidase activity	5	732	0.831056	0.72	1
Rwt_3237	2.18081e-10	9.46689e-07	XP_004291111		GO:0003676	F	nucleic acid binding	48	5094	1.14645	0.17	1
Rwt_5879	2.30812e-10	1.00196e-06	XP_004298052		GO:0019842	F	vitamin binding	6	376	1.94149	0.092	1
Rwt_1374	2.31192e-10	1.0036e-06	_		GO:0001883	F	purine nucleoside binding	50	5864	1.0374	0.4	1
Rwt_9204	2.56986e-10	1.11558e-06	XP_011470350		GO:0001882	F	nucleoside binding	50	5886	1.03353	0.41	1
Rwt_27120	2.91271e-10	1.26441e-06	XP_004298796		GO:0019001	F	guanyl nucleotide binding	5	574	1.05981	0.51	1
Rwt_20217	3.58605e-10	1.5567e-06	XP_011463993		GO:0022857	F	transmembrane transporter activity	17	1426	1.45044	0.081	1
Rwt_17421	4.31779e-10	1.87435e-06	XP_004292790		GO:0030528	F	transcription regulator activity	10	1088	1.11826	0.4	1
Rwt_6358	4.33038e-10	1.87982e-06	XP_004308314		GO:0005198	F	structural molecule activity	5	1121	0.54267	0.95	1
Rwt_6925	4.64886e-10	2.01807e-06	XP_004301260		GO:0004674	F	protein serine/threonine kinase activity	11	1823	0.734138	0.88	1
Rwt_19607	5.10869e-10	2.21768e-06	XP_004299750		GO:0004672	F	protein kinase activity	20	2868	0.848443	0.8	1
Rwt_26763	5.82258e-10	2.52758e-06	XP_004287874		GO:0032559	F	adenyl ribonucleotide binding	46	5618	0.996203	0.52	1
Rwt_637	6.06355e-10	2.63219e-06	_		GO:0003700	F	transcription factor activity	9	978	1.11963	0.41	1
Rwt_24490	7.1119e-10	3.08728e-06	XP_011457531		GO:0044464	C	cell part	97	9864	1.19644	0.022	0.88
Rwt_11409	9.10049e-10	3.95052e-06	XP_004295631		GO:0005623	C	cell	97	9864	1.19644	0.022	0.88
Rwt_2156	9.29971e-10	4.037e-06	XP_011458017		GO:0030529	C	ribonucleoprotein complex	5	1069	0.569068	0.94	1
Rwt_10020	9.41687e-10	4.08786e-06	XP_004310107		GO:0016021	C	integral to membrane	17	1726	1.19834	0.25	1
Rwt_19611	9.45768e-10	4.10558e-06	XP_002522409		GO:0016020	C	membrane	42	4292	1.19059	0.13	1
Rwt_31275	9.63397e-10	4.18211e-06	XP_004310074		GO:0043234	C	protein complex	15	1429	1.27712	0.2	1
Rwt_4186	1.0291e-09	4.46734e-06	XP_004289139		GO:0043232	C	intracellular non-membrane-bounded organelle	7	1460	0.583333	0.96	1
Rwt_17709	1.09877e-09	4.76975e-06	XP_004290845		GO:0043231	C	intracellular membrane-bounded organelle	22	2139	1.25136	0.16	1
Rwt_2071	1.1481e-09	4.98392e-06	XP_011458124		GO:0044424	C	intracellular part	44	4769	1.12253	0.22	1
Rwt_804	1.16153e-09	5.04221e-06	_		GO:0044422	C	organelle part	9	1194	0.917085	0.64	1
Rwt_10543	1.17229e-09	5.08892e-06	XP_004303847		GO:0043229	C	intracellular organelle	26	3443	0.918772	0.69	1
Rwt_7307	1.18241e-09	5.13283e-06	XP_011468501		GO:0005622	C	intracellular	62	6198	1.21706	0.052	1
Rwt_27631	1.40843e-09	6.11401e-06	XP_011469994		GO:0043227	C	membrane-bounded organelle	22	2158	1.24035	0.17	1
Rwt_3384	1.63329e-09	7.09012e-06	XP_004288715		GO:0044425	C	membrane part	24	2274	1.28408	0.12	1
Rwt_3716	1.65284e-09	7.17498e-06	XP_004303383		GO:0044444	C	cytoplasmic part	11	1966	0.680739	0.93	1
Rwt_9446	1.67483e-09	7.27042e-06	XP_004303703		GO:0031224	C	intrinsic to membrane	17	1752	1.18056	0.27	1
Rwt_1012	1.68764e-09	7.32605e-06	_		GO:0005737	C	cytoplasm	21	2590	0.986486	0.55	1
Rwt_13793	1.86481e-09	8.09515e-06	XP_004288536		GO:0032991	C	macromolecular complex	20	2646	0.919627	0.68	1
Rwt_1629	1.91676e-09	8.32064e-06	XP_004290066		GO:0043228	C	non-membrane-bounded organelle	7	1460	0.583333	0.96	1
Rwt_10789	2.0442e-09	8.87387e-06	XP_004293815		GO:0005634	C	nucleus	17	1467	1.40991	0.098	1
Rwt_20712	2.06095e-09	8.94657e-06	XP_007205444		GO:0044446	C	intracellular organelle part	9	1194	0.917085	0.64	1
Rwt_717	2.25802e-09	9.80207e-06	_		GO:0043226	C	organelle	26	3443	0.918772	0.69	1
Rwt_13871	2.31763e-09	1.00608e-05	XP_004289792
Rwt_1114	2.35613e-09	1.02279e-05	_
Rwt_2558	2.42185e-09	1.05132e-05	XP_004303343
Rwt_16135	2.42585e-09	1.05306e-05	XP_004287571
Rwt_12230	2.45076e-09	1.06387e-05	XP_004297546
Rwt_12314	2.5285e-09	1.09762e-05	XP_012070943
Rwt_566	2.58104e-09	1.12043e-05	_
Rwt_3164	2.7977e-09	1.21448e-05	XP_004302920
Rwt_31889	3.21612e-09	1.39612e-05	XP_012088486
Rwt_4660	3.44172e-09	1.49405e-05	XP_004288833
Rwt_7011	3.48704e-09	1.51372e-05	XP_011460365
Rwt_1024	3.52345e-09	1.52953e-05	_
Rwt_29629	3.70794e-09	1.60962e-05	XP_004300007
Rwt_9865	3.90207e-09	1.69389e-05	XP_004307864
Rwt_27315	4.82904e-09	2.09629e-05	XP_004287400
Rwt_10471	5.631e-09	2.44442e-05	XP_011467312
Rwt_11782	6.71168e-09	2.91354e-05	XP_011464944
Rwt_28414	7.53083e-09	3.26913e-05	XP_004300396
Rwt_12479	9.34662e-09	4.05737e-05	XP_004297013
Rwt_18697	9.52661e-09	4.1355e-05	XP_011466188
Rwt_17711	9.66253e-09	4.19451e-05	XP_004292618
Rwt_19141	1.02453e-08	4.44749e-05	XP_004288206
Rwt_17836	1.05759e-08	4.59098e-05	XP_004307568
Rwt_24401	1.06396e-08	4.61866e-05	XP_004303057
Rwt_19197	1.13265e-08	4.91683e-05	XP_004294711
Rwt_17397	1.16456e-08	5.05535e-05	XP_004291880
Rwt_1022	1.23938e-08	5.38013e-05	_
Rwt_3290	1.2418e-08	5.39065e-05	XP_011458755
Rwt_1387	1.27438e-08	5.53208e-05	_
Rwt_7952	1.37155e-08	5.9539e-05	XP_004296802
Rwt_3630	1.39009e-08	6.03437e-05	XP_011460431
Rwt_19171	1.54006e-08	6.68542e-05	XP_011458136
Rwt_32376	1.55317e-08	6.74233e-05	XP_008236402
Rwt_17353	1.56389e-08	6.78883e-05	XP_011458118
Rwt_9702	1.60207e-08	6.95457e-05	XP_004295574
Rwt_13408	1.60643e-08	6.97351e-05	XP_008238503
Rwt_5521	1.70069e-08	7.38269e-05	XP_004297696
Rwt_2055	1.73507e-08	7.53194e-05	XP_004288882
Rwt_1244	1.78046e-08	7.72897e-05	_
Rwt_5976	1.85791e-08	8.06521e-05	XP_011465380
Rwt_6017	1.97394e-08	8.56886e-05	XP_004294870
Rwt_7164	1.99738e-08	8.67063e-05	XP_004292753
Rwt_6224	2.08341e-08	9.04409e-05	XP_011459489
Rwt_26572	2.14895e-08	9.3286e-05	XP_008225020
Rwt_24801	2.23968e-08	9.72246e-05	XP_004289927
Rwt_22457	2.2734e-08	9.86885e-05	XP_011466778
Rwt_24437	2.32071e-08	0.000100742	XP_011458890
Rwt_16064	2.36493e-08	0.000102662	XP_008224898
Rwt_23576	2.83563e-08	0.000123095	XP_011465768
Rwt_13722	2.84568e-08	0.000123531	XP_004292747
Rwt_28058	2.86875e-08	0.000124532	XP_004296562
Rwt_7294	3.30798e-08	0.000143599	XP_011459478
Rwt_21476	3.50011e-08	0.00015194	XP_004290157
Rwt_10186	3.57e-08	0.000154974	XP_004297412
Rwt_18148	3.7756e-08	0.000163899	XP_004293282
Rwt_32686	3.82223e-08	0.000165923	XP_004294313
Rwt_14984	4.12035e-08	0.000178864	XP_004295421
Rwt_11605	4.1948e-08	0.000182096	XP_004309611
Rwt_32130	4.28064e-08	0.000185823	XP_004305290
Rwt_23505	4.843e-08	0.000210235	XP_008230329
Rwt_13330	4.84532e-08	0.000210336	XP_004287822
Rwt_13637	4.92209e-08	0.000213668	XP_004294461
Rwt_23700	5.05751e-08	0.000219547	XP_004287399
Rwt_19134	5.28939e-08	0.000229612	XP_004291033
Rwt_567	5.62907e-08	0.000244358	_
Rwt_25149	5.85858e-08	0.000254321	XP_011468150
Rwt_25600	6.1933e-08	0.000268851	XP_004293656
Rwt_23514	6.24492e-08	0.000271092	XP_004302074
Rwt_3370	7.24649e-08	0.00031457	XP_004305204
Rwt_10655	8.04921e-08	0.000349416	XP_011461034
Rwt_14537	8.13248e-08	0.000353031	XP_004308970
Rwt_2554	8.34382e-08	0.000362205	XP_004306175
Rwt_25207	8.38547e-08	0.000364013	XP_004299083
Rwt_3268	8.68763e-08	0.00037713	XP_004302012
Rwt_16880	9.28456e-08	0.000403043	XP_004289810
Rwt_31906	1.02105e-07	0.000443236	XP_004305635
Rwt_26329	1.21891e-07	0.000529131	XP_004287804
Rwt_7821	1.23849e-07	0.00053763	XP_004303592
Rwt_2853	1.28847e-07	0.000559324	XP_004300993
Rwt_7788	1.39118e-07	0.000603912	XP_004302334
Rwt_1228	1.64491e-07	0.000714055	_
Rwt_944	1.69322e-07	0.000735026	_
Rwt_5172	2.04974e-07	0.000889792	XP_004294900
Rwt_10009	2.07999e-07	0.000902923	XP_011470324
Rwt_13747	2.10783e-07	0.00091501	XP_004298253
Rwt_55872	2.19111e-07	0.000951159	XP_004295626
Rwt_25555	2.4375e-07	0.00105812	XP_011462803
Rwt_11827	2.45441e-07	0.00106546	XP_004303214
Rwt_33108	2.9735e-07	0.0012908	XP_003524942
Rwt_26979	3.02143e-07	0.0013116	AAL30426
Rwt_15294	3.23371e-07	0.00140375	XP_004299689
Rwt_28337	3.33081e-07	0.00144591	XP_011469774
Rwt_1581	3.34054e-07	0.00145013	XP_011462843
Rwt_25574	3.36144e-07	0.0014592	XP_004300202
Rwt_29469	3.44189e-07	0.00149413	XP_004303311
Rwt_28631	3.5436e-07	0.00153828	XP_004294489
Rwt_9869	3.67895e-07	0.00159703	XP_004308840
Rwt_8008	4.00914e-07	0.00174037	AKC88472
Rwt_31225	4.01968e-07	0.00174494	XP_004298764
Rwt_4436	4.75449e-07	0.00206392	XP_004301287
Rwt_32767	5.29747e-07	0.00229963	XP_007223477
Rwt_811	5.43701e-07	0.00236021	_
Rwt_3915	6.16892e-07	0.00267793	XP_009369275
Rwt_12687	6.19428e-07	0.00268893	XP_004308019
Rwt_1832	6.39674e-07	0.00277683	XP_004306434
Rwt_1391	6.55291e-07	0.00284462	_
Rwt_6363	7.30383e-07	0.00317059	XP_004298717
Rwt_32975	7.39183e-07	0.00320879	XP_007202658
Rwt_8421	7.63693e-07	0.00331519	XP_004289030
Rwt_12780	8.14233e-07	0.00353458	XP_004293434
Rwt_16586	8.51998e-07	0.00369852	XP_004297709
Rwt_27722	8.66267e-07	0.00376046	XP_004296995
Rwt_38018	9.28267e-07	0.00402961	XP_004290545
Rwt_7232	9.29141e-07	0.0040334	XP_004295043
Rwt_32557	9.33033e-07	0.00405029	XP_004309125
Rwt_22384	9.45714e-07	0.00410534	XP_004288090
Rwt_10525	9.98147e-07	0.00433296	XP_004294704
Rwt_25612	1.01601e-06	0.00441049	XP_004291557
Rwt_11353	1.13734e-06	0.00493721	XP_004292447
Rwt_8214	1.14107e-06	0.00495336	AGK07287
Rwt_14479	1.1414e-06	0.00495483	XP_004290519
Rwt_7063	1.21763e-06	0.00528575	XP_004307564
Rwt_3029	1.2946e-06	0.00561987	XP_004288492
Rwt_864	1.30383e-06	0.0056599	_
Rwt_20717	1.32502e-06	0.00575191	XP_004287757
Rwt_5545	1.37126e-06	0.00595262	XP_004300440
Rwt_11753	1.38335e-06	0.00600513	XP_004309585
Rwt_4806	1.39432e-06	0.00605275	XP_011466091
Rwt_20423	1.39877e-06	0.00607206	XP_004295134
Rwt_10128	1.39986e-06	0.00607681	XP_004300222
Rwt_16615	1.58591e-06	0.00688443	XP_004302496
Rwt_8407	1.82725e-06	0.0079321	XP_004288824
Rwt_2444	1.83166e-06	0.00795125	XP_011467919
Rwt_3955	1.86448e-06	0.00809372	XP_004309119
Rwt_10200	1.96515e-06	0.00853073	XP_004291701
Rwt_8588	2.01293e-06	0.00873815	XP_004304394
Rwt_1319	2.11314e-06	0.00917313	_
Rwt_2307	2.15027e-06	0.00933431	XP_004301498
Rwt_7806	2.23967e-06	0.00972239	XP_011459262
Rwt_6719	2.39427e-06	0.0103935	XP_004299123
Rwt_26864	2.81281e-06	0.0122104	XP_004306965
Rwt_865	3.00295e-06	0.0130358	_
Rwt_2987	3.32504e-06	0.014434	XP_004296113
Rwt_7229	3.3635e-06	0.0146009	XP_004300380
Rwt_9055	3.42169e-06	0.0148536	XP_004297069
Rwt_22909	3.54404e-06	0.0153847	XP_011468032
Rwt_1669	3.61988e-06	0.0157139	XP_004288325
Rwt_27342	3.9574e-06	0.0171791	XP_004288614
Rwt_13154	4.19875e-06	0.0182268	XP_004296949
Rwt_19797	4.23089e-06	0.0183663	XP_004296522
Rwt_367	4.44328e-06	0.0192883	XP_004287402
Rwt_6903	4.44736e-06	0.019306	XP_004294325
Rwt_15750	4.52792e-06	0.0196557	XP_011466467
Rwt_964	4.56647e-06	0.019823	_
Rwt_9318	4.80658e-06	0.0208654	XP_011467638
Rwt_10817	4.83491e-06	0.0209883	XP_004291101
Rwt_15075	5.06883e-06	0.0220038	XP_004307092
Rwt_7718	5.10962e-06	0.0221809	XP_004302698
Rwt_12451	5.19233e-06	0.0225399	XP_011466727
Rwt_7214	5.3439e-06	0.0231979	XP_004287302
Rwt_11997	5.37973e-06	0.0233534	XP_011460677
Rwt_620	5.73824e-06	0.0249097	_
Rwt_25014	5.75744e-06	0.024993	XP_004296237
Rwt_5406	5.85062e-06	0.0253975	XP_011462833
Rwt_21401	6.30291e-06	0.0273609	XP_004309698
Rwt_2672	6.43894e-06	0.0279514	XP_004298558
Rwt_8041	6.99168e-06	0.0303509	XP_004302536
Rwt_14656	7.01188e-06	0.0304385	XP_004297483
Rwt_14063	7.98133e-06	0.034647	XP_004306900
Rwt_4655	7.99668e-06	0.0347136	XP_004302534
Rwt_19853	8.33138e-06	0.0361665	XP_004287458
Rwt_1599	8.50864e-06	0.036936	XP_011458602
Rwt_7001	8.53712e-06	0.0370596	XP_004309980
Rwt_21765	8.60939e-06	0.0373733	XP_004305468
Rwt_6679	8.78159e-06	0.0381209	XP_004310121
Rwt_3174	8.92822e-06	0.0387574	XP_004290196
Rwt_15248	9.29752e-06	0.0403605	XP_004309999
Rwt_6002	9.39223e-06	0.0407717	XP_011462775
Rwt_3924	9.66683e-06	0.0419637	XP_004307333
Rwt_5091	9.68907e-06	0.0420603	XP_004295746
Rwt_9372	1.01434e-05	0.0440326	XP_011462436
Rwt_28874	1.01943e-05	0.0442534	XP_004287198
Rwt_3654	1.02123e-05	0.0443318	XP_011468035
Rwt_28578	1.07999e-05	0.0468825	XP_004294420
Rwt_9839	1.10296e-05	0.0478794	XP_004300357
Rwt_38432	1.13034e-05	0.049068	XP_004295212
Rwt_3759	1.25277e-05	0.0543827
Rwt_18053	1.41247e-05	0.0613155
Rwt_10550	1.44044e-05	0.0625294
Rwt_11008	1.45104e-05	0.0629894
Rwt_1340	1.48921e-05	0.0646465
Rwt_21402	1.56236e-05	0.0678221
Rwt_1199	1.59094e-05	0.0690628
Rwt_1887	1.68788e-05	0.0732708
Rwt_14699	1.70694e-05	0.0740983
Rwt_7369	1.71718e-05	0.0745429
Rwt_24825	1.721e-05	0.0747086
Rwt_31007	1.73735e-05	0.0754183
Rwt_20238	1.76424e-05	0.0765859
Rwt_26115	1.96616e-05	0.0853512
Rwt_7042	1.97628e-05	0.0857903
Rwt_29741	1.9927e-05	0.086503
Rwt_23670	2.02268e-05	0.0878046
Rwt_11406	2.07661e-05	0.0901457
Rwt_2806	2.09004e-05	0.0907285
Rwt_1304	2.10008e-05	0.0911647
Rwt_18487	2.53857e-05	0.1102
Rwt_7547	2.62902e-05	0.114126
Rwt_29174	2.62915e-05	0.114131
Rwt_4229	2.63672e-05	0.11446
Rwt_17811	2.68849e-05	0.116707
Rwt_22668	2.90112e-05	0.125937
Rwt_8612	2.93718e-05	0.127503
Rwt_7322	3.11896e-05	0.135394
Rwt_10411	3.34802e-05	0.145337
Rwt_9990	3.44021e-05	0.149339
Rwt_22285	3.44835e-05	0.149693
Rwt_1979	3.53013e-05	0.153243
Rwt_37246	3.62799e-05	0.157491
Rwt_20271	3.86683e-05	0.167859
Rwt_3686	3.87859e-05	0.16837
Rwt_13521	4.0268e-05	0.174803
Rwt_23077	4.07878e-05	0.17706
Rwt_6947	4.21452e-05	0.182952
Rwt_16521	4.24532e-05	0.184289
Rwt_21369	4.28634e-05	0.18607
Rwt_4354	4.64688e-05	0.201721
Rwt_22502	4.76685e-05	0.206929
Rwt_14518	4.87432e-05	0.211594
Rwt_9907	4.89985e-05	0.212703
Rwt_26227	5.06502e-05	0.219873
Rwt_18812	5.22224e-05	0.226698
Rwt_4881	5.31631e-05	0.230781
Rwt_3476	5.91566e-05	0.256799
Rwt_8647	5.91648e-05	0.256834
Rwt_5510	5.92572e-05	0.257235
Rwt_7666	6.18927e-05	0.268676
Rwt_17848	6.24854e-05	0.271249
Rwt_4898	6.31269e-05	0.274034
Rwt_25342	6.31369e-05	0.274077
Rwt_18595	6.35955e-05	0.276068
Rwt_23563	6.85928e-05	0.297761
Rwt_24299	6.87379e-05	0.298391
Rwt_22738	6.9189e-05	0.300349
Rwt_13697	7.39707e-05	0.321107
Rwt_2844	8.33808e-05	0.361956
Rwt_8217	8.36368e-05	0.363067
Rwt_18340	8.43987e-05	0.366375
Rwt_10093	8.46834e-05	0.367611
Rwt_4924	8.52188e-05	0.369935
Rwt_7348	8.61017e-05	0.373768
Rwt_34557	8.77312e-05	0.380841
Rwt_4393	9.06905e-05	0.393687
Rwt_14252	9.46611e-05	0.410924
Rwt_10309	9.48471e-05	0.411731
Rwt_14345	9.69676e-05	0.420936
Rwt_16865	0.000102746	0.446019
Rwt_16433	0.000105131	0.456373
Rwt_48786	0.000105388	0.457489
Rwt_15709	0.000106606	0.462775
Rwt_1739	0.0001095	0.47534
Rwt_13680	0.000114307	0.496206
Rwt_24863	0.000114364	0.496456
Rwt_2903	0.000115828	0.502811
Rwt_29398	0.000116864	0.507308
Rwt_13069	0.000117826	0.511485
Rwt_11767	0.000118985	0.516514
Rwt_4007	0.000119482	0.518673
Rwt_2374	0.000125886	0.546471
Rwt_7974	0.000128021	0.555737
Rwt_23804	0.000128389	0.557337
Rwt_26569	0.000131839	0.572315
Rwt_16729	0.000132962	0.577187
Rwt_10280	0.000134297	0.582984
Rwt_23174	0.000135462	0.588041
Rwt_1335	0.000135729	0.589201
Rwt_9423	0.000141185	0.612885
Rwt_12427	0.000143117	0.621271
Rwt_4022	0.000148926	0.64649
Rwt_27992	0.000152879	0.663647
Rwt_5035	0.000154832	0.672125
Rwt_19768	0.000156843	0.680857
Rwt_30410	0.000166009	0.720644
Rwt_11920	0.000166556	0.723021
Rwt_22035	0.000168118	0.729801
Rwt_9999	0.000180719	0.784499
Rwt_23413	0.000181591	0.788288
Rwt_18759	0.000184198	0.799603
Rwt_10147	0.000190866	0.828549
Rwt_25737	0.00019226	0.8346
Rwt_21296	0.00019945	0.865812
Rwt_21423	0.000200709	0.87128
Rwt_18010	0.000206845	0.897913
Rwt_23205	0.000211829	0.919548
Rwt_16245	0.000211913	0.919916
Rwt_19650	0.000212465	0.922309
Rwt_19734	0.000237946	1.03292
Rwt_3863	0.0002398	1.04097
Rwt_8255	0.000244939	1.06328
Rwt_15059	0.000249732	1.08409
Rwt_1601	0.000252655	1.09677
Rwt_21778	0.00025366	1.10114
Rwt_10199	0.000255966	1.11115
Rwt_20812	0.000260435	1.13055
Rwt_2611	0.000260501	1.13084
Rwt_4616	0.000263323	1.14309
Rwt_1636	0.000266314	1.15607
Rwt_21883	0.000268373	1.16501
Rwt_10933	0.000276236	1.19914
Rwt_25351	0.000281311	1.22117
Rwt_2290	0.000284574	1.23534
Rwt_3970	0.000290131	1.25946
Rwt_19773	0.000291452	1.26519
Rwt_16612	0.000296935	1.28899
Rwt_31285	0.00030202	1.31107
Rwt_4311	0.000303609	1.31797
Rwt_15935	0.000319683	1.38774
Rwt_30419	0.000335999	1.45857
Rwt_2712	0.000338515	1.46949
Rwt_15722	0.000348356	1.51221
Rwt_11266	0.00035247	1.53007
Rwt_7151	0.000354821	1.54028
Rwt_19228	0.000355442	1.54297
Rwt_23540	0.000361229	1.56809
Rwt_7192	0.000362256	1.57255
Rwt_9492	0.000372064	1.61513
Rwt_6001	0.000376198	1.63308
Rwt_18922	0.000380276	1.65078
Rwt_16923	0.000384365	1.66853
Rwt_25716	0.000384731	1.67012
Rwt_20675	0.000387012	1.68002
Rwt_11403	0.000387137	1.68056
Rwt_29093	0.000387775	1.68333
Rwt_3204	0.000392176	1.70243
Rwt_26030	0.000393851	1.70971
Rwt_22021	0.000394592	1.71293
Rwt_9412	0.00040014	1.73701
Rwt_2023	0.000400368	1.738
Rwt_2025	0.000406221	1.76341
Rwt_36607	0.00040908	1.77582
Rwt_7897	0.000416864	1.80961
Rwt_8103	0.000422978	1.83615
Rwt_32355	0.000425747	1.84817
Rwt_26764	0.000426254	1.85037
Rwt_14942	0.000435924	1.89234
Rwt_20794	0.000440421	1.91187
Rwt_20032	0.000446933	1.94014
Rwt_8476	0.000447658	1.94328
Rwt_12622	0.000450795	1.9569
Rwt_15422	0.000451737	1.96099
Rwt_1600	0.000453738	1.96967
Rwt_60230	0.000474443	2.05956
Rwt_15811	0.00048275	2.09562
Rwt_14865	0.000495463	2.1508
Rwt_23962	0.000511362	2.21982
Rwt_32639	0.000518326	2.25005
Rwt_4627	0.000523405	2.2721
Rwt_22569	0.000534135	2.31868
Rwt_18659	0.00054241	2.3546
Rwt_22818	0.000545259	2.36697
Rwt_2131	0.000555281	2.41047
Rwt_11113	0.000556675	2.41653
Rwt_1394	0.000582621	2.52916
Rwt_17644	0.000598835	2.59954
Rwt_6190	0.000605023	2.6264
Rwt_6068	0.000625576	2.71562
Rwt_1265	0.000625738	2.71633
Rwt_2880	0.000634257	2.75331
Rwt_4129	0.000636265	2.76203
Rwt_3131	0.000653865	2.83843
Rwt_4607	0.00065564	2.84613
Rwt_30527	0.000658428	2.85824
Rwt_6072	0.000661144	2.87002
Rwt_22663	0.000672358	2.9187
Rwt_18764	0.000691904	3.00355
Rwt_19788	0.000732752	3.18088
Rwt_12933	0.000732994	3.18193
Rwt_14096	0.000771369	3.34851
Rwt_8332	0.000773474	3.35765
Rwt_15392	0.00077656	3.37105
Rwt_22914	0.000778383	3.37896
Rwt_28216	0.000783492	3.40114
Rwt_3254	0.000854476	3.70928
Rwt_21083	0.000857876	3.72404
Rwt_16747	0.000865752	3.75823
Rwt_8608	0.00087589	3.80224
Rwt_15196	0.000909216	3.9469
Rwt_23717	0.000910565	3.95276
Rwt_18629	0.000910956	3.95446
Rwt_1990	0.000911286	3.95589
Rwt_27727	0.000933424	4.05199
Rwt_22493	0.00095858	4.1612
Rwt_21127	0.00101545	4.40806
Rwt_19902	0.00104213	4.52388
Rwt_8527	0.00105919	4.59794
Rwt_21623	0.00107518	4.66735
Rwt_21186	0.00107626	4.67204
Rwt_1851	0.00108981	4.73085
Rwt_23979	0.00109724	4.7631
Rwt_2912	0.00114307	4.96207
Rwt_10361	0.00114673	4.97794
Rwt_25025	0.00117112	5.08385
Rwt_12232	0.0011998	5.20833
Rwt_6986	0.00120456	5.22899
Rwt_1489	0.00122303	5.30917
Rwt_5687	0.00124073	5.386
Rwt_29913	0.00126963	5.51145
Rwt_27032	0.00133947	5.81464
Rwt_10253	0.00134988	5.85981
Rwt_23281	0.00135078	5.86375
Rwt_16639	0.00136166	5.91097
Rwt_21522	0.00136253	5.91474
Rwt_6763	0.00138134	5.99641
Rwt_4381	0.00143577	6.23267
Rwt_31150	0.00147286	6.3937
Rwt_2351	0.00154052	6.68741
Rwt_20607	0.00158751	6.89137
Rwt_6058	0.00162023	7.0334
Rwt_534	0.00164747	7.15168
Rwt_22276	0.00165428	7.18123
Rwt_21468	0.00166874	7.24401
Rwt_26664	0.00170551	7.4036
Rwt_16857	0.0017347	7.53033
Rwt_8561	0.00176318	7.65397
Rwt_16490	0.00176578	7.66524
Rwt_14374	0.00177976	7.72592
Rwt_22841	0.00181279	7.86933
Rwt_16104	0.00181815	7.89257
Rwt_18749	0.00184643	8.01536
Rwt_9178	0.00191835	8.32758
Rwt_2557	0.00192892	8.37343
Rwt_11720	0.00193084	8.38178
Rwt_8379	0.0019474	8.45367
Rwt_25201	0.0019517	8.47234
Rwt_17778	0.00199375	8.65488
Rwt_25613	0.00199636	8.6662
Rwt_4462	0.00199735	8.67049
Rwt_13221	0.00206444	8.96173
Rwt_17684	0.00208451	9.04887
Rwt_2238	0.00211321	9.17346
Rwt_13217	0.0021546	9.35311
Rwt_18948	0.00217253	9.43096
Rwt_8438	0.00219841	9.54331
Rwt_21993	0.00224939	9.76462
Rwt_20476	0.00234075	10.1612
Rwt_559	0.00239604	10.4012
Rwt_18809	0.00242613	10.5318
Rwt_19977	0.00243065	10.5515
Rwt_12602	0.00243087	10.5524
Rwt_16519	0.00249003	10.8092
Rwt_4298	0.00253359	10.9983
Rwt_23845	0.00261427	11.3485
Rwt_3572	0.00261969	11.3721
Rwt_4828	0.00264244	11.4708
Rwt_21016	0.00270759	11.7536
Rwt_22203	0.00272783	11.8415
Rwt_9224	0.00289599	12.5715
Rwt_32162	0.00289646	12.5735
Rwt_21284	0.00290551	12.6128
Rwt_28683	0.00296161	12.8563
Rwt_6645	0.00297756	12.9256
Rwt_29363	0.00303908	13.1927
Rwt_16155	0.00303968	13.1952
Rwt_19937	0.0030506	13.2426
Rwt_5568	0.0030584	13.2765
Rwt_12905	0.0030926	13.425
Rwt_32055	0.00314505	13.6527
Rwt_17715	0.00314781	13.6647
Rwt_15125	0.00322971	14.0202
Rwt_13202	0.00323925	14.0616
Rwt_22747	0.00326126	14.1571
Rwt_22943	0.00334972	14.5412
Rwt_541	0.00338058	14.6751
Rwt_14704	0.00340528	14.7823
Rwt_20756	0.00353996	15.367
Rwt_6642	0.00354206	15.3761
Rwt_23533	0.00364856	15.8384
Rwt_5112	0.00372487	16.1696
Rwt_6615	0.00377173	16.3731
Rwt_23473	0.00380395	16.5129
Rwt_25482	0.00394299	17.1165
Rwt_21962	0.00400477	17.3847
Rwt_14638	0.00401938	17.4481
Rwt_6307	0.00402106	17.4554
Rwt_22250	0.00402311	17.4643
Rwt_12691	0.00407945	17.7089
Rwt_21738	0.00411906	17.8809
Rwt_15043	0.00413424	17.9468
Rwt_15231	0.00415305	18.0284
Rwt_5927	0.00420991	18.2752
Rwt_24204	0.00422619	18.3459
Rwt_13690	0.00435133	18.8891
Rwt_5582	0.00437021	18.9711
Rwt_13713	0.00438609	19.04
Rwt_2402	0.00447219	19.4138
Rwt_1923	0.00447812	19.4395
Rwt_4761	0.00448603	19.4739
Rwt_6661	0.00452028	19.6225
Rwt_1485	0.00469573	20.3842
Rwt_8938	0.00470879	20.4409
Rwt_12383	0.00472417	20.5076
Rwt_24081	0.00473578	20.558
Rwt_6848	0.00473778	20.5667
Rwt_11846	0.00485554	21.0779
Rwt_24055	0.00501452	21.768
Rwt_1639	0.00508969	22.0943
Rwt_18670	0.00532406	23.1118
Rwt_18884	0.00535134	23.2301
Rwt_12719	0.00541179	23.4926
Rwt_22432	0.00548345	23.8037
Rwt_4861	0.00553617	24.0325
Rwt_37162	0.0055917	24.2736
Rwt_10113	0.00565971	24.5688
Rwt_8971	0.00577171	25.055
Rwt_6494	0.00581113	25.2261
Rwt_11817	0.00582423	25.283
Rwt_19080	0.00584114	25.3564
Rwt_14613	0.00597848	25.9526
Rwt_36639	0.00602527	26.1557
Rwt_35131	0.0060741	26.3677
Rwt_10676	0.00616849	26.7774
Rwt_5233	0.00625231	27.1413
Rwt_6192	0.00641044	27.8277
Rwt_27729	0.00651227	28.2697
Rwt_14061	0.00666482	28.932
Rwt_33324	0.00669248	29.0521
Rwt_2982	0.00670123	29.09
Rwt_24059	0.00671703	29.1586
Rwt_15796	0.00675034	29.3032
Rwt_13385	0.00698187	30.3083
Rwt_9448	0.00724718	31.46
Rwt_6923	0.00733992	31.8626
Rwt_2469	0.00734657	31.8915
Rwt_15743	0.00747624	32.4543
Rwt_19376	0.00753759	32.7207
Rwt_4588	0.0075772	32.8926
Rwt_8035	0.00759388	32.965
Rwt_28915	0.00770503	33.4475
Rwt_11229	0.0078745	34.1832
Rwt_5806	0.00790624	34.321
Rwt_7195	0.00796455	34.5741
Rwt_13795	0.00806539	35.0118
Rwt_7483	0.00813048	35.2944
Rwt_8316	0.00816205	35.4315
Rwt_6751	0.00818545	35.533
Rwt_8853	0.00838697	36.4078
Rwt_20043	0.00861015	37.3767
Rwt_14834	0.00880303	38.214
Rwt_9390	0.00890654	38.6633
Rwt_16677	0.00921046	39.9826
Rwt_10398	0.00929614	40.3545
Rwt_26770	0.00938393	40.7356
Rwt_3635	0.00950719	41.2707
Rwt_5023	0.00962359	41.776
Rwt_28685	0.00968602	42.047
Rwt_3086	0.00994884	43.1879
Rwt_23423	0.00999717	43.3977
Rwt_13064	0.0100511	43.6319
Rwt_13784	0.0101642	44.1228
Rwt_21029	0.0102543	44.5139
Rwt_19549	0.0105422	45.7639
Rwt_8464	0.010613	46.0709
Rwt_26558	0.0107156	46.5163
Rwt_15502	0.0108026	46.8941
Rwt_29684	0.0108497	47.0987
Rwt_7885	0.0109821	47.6734
Rwt_6760	0.0110331	47.8945
Rwt_17466	0.0110342	47.8995
Rwt_14983	0.0110892	48.1382
Rwt_18167	0.0113756	49.3814
Rwt_16543	0.011424	49.5916
Rwt_26215	0.0116816	50.7096
Rwt_935	0.0116992	50.7862
Rwt_20113	0.0119317	51.7956
Rwt_6265	0.0120987	52.5206
Rwt_19951	0.0121133	52.5837
Rwt_15492	0.0121618	52.7944
Rwt_7869	0.0123957	53.8096
Rwt_6517	0.0124125	53.8826
Rwt_12047	0.0124149	53.8933
Rwt_14957	0.0124753	54.1552
Rwt_14249	0.012548	54.471
Rwt_4997	0.0127453	55.3272
Rwt_12069	0.0127678	55.4252
Rwt_4673	0.0129451	56.1948
Rwt_5018	0.0130797	56.7791
Rwt_498	0.013263	57.5748
Rwt_9469	0.0132853	57.6716
Rwt_11609	0.0133262	57.8489
Rwt_3804	0.0134346	58.3197
Rwt_13785	0.0139097	60.3819
Rwt_18169	0.0141757	61.5368
Rwt_19006	0.0142767	61.9751
Rwt_25504	0.0144733	62.8284
Rwt_2470	0.0145714	63.2544
Rwt_11550	0.0146276	63.4982
Rwt_24831	0.01463	63.509
Rwt_27522	0.0146404	63.554
Rwt_20232	0.0146676	63.6722
Rwt_26956	0.0147835	64.175
Rwt_12777	0.0150101	65.1588
Rwt_4698	0.0151496	65.7644
Rwt_8610	0.0151997	65.9818
Rwt_15129	0.0156287	67.8441
Rwt_3628	0.0156452	67.916
Rwt_5911	0.0157488	68.3654
Rwt_22856	0.0158339	68.7349
Rwt_13844	0.015885	68.9568
Rwt_3943	0.0159584	69.2754
Rwt_15823	0.0159994	69.4533
Rwt_8148	0.0161103	69.9349
Rwt_28215	0.016222	70.4196
Rwt_21714	0.0162601	70.585
Rwt_10531	0.0163764	71.0899
Rwt_1034	0.0171745	74.5546
Rwt_3046	0.0172088	74.7034
Rwt_4119	0.0172146	74.7284
Rwt_7411	0.0175431	76.1548
Rwt_4323	0.0175918	76.3661
Rwt_16282	0.0180599	78.3981
Rwt_16899	0.0181888	78.9577
Rwt_3693	0.0183035	79.4553
Rwt_10049	0.0183425	79.6247
Rwt_9982	0.0184251	79.9835
Rwt_2699	0.0187989	81.6062
Rwt_10333	0.0189602	82.3061
Rwt_17965	0.0191297	83.042
Rwt_14783	0.019136	83.0693
Rwt_25493	0.0193614	84.0479
Rwt_7753	0.0194044	84.2343
Rwt_12365	0.0195756	84.9776
Rwt_14464	0.0196628	85.3563
Rwt_6065	0.0197985	85.9451
Rwt_3351	0.0204074	88.5884
Rwt_23535	0.0204613	88.8225
Rwt_14155	0.0204895	88.9448
Rwt_28110	0.0208807	90.6433
Rwt_16486	0.021106	91.6211
Rwt_1809	0.0211974	92.018
Rwt_12633	0.0212556	92.2704
Rwt_7615	0.0214639	93.1749
Rwt_28898	0.0215227	93.4299
Rwt_9244	0.0219355	95.2221
Rwt_7731	0.0219906	95.461
Rwt_12152	0.0223104	96.8492
Rwt_21647	0.02248	97.5857
Rwt_21872	0.0225118	97.7235
Rwt_8428	0.0225425	97.857
Rwt_26219	0.0226178	98.1838
Rwt_8761	0.0230246	99.9497
Rwt_4472	0.0231581	100.529
Rwt_22570	0.023295	101.124
Rwt_12304	0.0234099	101.622
Rwt_8500	0.0234214	101.672
Rwt_14805	0.0236571	102.696
Rwt_8248	0.0239011	103.755
Rwt_34368	0.0242603	105.314
Rwt_2062	0.0247206	107.312
Rwt_12209	0.0247693	107.524
Rwt_13993	0.0248424	107.841
Rwt_29735	0.0248787	107.998
Rwt_23813	0.0249089	108.13
Rwt_2309	0.0250383	108.691
Rwt_16601	0.0256253	111.24
Rwt_12171	0.0257238	111.667
Rwt_22337	0.0258964	112.416
Rwt_15842	0.0262177	113.811
Rwt_4534	0.0265028	115.049
Rwt_10653	0.0265994	115.468
Rwt_17991	0.0268986	116.767
Rwt_13285	0.0270934	117.613
Rwt_8169	0.0273693	118.81
Rwt_8124	0.0274229	119.043
Rwt_24569	0.0276604	120.074
Rwt_26133	0.0278349	120.831
Rwt_11348	0.028046	121.748
Rwt_6770	0.0281947	122.393
Rwt_3484	0.0285705	124.025
Rwt_6142	0.0288166	125.093
Rwt_31266	0.0290777	126.226
Rwt_9753	0.0291264	126.438
Rwt_1549	0.0292025	126.768
Rwt_32428	0.0292056	126.781
Rwt_8753	0.0296942	128.902
Rwt_16856	0.0297269	129.045
Rwt_26174	0.0300004	130.232
Rwt_11278	0.0301072	130.695
Rwt_10486	0.0306548	133.073
Rwt_29291	0.0311637	135.282
Rwt_8486	0.0313335	136.019
Rwt_3588	0.0314371	136.469
Rwt_5576	0.0315396	136.913
Rwt_5645	0.0317937	138.016
Rwt_25904	0.0318148	138.108
Rwt_8517	0.0324546	140.886
Rwt_21068	0.0328852	142.754
Rwt_13551	0.032895	142.797
Rwt_29424	0.0329927	143.221
Rwt_32099	0.0333167	144.628
Rwt_1849	0.0335722	145.737
Rwt_2894	0.0337181	146.37
Rwt_17021	0.0337446	146.485
Rwt_25917	0.0337974	146.715
Rwt_24966	0.0340288	147.719
Rwt_31292	0.0342192	148.546
Rwt_19543	0.0352056	152.827
Rwt_20312	0.0356194	154.624
Rwt_15808	0.0357844	155.34
Rwt_20936	0.0363627	157.851
Rwt_6855	0.0364004	158.014
Rwt_21305	0.0365957	158.862
Rwt_4894	0.0367851	159.684
Rwt_4327	0.0372499	161.702
Rwt_15472	0.0374232	162.454
Rwt_3725	0.0374818	162.709
Rwt_24414	0.0376976	163.645
Rwt_8858	0.0382171	165.901
Rwt_31301	0.0383332	166.404
Rwt_4507	0.0398771	173.107
Rwt_10521	0.0398897	173.161
Rwt_13902	0.0402392	174.678
Rwt_9292	0.0403323	175.082
Rwt_24221	0.0404196	175.462
Rwt_26843	0.0404816	175.731
Rwt_15871	0.0405418	175.992
Rwt_947	0.0406774	176.581
Rwt_5910	0.0407683	176.975
Rwt_4200	0.0409267	177.663
Rwt_16638	0.0409399	177.72
Rwt_5071	0.0411199	178.502
Rwt_867	0.041232	178.988
Rwt_4856	0.0412335	178.994
Rwt_24214	0.0413423	179.467
Rwt_18047	0.0413735	179.602
Rwt_17955	0.0415336	180.298
Rwt_14244	0.0421443	182.948
Rwt_27552	0.0423329	183.767
Rwt_12455	0.0424218	184.153
Rwt_19750	0.0425274	184.612
Rwt_14346	0.0433287	188.09
Rwt_8555	0.0440289	191.13
Rwt_36154	0.0445469	193.378
Rwt_3683	0.0447352	194.195
Rwt_20361	0.0451671	196.071
Rwt_19351	0.0454931	197.486
Rwt_35106	0.0455633	197.79
Rwt_5942	0.045668	198.245
Rwt_11560	0.0457927	198.786
Rwt_9721	0.0461887	200.505
Rwt_10661	0.0465923	202.257
Rwt_9703	0.0474123	205.817
Rwt_4652	0.0477188	207.147
Rwt_24763	0.0477838	207.43
Rwt_15622	0.0485983	210.965
Rwt_3132	0.0488333	211.985
Rwt_10369	0.0488352	211.993
Rwt_4045	0.0490046	212.729
Rwt_12061	0.0500694	217.351
Rwt_24958	0.0503396	218.524
Rwt_20988	0.0508719	220.835
Rwt_16347	0.0515609	223.826
Rwt_24161	0.0523994	227.466
Rwt_10910	0.0525409	228.08
Rwt_14420	0.0526312	228.472
Rwt_3846	0.0535507	232.464
Rwt_20366	0.0537219	233.207
Rwt_12341	0.0537418	233.293
Rwt_26913	0.0538874	233.925
Rwt_12180	0.054584	236.949
Rwt_10893	0.0551416	239.37
Rwt_14826	0.0555085	240.962
Rwt_10757	0.055559	241.182
Rwt_11405	0.0557982	242.22
Rwt_8752	0.0562257	244.076
Rwt_7937	0.0568051	246.591
Rwt_11264	0.0568638	246.846
Rwt_2845	0.0574257	249.285
Rwt_4314	0.0581806	252.562
Rwt_9087	0.0582625	252.918
Rwt_4596	0.058466	253.801
Rwt_5762	0.058757	255.064
Rwt_23445	0.0592636	257.263
Rwt_7689	0.0595577	258.54
Rwt_12538	0.0596314	258.86
Rwt_15903	0.0596645	259.004
Rwt_18206	0.0604048	262.217
Rwt_11105	0.0604102	262.241
Rwt_7979	0.0611358	265.39
Rwt_23711	0.0611869	265.612
Rwt_14817	0.0615214	267.064
Rwt_10643	0.0621803	269.925
Rwt_26810	0.0626714	272.057
Rwt_4276	0.0641003	278.259
Rwt_17533	0.0642526	278.92
Rwt_14917	0.0648405	281.472
Rwt_1154	0.0648992	281.727
Rwt_17159	0.0649615	281.998
Rwt_9960	0.0653834	283.829
Rwt_27579	0.0654309	284.036
Rwt_8435	0.0655026	284.347
Rwt_6167	0.0659438	286.262
Rwt_29907	0.0669122	290.466
Rwt_14077	0.067027	290.964
Rwt_7651	0.0672368	291.875
Rwt_7741	0.0675059	293.043
Rwt_18819	0.0681752	295.949
Rwt_18755	0.0688016	298.668
Rwt_3837	0.0695994	302.131
Rwt_11930	0.0699248	303.544
Rwt_2643	0.0700822	304.227
Rwt_21624	0.0701147	304.368
Rwt_10286	0.0703204	305.261
Rwt_4977	0.0717568	311.496
Rwt_17513	0.0722349	313.572
Rwt_8283	0.0725466	314.925
Rwt_12881	0.0731388	317.495
Rwt_14364	0.0734811	318.982
Rwt_7097	0.0742207	322.192
Rwt_13670	0.0742386	322.27
Rwt_14461	0.0750107	325.622
Rwt_15850	0.0752112	326.492
Rwt_20262	0.07564	328.353
Rwt_14878	0.075754	328.848
Rwt_7780	0.0761341	330.498
Rwt_2561	0.0762308	330.918
Rwt_3067	0.0770923	334.658
Rwt_15721	0.0774647	336.274
Rwt_19946	0.0778704	338.035
Rwt_11741	0.0779323	338.304
Rwt_7838	0.0793063	344.269
Rwt_12667	0.0813614	353.19
Rwt_8557	0.082256	357.073
Rwt_8553	0.0823641	357.542
Rwt_4893	0.0825657	358.418
Rwt_41712	0.0830771	360.638
Rwt_11051	0.0833995	362.037
Rwt_4281	0.0860567	373.572
Rwt_11337	0.0870102	377.711
Rwt_8059	0.0870443	377.859
Rwt_6795	0.0878419	381.322
Rwt_9326	0.0891261	386.896
Rwt_5223	0.0895548	388.757
Rwt_869	0.0905529	393.09
Rwt_5746	0.090896	394.579
Rwt_7899	0.091308	396.368
Rwt_29156	0.0916262	397.749
Rwt_4068	0.0926166	402.049
Rwt_19253	0.0927761	402.741
Rwt_32604	0.0934933	405.855
Rwt_3017	0.0939301	407.75
Rwt_1422	0.0944469	409.994
Rwt_27584	0.0953986	414.125
Rwt_7748	0.0967816	420.129
Rwt_22121	0.0972164	422.016
Rwt_24932	0.0979453	425.18
Rwt_12011	0.098504	427.606
Rwt_15218	0.0989343	429.474
Rwt_8431	0.0995011	431.934
Rwt_7481	0.0997302	432.929
Rwt_17444	0.0997809	433.149
Rwt_24779	0.101201	439.314
Rwt_18874	0.102128	443.338
Rwt_4603	0.102187	443.594
Rwt_11989	0.103077	447.457
Rwt_19886	0.103375	448.752
Rwt_4226	0.104069	451.762
Rwt_388	0.104292	452.732
Rwt_26307	0.105171	456.545
Rwt_1926	0.105266	456.959
Rwt_4165	0.105317	457.182
Rwt_6585	0.105519	458.059
Rwt_15001	0.10608	460.493
Rwt_26617	0.106816	463.688
Rwt_22597	0.106885	463.987
Rwt_9406	0.107124	465.024
Rwt_24360	0.107533	466.802
Rwt_2442	0.107871	468.27
Rwt_8808	0.108129	469.387
Rwt_25731	0.110418	479.325
Rwt_22923	0.110805	481.005
Rwt_28221	0.111202	482.728
Rwt_22144	0.111414	483.65
Rwt_2918	0.111776	485.22
Rwt_5179	0.113353	492.067
Rwt_22505	0.113593	493.109
Rwt_17332	0.114538	497.208
Rwt_21532	0.114582	497.401
Rwt_16438	0.114766	498.198
Rwt_18217	0.115301	500.521
Rwt_23175	0.116522	505.823
Rwt_18447	0.117173	508.647
Rwt_12536	0.11732	509.286
Rwt_7790	0.117328	509.319
Rwt_21791	0.117472	509.946
Rwt_23605	0.117536	510.222
Rwt_2428	0.11769	510.892
Rwt_21806	0.119085	516.949
Rwt_9939	0.119498	518.739
Rwt_12843	0.120762	524.229
Rwt_11492	0.121077	525.596
Rwt_25508	0.121288	526.512
Rwt_5745	0.121348	526.771
Rwt_36083	0.123244	535.004
Rwt_18314	0.123625	536.657
Rwt_15127	0.124602	540.897
Rwt_7562	0.126105	547.422
Rwt_5367	0.126109	547.441
Rwt_18915	0.126573	549.451
Rwt_23679	0.12666	549.83
Rwt_16997	0.12769	554.302
Rwt_10644	0.129085	560.359
Rwt_7584	0.136613	593.037
Rwt_25597	0.137337	596.178
Rwt_13024	0.137974	598.945
Rwt_5130	0.138841	602.709
Rwt_7158	0.139733	606.58
Rwt_22833	0.141793	615.523
Rwt_7807	0.142577	618.927
Rwt_5989	0.143528	623.054
Rwt_21547	0.14428	626.319
Rwt_21694	0.146382	635.442
Rwt_34336	0.146599	636.388
Rwt_1429	0.149022	646.903
Rwt_14649	0.149438	648.711
Rwt_1875	0.149656	649.656
Rwt_17487	0.149785	650.217
Rwt_5784	0.149997	651.137
Rwt_1740	0.15112	656.01
Rwt_9034	0.154404	670.269
Rwt_20885	0.155875	676.656
Rwt_10277	0.15704	681.712
Rwt_19558	0.157878	685.348
Rwt_3541	0.158343	687.369
Rwt_15635	0.159246	691.288
Rwt_29883	0.159919	694.208
Rwt_20733	0.160843	698.218
Rwt_18043	0.1612	699.77
Rwt_21196	0.161736	702.095
Rwt_6419	0.162086	703.617
Rwt_9970	0.162284	704.476
Rwt_8271	0.162344	704.733
Rwt_5790	0.162413	705.033
Rwt_12663	0.16247	705.281
Rwt_15030	0.163208	708.485
Rwt_1052	0.164221	712.883
Rwt_17938	0.164459	713.916
Rwt_20209	0.164867	715.686
Rwt_24268	0.165954	720.406
Rwt_4931	0.167657	727.799
Rwt_10551	0.168168	730.016
Rwt_2817	0.168944	733.385
Rwt_17234	0.170174	738.723
Rwt_19286	0.171721	745.442
Rwt_17540	0.172639	749.424
Rwt_9295	0.173074	751.314
Rwt_4727	0.175535	761.997
Rwt_3481	0.17846	774.695
Rwt_25885	0.178755	775.977
Rwt_9190	0.178987	776.981
Rwt_18774	0.1808	784.854
Rwt_15111	0.181816	789.264
Rwt_11341	0.182333	791.506
Rwt_14920	0.182702	793.109
Rwt_25940	0.182981	794.319
Rwt_27137	0.18361	797.05
Rwt_21308	0.185849	806.771
Rwt_7118	0.185959	807.25
Rwt_11917	0.186435	809.316
Rwt_1695	0.18652	809.683
Rwt_11940	0.190497	826.95
Rwt_2770	0.191886	832.976
Rwt_14931	0.192806	836.97
Rwt_18285	0.193136	838.403
Rwt_13323	0.194115	842.652
Rwt_18846	0.195733	849.678
Rwt_3678	0.197093	855.579
Rwt_18363	0.199393	865.564
Rwt_12738	0.199494	866.002
Rwt_3035	0.199738	867.062
Rwt_26536	0.202324	878.29
Rwt_2886	0.202726	880.034
Rwt_5328	0.203634	883.977
Rwt_1438	0.203925	885.236
Rwt_18826	0.204564	888.014
Rwt_26688	0.2046	888.17
Rwt_1810	0.205217	890.847
Rwt_18081	0.206323	895.649
Rwt_31849	0.20685	897.938
Rwt_14150	0.208113	903.417
Rwt_3656	0.208666	905.819
Rwt_17594	0.211151	916.608
Rwt_8719	0.212996	924.615
Rwt_2777	0.21394	928.714
Rwt_4358	0.21486	932.707
Rwt_2795	0.215717	936.427
Rwt_19259	0.215952	937.446
Rwt_4151	0.216199	938.521
Rwt_11447	0.216907	941.592
Rwt_29651	0.217291	943.259
Rwt_25042	0.217655	944.839
Rwt_7347	0.218053	946.57
Rwt_18765	0.218419	948.156
Rwt_9369	0.218607	948.974
Rwt_23450	0.220336	956.48
Rwt_4069	0.221035	959.511
Rwt_6067	0.222108	964.169
Rwt_7395	0.222263	964.842
Rwt_3106	0.223591	970.608
Rwt_5795	0.225502	978.903
Rwt_18779	0.226803	984.553
Rwt_37176	0.22718	986.187
Rwt_4624	0.231864	1006.52
Rwt_13864	0.234016	1015.86
Rwt_25015	0.235165	1020.85
Rwt_9461	0.236086	1024.85
Rwt_673	0.236245	1025.54
Rwt_15720	0.236314	1025.84
Rwt_24334	0.237167	1029.54
Rwt_14734	0.237311	1030.17
Rwt_20893	0.238351	1034.68
Rwt_4821	0.238882	1036.98
Rwt_21116	0.240352	1043.37
Rwt_11316	0.240936	1045.9
Rwt_4676	0.242013	1050.58
Rwt_11499	0.242351	1052.05
Rwt_10041	0.242629	1053.25
Rwt_18001	0.24334	1056.34
Rwt_27075	0.243917	1058.85
Rwt_25668	0.244039	1059.37
Rwt_8406	0.246254	1068.99
Rwt_17915	0.247214	1073.16
Rwt_2820	0.248418	1078.38
Rwt_26584	0.249089	1081.3
Rwt_9674	0.249106	1081.37
Rwt_26711	0.251246	1090.66
Rwt_11149	0.251749	1092.84
Rwt_3130	0.252446	1095.87
Rwt_20571	0.252519	1096.18
Rwt_8888	0.252916	1097.91
Rwt_12991	0.254572	1105.1
Rwt_16005	0.25638	1112.95
Rwt_8556	0.257228	1116.63
Rwt_20723	0.258089	1120.36
Rwt_13070	0.258855	1123.69
Rwt_17566	0.260253	1129.76
Rwt_6195	0.260706	1131.73
Rwt_6799	0.263201	1142.55
Rwt_18245	0.263279	1142.89
Rwt_13123	0.265098	1150.79
Rwt_7782	0.268292	1164.66
Rwt_23232	0.269038	1167.89
Rwt_6938	0.271048	1176.62
Rwt_18009	0.272123	1181.29
Rwt_5339	0.273376	1186.73
Rwt_4574	0.274338	1190.9
Rwt_12960	0.27465	1192.26
Rwt_7288	0.275826	1197.36
Rwt_28675	0.277333	1203.9
Rwt_8057	0.277449	1204.41
Rwt_2506	0.277831	1206.06
Rwt_14194	0.278654	1209.64
Rwt_15193	0.279025	1211.25
Rwt_13805	0.280036	1215.64
Rwt_13379	0.280855	1219.19
Rwt_11443	0.281661	1222.69
Rwt_6779	0.281805	1223.31
Rwt_16826	0.283424	1230.34
Rwt_26362	0.284954	1236.99
Rwt_23061	0.286016	1241.6
Rwt_15569	0.287827	1249.45
Rwt_22867	0.288844	1253.87
Rwt_14154	0.295479	1282.68
Rwt_19993	0.296549	1287.32
Rwt_22870	0.296826	1288.52
Rwt_25901	0.296967	1289.13
Rwt_19335	0.297021	1289.37
Rwt_8829	0.297967	1293.47
Rwt_21893	0.300313	1303.66
Rwt_9023	0.301199	1307.5
Rwt_7644	0.302403	1312.73
Rwt_13260	0.302871	1314.76
Rwt_33989	0.303223	1316.29
Rwt_15408	0.303705	1318.38
Rwt_12587	0.304808	1323.17
Rwt_12154	0.305386	1325.68
Rwt_5356	0.305665	1326.89
Rwt_9014	0.305979	1328.25
Rwt_9890	0.307273	1333.87
Rwt_5941	0.3088	1340.5
Rwt_17390	0.311388	1351.73
Rwt_3964	0.313507	1360.93
Rwt_14829	0.31464	1365.85
Rwt_12693	0.314661	1365.94
Rwt_7146	0.315003	1367.43
Rwt_16355	0.315864	1371.16
Rwt_17412	0.316024	1371.86
Rwt_7769	0.31604	1371.93
Rwt_21837	0.317516	1378.34
Rwt_20168	0.317598	1378.69
Rwt_14348	0.318285	1381.67
Rwt_17953	0.32144	1395.37
Rwt_18583	0.321453	1395.43
Rwt_6156	0.322364	1399.38
Rwt_7421	0.322867	1401.57
Rwt_11136	0.324095	1406.9
Rwt_7543	0.324553	1408.88
Rwt_21115	0.325648	1413.64
Rwt_21992	0.327818	1423.06
Rwt_1123	0.329797	1431.65
Rwt_21877	0.336553	1460.98
Rwt_2596	0.33915	1472.25
Rwt_17322	0.343095	1489.38
Rwt_25080	0.344415	1495.1
Rwt_26508	0.345559	1500.07
Rwt_15426	0.34696	1506.15
Rwt_2364	0.350505	1521.54
Rwt_8128	0.350977	1523.59
Rwt_10527	0.351674	1526.62
Rwt_34895	0.353164	1533.08
Rwt_11384	0.355844	1544.72
Rwt_7066	0.356921	1549.4
Rwt_10260	0.358988	1558.37
Rwt_2140	0.361642	1569.89
Rwt_6054	0.362588	1574
Rwt_19961	0.362591	1574.01
Rwt_10045	0.362931	1575.49
Rwt_23298	0.365729	1587.63
Rwt_36128	0.367605	1595.77
Rwt_23060	0.374903	1627.45
Rwt_2710	0.379277	1646.44
Rwt_15118	0.379889	1649.1
Rwt_34452	0.379957	1649.39
Rwt_22751	0.380722	1652.71
Rwt_28064	0.382606	1660.89
Rwt_17261	0.383222	1663.56
Rwt_20610	0.385307	1672.62
Rwt_8167	0.38575	1674.54
Rwt_20572	0.386334	1677.08
Rwt_15628	0.388374	1685.93
Rwt_20281	0.389453	1690.61
Rwt_17022	0.389885	1692.49
Rwt_4000	0.393469	1708.05
Rwt_18463	0.398429	1729.58
Rwt_7016	0.40577	1761.45
Rwt_32868	0.411087	1784.53
Rwt_1782	0.411742	1787.37
Rwt_13297	0.41561	1804.17
Rwt_32202	0.416438	1807.76
Rwt_19831	0.416544	1808.22
Rwt_14923	0.417338	1811.66
Rwt_4444	0.419061	1819.14
Rwt_9504	0.419126	1819.43
Rwt_19068	0.41963	1821.61
Rwt_13683	0.420023	1823.32
Rwt_9915	0.422912	1835.86
Rwt_12082	0.42474	1843.79
Rwt_23272	0.425055	1845.16
Rwt_33827	0.426558	1851.69
Rwt_30215	0.436163	1893.38
Rwt_8901	0.441821	1917.95
Rwt_11655	0.442439	1920.63
Rwt_23657	0.442664	1921.61
Rwt_8710	0.443311	1924.41
Rwt_2108	0.445001	1931.75
Rwt_6812	0.447987	1944.71
Rwt_12683	0.449139	1949.71
Rwt_12814	0.449979	1953.36
Rwt_22037	0.451143	1958.41
Rwt_26951	0.452756	1965.42
Rwt_3559	0.455412	1976.95
Rwt_9028	0.457397	1985.56
Rwt_12172	0.46036	1998.42
Rwt_6610	0.464179	2015
Rwt_4858	0.465143	2019.19
Rwt_1833	0.466406	2024.67
Rwt_26116	0.46737	2028.85
Rwt_7724	0.468431	2033.46
Rwt_19367	0.469938	2040
Rwt_11649	0.470001	2040.27
Rwt_13594	0.473653	2056.13
Rwt_13392	0.473739	2056.5
Rwt_32063	0.475337	2063.44
Rwt_15405	0.476973	2070.54
Rwt_1640	0.477159	2071.35
Rwt_1167	0.477375	2072.29
Rwt_3519	0.477865	2074.41
Rwt_30832	0.479876	2083.14
Rwt_31958	0.480812	2087.2
Rwt_3404	0.482227	2093.35
Rwt_10986	0.482962	2096.54
Rwt_20700	0.484194	2101.89
Rwt_12829	0.488075	2118.73
Rwt_750	0.490694	2130.1
Rwt_13098	0.492484	2137.87
Rwt_23869	0.494568	2146.92
Rwt_37083	0.495996	2153.12
Rwt_17044	0.496075	2153.46
Rwt_4450	0.497208	2158.38
Rwt_3243	0.499214	2167.09
Rwt_16274	0.499291	2167.42
Rwt_28155	0.506788	2199.97
Rwt_24004	0.512225	2223.57
Rwt_24116	0.514159	2231.96
Rwt_6864	0.515301	2236.92
Rwt_17925	0.520824	2260.9
Rwt_12325	0.522274	2267.19
Rwt_12858	0.529853	2300.09
Rwt_3088	0.531798	2308.54
Rwt_12400	0.534179	2318.87
Rwt_11532	0.538806	2338.95
Rwt_48082	0.542388	2354.51
Rwt_19405	0.548216	2379.81
Rwt_17539	0.549736	2386.4
Rwt_3534	0.552998	2400.56
Rwt_23684	0.557247	2419.01
Rwt_7943	0.560874	2434.75
Rwt_4880	0.561521	2437.56
Rwt_11340	0.562282	2440.87
Rwt_33854	0.564168	2449.06
Rwt_14742	0.565274	2453.86
Rwt_12364	0.570799	2477.84
Rwt_8544	0.571913	2482.67
Rwt_14327	0.572488	2485.17
Rwt_4401	0.572496	2485.21
Rwt_18794	0.573116	2487.9
Rwt_10080	0.574393	2493.44
Rwt_3524	0.574598	2494.33
Rwt_11101	0.578784	2512.5
Rwt_25167	0.58122	2523.08
Rwt_20579	0.582569	2528.93
Rwt_7329	0.584214	2536.07
Rwt_1112	0.589097	2557.27
Rwt_26231	0.591472	2567.58
Rwt_5191	0.593542	2576.57
Rwt_15438	0.594151	2579.21
Rwt_15039	0.596315	2588.6
Rwt_27814	0.600782	2607.99
Rwt_5375	0.603709	2620.7
Rwt_23831	0.60649	2632.77
Rwt_19813	0.607381	2636.64
Rwt_36284	0.6131	2661.47
Rwt_23675	0.613885	2664.88
Rwt_19851	0.616508	2676.26
Rwt_43273	0.619573	2689.57
Rwt_16353	0.625023	2713.23
Rwt_7820	0.629673	2733.41
Rwt_19991	0.63153	2741.47
Rwt_14272	0.63195	2743.29
Rwt_18118	0.633793	2751.3
Rwt_15240	0.640072	2778.55
Rwt_20841	0.642847	2790.6
Rwt_19117	0.645526	2802.23
Rwt_25935	0.646052	2804.51
Rwt_4622	0.646077	2804.62
Rwt_21733	0.647043	2808.82
Rwt_14663	0.647555	2811.04
Rwt_20495	0.657104	2852.49
Rwt_21602	0.661282	2870.63
Rwt_21941	0.665725	2889.91
Rwt_9310	0.673151	2922.15
Rwt_18928	0.675989	2934.47
Rwt_19850	0.68043	2953.75
Rwt_19323	0.687699	2985.3
Rwt_2865	0.69138	3001.28
Rwt_10652	0.692937	3008.04
Rwt_14748	0.703216	3052.66
Rwt_23331	0.70328	3052.94
Rwt_17691	0.705944	3064.5
Rwt_14489	0.707828	3072.68
Rwt_4628	0.708217	3074.37
Rwt_10488	0.708617	3076.11
Rwt_12911	0.708932	3077.47
Rwt_15561	0.709229	3078.76
Rwt_20830	0.713876	3098.94
Rwt_24522	0.714951	3103.6
Rwt_14728	0.715186	3104.62
Rwt_10896	0.71865	3119.66
Rwt_6568	0.718789	3120.26
Rwt_12725	0.720095	3125.93
Rwt_10397	0.725408	3149
Rwt_9595	0.727512	3158.13
Rwt_15393	0.733659	3184.82
Rwt_25564	0.739962	3212.18
Rwt_31696	0.744626	3232.42
Rwt_22806	0.746357	3239.93
Rwt_22497	0.748883	3250.9
Rwt_34604	0.750537	3258.08
Rwt_25322	0.750848	3259.43
Rwt_11283	0.753052	3269
Rwt_20182	0.754527	3275.4
Rwt_14812	0.75884	3294.12
Rwt_5907	0.765445	3322.8
Rwt_6258	0.769474	3340.29
Rwt_12850	0.770051	3342.79
Rwt_11395	0.770114	3343.06
Rwt_47728	0.772718	3354.37
Rwt_18523	0.773177	3356.36
Rwt_11471	0.775594	3366.86
Rwt_9665	0.78284	3398.31
Rwt_37303	0.783883	3402.84
Rwt_11630	0.78683	3415.63
Rwt_27442	0.78732	3417.76
Rwt_17881	0.789753	3428.32
Rwt_10321	0.793952	3446.55
Rwt_10964	0.804169	3490.9
Rwt_18952	0.812175	3525.65
Rwt_7231	0.812331	3526.33
Rwt_14696	0.812835	3528.52
Rwt_11481	0.824816	3580.53
Rwt_24454	0.825401	3583.07
Rwt_17198	0.827208	3590.91
Rwt_4775	0.829646	3601.49
Rwt_14275	0.83043	3604.9
Rwt_10026	0.832915	3615.68
Rwt_5119	0.834854	3624.1
Rwt_23340	0.837612	3636.07
Rwt_17265	0.837646	3636.22
Rwt_8465	0.842627	3657.84
Rwt_18481	0.844946	3667.91
Rwt_11248	0.845311	3669.49
Rwt_7200	0.852205	3699.42
Rwt_21467	0.855704	3714.61
Rwt_6506	0.860522	3735.53
Rwt_26859	0.861789	3741.02
Rwt_21071	0.862218	3742.89
Rwt_6023	0.862331	3743.38
Rwt_2409	0.862949	3746.06
Rwt_5791	0.863914	3750.25
Rwt_7613	0.870782	3780.06
Rwt_22672	0.87172	3784.14
Rwt_11313	0.877799	3810.53
Rwt_20440	0.88116	3825.11
Rwt_2253	0.884904	3841.37
Rwt_5472	0.889607	3861.78
Rwt_25808	0.890866	3867.25
Rwt_17557	0.891068	3868.13
Rwt_31511	0.891299	3869.13
Rwt_5389	0.899619	3905.25
Rwt_20130	0.902059	3915.84
Rwt_21772	0.903192	3920.75
Rwt_10430	0.905232	3929.61
Rwt_15548	0.905259	3929.73
Rwt_6904	0.906411	3934.73
Rwt_21815	0.906667	3935.84
Rwt_19317	0.906769	3936.28
Rwt_7018	0.908442	3943.55
Rwt_7923	0.913988	3967.62
Rwt_22835	0.914349	3969.19
Rwt_2301	0.914741	3970.89
Rwt_19745	0.916266	3977.51
Rwt_24790	0.917859	3984.43
Rwt_19731	0.920615	3996.39
Rwt_25822	0.924352	4012.61
Rwt_7557	0.925075	4015.75
Rwt_5301	0.925874	4019.22
Rwt_7569	0.926759	4023.06
Rwt_19521	0.928686	4031.42
Rwt_30259	0.929823	4036.36
Rwt_8394	0.930003	4037.14
Rwt_35576	0.935427	4060.69
Rwt_18380	0.936098	4063.6
Rwt_17196	0.936566	4065.63
Rwt_22098	0.936927	4067.2
Rwt_31601	0.937859	4071.24
Rwt_18055	0.939367	4077.79
Rwt_23931	0.939597	4078.79
Rwt_13775	0.941986	4089.16
Rwt_5900	0.943415	4095.36
Rwt_26141	0.943842	4097.22
Rwt_23756	0.943854	4097.27
Rwt_9032	0.945296	4103.53
Rwt_22701	0.94654	4108.93
Rwt_11290	0.951825	4131.87
Rwt_5295	0.956965	4154.18
Rwt_1546	0.957365	4155.92
Rwt_4759	0.960652	4170.19
Rwt_18664	0.96754	4200.09
Rwt_10170	0.968133	4202.67
Rwt_18412	0.968454	4204.06
Rwt_26271	0.971932	4219.16
Rwt_35185	0.974101	4228.57
Rwt_16293	0.974199	4229
Rwt_9560	0.975231	4233.48
Rwt_14752	0.975334	4233.92
Rwt_25209	0.981702	4261.57
Rwt_21169	0.982232	4263.87
Rwt_15717	0.982889	4266.72
Rwt_17409	0.984204	4272.43
Rwt_6294	0.984406	4273.31
Rwt_39180	0.986413	4282.02
Rwt_28477	0.986413	4282.02
Rwt_1976	0.987691	4287.57
Rwt_11510	0.987953	4288.7
Rwt_5333	0.988549	4291.29
Rwt_15587	0.989908	4297.19
Rwt_19383	0.990294	4298.86
Rwt_8309	0.990492	4299.73
Rwt_29421	0.990695	4300.61
Rwt_1688	0.992347	4307.78
Rwt_20269	0.993617	4313.29
Rwt_7287	0.994137	4315.55
Rwt_10750	0.994358	4316.51
Rwt_15475	0.994829	4318.55
Rwt_17192	0.994954	4319.09
Rwt_12686	0.995082	4319.65
Rwt_14763	0.995082	4319.65
Rwt_6586	0.995213	4320.22
Rwt_19296	0.995348	4320.8
Rwt_6597	0.99563	4322.03
Rwt_16133	0.995778	4322.67
Rwt_23290	0.995778	4322.67
Rwt_14478	0.996091	4324.03
Rwt_14401	0.996091	4324.03
Rwt_2715	0.996258	4324.75
Rwt_752	0.996258	4324.75
Rwt_20212	0.996432	4325.51
Rwt_12759	0.996432	4325.51
Rwt_19597	0.996432	4325.51
Rwt_6141	0.996432	4325.51
Rwt_17308	0.996615	4326.31
Rwt_24505	0.996615	4326.31
Rwt_10442	0.997015	4328.04
Rwt_7170	0.997236	4329
Rwt_31129	0.997236	4329
Rwt_18023	0.997477	4330.05
Rwt_18438	0.997477	4330.05
Rwt_28940	0.997477	4330.05
Rwt_18709	0.997743	4331.2
Rwt_20604	0.997743	4331.2
Rwt_15830	0.997743	4331.2
Rwt_900	0.998046	4332.52
Rwt_17131	0.998046	4332.52
Rwt_20227	0.998046	4332.52
Rwt_9770	0.998046	4332.52
Rwt_24488	0.998046	4332.52
Rwt_10854	0.998046	4332.52
Rwt_15107	0.998046	4332.52
Rwt_4394	0.998046	4332.52
Rwt_11595	0.998404	4334.07
Rwt_15073	0.998404	4334.07
Rwt_1603	0.998404	4334.07
Rwt_886	0.998404	4334.07
Rwt_13108	0.998404	4334.07
Rwt_14287	0.998404	4334.07
Rwt_15014	0.998404	4334.07
Rwt_18180	0.998404	4334.07
Rwt_21625	0.998404	4334.07
Rwt_23886	0.998404	4334.07
Rwt_26163	0.998404	4334.07
Rwt_5083	0.998404	4334.07
Rwt_10399	0.998872	4336.1
Rwt_13026	0.998872	4336.1
Rwt_15301	0.998872	4336.1
Rwt_15590	0.998872	4336.1
Rwt_15860	0.998872	4336.1
Rwt_1591	0.998872	4336.1
Rwt_24215	0.998872	4336.1
Rwt_2751	0.998872	4336.1
Rwt_29844	0.998872	4336.1
Rwt_3314	0.998872	4336.1
Rwt_33808	0.998872	4336.1
Rwt_45597	0.998872	4336.1
Rwt_48990	0.998872	4336.1
Rwt_7140	0.998872	4336.1
Rwt_12224	0.998872	4336.1
Rwt_13963	0.998872	4336.1
Rwt_16473	0.998872	4336.1
Rwt_19616	0.998872	4336.1
Rwt_22611	0.998872	4336.1
Rwt_25460	0.998872	4336.1
Rwt_13842	0.998872	4336.1
Rwt_19248	0.998872	4336.1
Rwt_22872	0.998872	4336.1
Rwt_3220	0.998872	4336.1
Rwt_4741	0.998872	4336.1
Rwt_10016	1	4341
Rwt_10018	1	4341
Rwt_10028	1	4341
Rwt_10037	1	4341
Rwt_10056	1	4341
Rwt_10057	1	4341
Rwt_10077	1	4341
Rwt_10084	1	4341
Rwt_1009	1	4341
Rwt_10104	1	4341
Rwt_10117	1	4341
Rwt_10127	1	4341
Rwt_10144	1	4341
Rwt_10169	1	4341
Rwt_10173	1	4341
Rwt_10174	1	4341
Rwt_10180	1	4341
Rwt_10188	1	4341
Rwt_10193	1	4341
Rwt_10203	1	4341
Rwt_10215	1	4341
Rwt_10218	1	4341
Rwt_10224	1	4341
Rwt_10233	1	4341
Rwt_10246	1	4341
Rwt_10265	1	4341
Rwt_10266	1	4341
Rwt_10276	1	4341
Rwt_10283	1	4341
Rwt_10299	1	4341
Rwt_10310	1	4341
Rwt_10312	1	4341
Rwt_10315	1	4341
Rwt_1032	1	4341
Rwt_10329	1	4341
Rwt_10335	1	4341
Rwt_10341	1	4341
Rwt_10352	1	4341
Rwt_10357	1	4341
Rwt_10367	1	4341
Rwt_1038	1	4341
Rwt_10383	1	4341
Rwt_1041	1	4341
Rwt_10417	1	4341
Rwt_1043	1	4341
Rwt_10432	1	4341
Rwt_10446	1	4341
Rwt_10458	1	4341
Rwt_10463	1	4341
Rwt_10466	1	4341
Rwt_10467	1	4341
Rwt_10469	1	4341
Rwt_10489	1	4341
Rwt_10491	1	4341
Rwt_10498	1	4341
Rwt_10507	1	4341
Rwt_10510	1	4341
Rwt_10524	1	4341
Rwt_10529	1	4341
Rwt_10565	1	4341
Rwt_10572	1	4341
Rwt_10573	1	4341
Rwt_10576	1	4341
Rwt_10579	1	4341
Rwt_10581	1	4341
Rwt_10584	1	4341
Rwt_1059	1	4341
Rwt_10598	1	4341
Rwt_10602	1	4341
Rwt_10604	1	4341
Rwt_1062	1	4341
Rwt_10628	1	4341
Rwt_10634	1	4341
Rwt_10635	1	4341
Rwt_10638	1	4341
Rwt_10657	1	4341
Rwt_10659	1	4341
Rwt_10675	1	4341
Rwt_10678	1	4341
Rwt_1068	1	4341
Rwt_10695	1	4341
Rwt_10696	1	4341
Rwt_10697	1	4341
Rwt_10706	1	4341
Rwt_10710	1	4341
Rwt_10715	1	4341
Rwt_10743	1	4341
Rwt_10744	1	4341
Rwt_10762	1	4341
Rwt_10770	1	4341
Rwt_10771	1	4341
Rwt_10784	1	4341
Rwt_10799	1	4341
Rwt_10806	1	4341
Rwt_10815	1	4341
Rwt_10824	1	4341
Rwt_10836	1	4341
Rwt_10837	1	4341
Rwt_10843	1	4341
Rwt_10850	1	4341
Rwt_10852	1	4341
Rwt_10867	1	4341
Rwt_10894	1	4341
Rwt_10899	1	4341
Rwt_10907	1	4341
Rwt_10909	1	4341
Rwt_10923	1	4341
Rwt_10929	1	4341
Rwt_10946	1	4341
Rwt_10948	1	4341
Rwt_10958	1	4341
Rwt_10990	1	4341
Rwt_10996	1	4341
Rwt_11023	1	4341
Rwt_11036	1	4341
Rwt_11038	1	4341
Rwt_11046	1	4341
Rwt_11047	1	4341
Rwt_11069	1	4341
Rwt_11089	1	4341
Rwt_11098	1	4341
Rwt_11120	1	4341
Rwt_11124	1	4341
Rwt_11130	1	4341
Rwt_11134	1	4341
Rwt_1115	1	4341
Rwt_11150	1	4341
Rwt_11164	1	4341
Rwt_11175	1	4341
Rwt_11178	1	4341
Rwt_11185	1	4341
Rwt_11190	1	4341
Rwt_11191	1	4341
Rwt_11206	1	4341
Rwt_11220	1	4341
Rwt_11246	1	4341
Rwt_11247	1	4341
Rwt_11260	1	4341
Rwt_11262	1	4341
Rwt_11267	1	4341
Rwt_11279	1	4341
Rwt_11293	1	4341
Rwt_11326	1	4341
Rwt_11342	1	4341
Rwt_11344	1	4341
Rwt_11358	1	4341
Rwt_11363	1	4341
Rwt_11364	1	4341
Rwt_11366	1	4341
Rwt_11399	1	4341
Rwt_11417	1	4341
Rwt_11435	1	4341
Rwt_11455	1	4341
Rwt_1148	1	4341
Rwt_11486	1	4341
Rwt_11495	1	4341
Rwt_11505	1	4341
Rwt_11536	1	4341
Rwt_11544	1	4341
Rwt_11546	1	4341
Rwt_11561	1	4341
Rwt_11573	1	4341
Rwt_11588	1	4341
Rwt_1159	1	4341
Rwt_11618	1	4341
Rwt_11627	1	4341
Rwt_11637	1	4341
Rwt_11639	1	4341
Rwt_11647	1	4341
Rwt_11651	1	4341
Rwt_1166	1	4341
Rwt_11664	1	4341
Rwt_11666	1	4341
Rwt_11680	1	4341
Rwt_11683	1	4341
Rwt_11696	1	4341
Rwt_11707	1	4341
Rwt_11727	1	4341
Rwt_11730	1	4341
Rwt_11732	1	4341
Rwt_11736	1	4341
Rwt_11737	1	4341
Rwt_11747	1	4341
Rwt_11749	1	4341
Rwt_11755	1	4341
Rwt_11756	1	4341
Rwt_11759	1	4341
Rwt_11765	1	4341
Rwt_11772	1	4341
Rwt_1178	1	4341
Rwt_11780	1	4341
Rwt_11784	1	4341
Rwt_11793	1	4341
Rwt_11798	1	4341
Rwt_11801	1	4341
Rwt_11802	1	4341
Rwt_11807	1	4341
Rwt_11812	1	4341
Rwt_11815	1	4341
Rwt_11845	1	4341
Rwt_1186	1	4341
Rwt_11861	1	4341
Rwt_11867	1	4341
Rwt_11872	1	4341
Rwt_11890	1	4341
Rwt_11892	1	4341
Rwt_11899	1	4341
Rwt_11950	1	4341
Rwt_11957	1	4341
Rwt_11981	1	4341
Rwt_11982	1	4341
Rwt_12001	1	4341
Rwt_12006	1	4341
Rwt_12027	1	4341
Rwt_12033	1	4341
Rwt_12040	1	4341
Rwt_12045	1	4341
Rwt_12048	1	4341
Rwt_12064	1	4341
Rwt_12086	1	4341
Rwt_12093	1	4341
Rwt_12100	1	4341
Rwt_12128	1	4341
Rwt_12134	1	4341
Rwt_12169	1	4341
Rwt_12175	1	4341
Rwt_12178	1	4341
Rwt_12195	1	4341
Rwt_12202	1	4341
Rwt_12220	1	4341
Rwt_12227	1	4341
Rwt_12234	1	4341
Rwt_12236	1	4341
Rwt_12255	1	4341
Rwt_12263	1	4341
Rwt_12281	1	4341
Rwt_12291	1	4341
Rwt_12292	1	4341
Rwt_12294	1	4341
Rwt_12296	1	4341
Rwt_12303	1	4341
Rwt_12307	1	4341
Rwt_12349	1	4341
Rwt_12350	1	4341
Rwt_12362	1	4341
Rwt_12366	1	4341
Rwt_12381	1	4341
Rwt_12397	1	4341
Rwt_12398	1	4341
Rwt_12401	1	4341
Rwt_12417	1	4341
Rwt_12444	1	4341
Rwt_12450	1	4341
Rwt_12452	1	4341
Rwt_12462	1	4341
Rwt_12473	1	4341
Rwt_12474	1	4341
Rwt_12483	1	4341
Rwt_12495	1	4341
Rwt_12498	1	4341
Rwt_12505	1	4341
Rwt_12506	1	4341
Rwt_12517	1	4341
Rwt_12521	1	4341
Rwt_12527	1	4341
Rwt_12529	1	4341
Rwt_1254	1	4341
Rwt_1255	1	4341
Rwt_12556	1	4341
Rwt_12559	1	4341
Rwt_12571	1	4341
Rwt_12577	1	4341
Rwt_12596	1	4341
Rwt_12598	1	4341
Rwt_12604	1	4341
Rwt_12616	1	4341
Rwt_12617	1	4341
Rwt_12629	1	4341
Rwt_12634	1	4341
Rwt_12653	1	4341
Rwt_12680	1	4341
Rwt_12706	1	4341
Rwt_12709	1	4341
Rwt_12710	1	4341
Rwt_12721	1	4341
Rwt_12722	1	4341
Rwt_12724	1	4341
Rwt_12727	1	4341
Rwt_12731	1	4341
Rwt_12746	1	4341
Rwt_12747	1	4341
Rwt_12755	1	4341
Rwt_12762	1	4341
Rwt_12781	1	4341
Rwt_12784	1	4341
Rwt_12785	1	4341
Rwt_12789	1	4341
Rwt_12799	1	4341
Rwt_12800	1	4341
Rwt_12809	1	4341
[truncated: 2,562 more rows]
