# Supplementary material for: Comparative transcriptomics identifies patterns of selection in roses
Source: BMC Plant Biol. 2018 Dec 22;18:371. doi: 10.1186/s12870-018-1585-x (PMC6303930; doi:10.1186/s12870-018-1585-x)
Supplement: Supplementary file 9 — Table S7. GO annotation for the 409 positively selected genes. (XLSX 22 kb) [file 12870_2018_1585_MOESM9_ESM.xlsx]

## Sheet: 409GOID
GO annotation for the 409 positively selected genes
ID	GOID
Rwt_745	GO:0004842	GO:0016567
Rwt_459
Rwt_10347
Rwt_2507	GO:0000963	GO:0005739	GO:0009507	GO:0016554	GO:0080156	GO:0035435
Rwt_26439	GO:0005315	GO:0005524	GO:0005774	GO:0006200	GO:0015415
Rwt_6428
Rwt_3584
Rwt_4525
Rwt_983	GO:0003676	GO:0005524	GO:0008026
Rwt_6089	GO:0004252	GO:0006508
Rwt_8419	GO:0006281	GO:0006355	GO:0031011
Rwt_4057	GO:0003676	GO:0005524	GO:0008026
Rwt_1333	GO:0009941	GO:0009987	GO:0016020	GO:0016817
Rwt_1522
Rwt_23555
Rwt_23484	GO:0004722	GO:0008152
Rwt_28425	GO:0005743	GO:0006839	GO:0016021	GO:0055085		GO:0055085
Rwt_7628	GO:0005524	GO:0006200	GO:0008559	GO:0009941	GO:0016021
Rwt_2003	GO:0097159	GO:1901363				GO:0034976	GO:0042542	GO:0051510
Rwt_17408	GO:0000741	GO:0006457	GO:0009408	GO:0009560	GO:0009644
Rwt_17468	GO:0008270	GO:0016874
Rwt_22965	GO:0000139	GO:0006486	GO:0008375			GO:0006612	GO:0009617	GO:0009862	GO:0009867	GO:0010310	GO:0010363	GO:0031348
Rwt_16557	GO:0000165	GO:0004707	GO:0005524	GO:0006355	GO:0006468	GO:0032040	GO:0080008
Rwt_4702	GO:0000166	GO:0000398	GO:0006364	GO:0006606	GO:0009220
Rwt_4751	GO:0004672	GO:0016310
Rwt_10689
Rwt_5656						GO:0016021	GO:0030163	GO:0051301
Rwt_4985	GO:0004222	GO:0005524	GO:0006508	GO:0008270	GO:0008568
Rwt_8614
Rwt_2072
Rwt_9586	GO:0000166	GO:0004672	GO:0006464	GO:0016310
Rwt_5065
Rwt_516
Rwt_3889						GO:0006312	GO:0006406	GO:0008270	GO:0009640	GO:0009793	GO:0009845	GO:0009909
Rwt_13582	GO:0000085	GO:0000741	GO:0003676	GO:0005634	GO:0005829
Rwt_5415
Rwt_3855	GO:0004008	GO:0005507	GO:0005524	GO:0016021	GO:0060003
Rwt_762
Rwt_6336	GO:0004252	GO:0006508	GO:0042802	GO:0043086		GO:0009570	GO:0016310	GO:0030955	GO:0046686
Rwt_9642	GO:0000287	GO:0004743	GO:0005524	GO:0006096	GO:0006629
Rwt_4375
Rwt_4837	GO:0016020
Rwt_13508	GO:0044238	GO:0044248	GO:0044763	GO:0050896	GO:1901575
Rwt_25450	GO:0005789	GO:0006506	GO:0008484	GO:0016740
Rwt_4808
Rwt_11161	GO:0006351
Rwt_2461
Rwt_22945	GO:0009058	GO:0016740
Rwt_27886
Rwt_8016
Rwt_26208	GO:0005634	GO:0009785	GO:0010161
Rwt_2676
Rwt_1540
Rwt_17669
Rwt_21516
Rwt_2932
Rwt_16008	GO:0016301	GO:0016310
Rwt_9005	GO:0008168	GO:0008270	GO:0032259
Rwt_16042
Rwt_20383	GO:0005634	GO:0005759	GO:0030488	GO:0052906
Rwt_12182	GO:0005315	GO:0009536	GO:0015706	GO:0016021	GO:0055085
Rwt_11144	GO:0000162	GO:0004048	GO:0006486	GO:0009570		GO:0015185	GO:0015189	GO:0015808	GO:0015809	GO:0015812	GO:0015813	GO:0015819
Rwt_13631	GO:0003333	GO:0005313	GO:0005739	GO:0015180	GO:0015181
Rwt_6409	GO:0005524	GO:0006200	GO:0015416	GO:0016020
Rwt_1414	GO:0003824
Rwt_5857	GO:0044707	GO:0044763	GO:0048856	GO:0050794
Rwt_20513	GO:0003677	GO:0006355
Rwt_10620	GO:0044238	GO:0044249	GO:1901576			GO:0005886	GO:0006096	GO:0006511	GO:0006623	GO:0006833	GO:0006863	GO:0006972
Rwt_31545	GO:0000902	GO:0005525	GO:0005783	GO:0005794	GO:0005829
Rwt_19651	GO:0008270	GO:0016491	GO:0055114
Rwt_23842
Rwt_22644	GO:0007165	GO:0008270	GO:0035091
Rwt_26380
Rwt_22236	GO:0016020	GO:0016192
Rwt_6495	GO:0004561	GO:0005773
Rwt_26182	GO:0000166	GO:0005829	GO:0008270	GO:0016491	GO:0055114
Rwt_22978	GO:0005576					GO:0008284	GO:0030127	GO:0080119
Rwt_6275	GO:0005215	GO:0006487	GO:0006886	GO:0006888	GO:0008270
Rwt_6801
Rwt_13874	GO:0006520	GO:0016831	GO:0030170
Rwt_8329	GO:0003676	GO:0005524	GO:0008026	GO:0019048
Rwt_1881						GO:0016166	GO:0016705	GO:0046777	GO:0055114
Rwt_11592	GO:0009534	GO:0009941	GO:0010155	GO:0016117	GO:0016120
Rwt_15185	GO:0004506	GO:0016021	GO:0050660	GO:0055114		GO:0009584	GO:0009585	GO:0010155	GO:0016020	GO:0016246	GO:0017006	GO:0018106
Rwt_3011	GO:0000155	GO:0000160	GO:0005524	GO:0006346	GO:0008020	GO:0050321
Rwt_14885	GO:0004674	GO:0005524	GO:0005829	GO:0006468	GO:0009933
Rwt_33207
Rwt_18297
Rwt_19608	GO:0006633	GO:0009507	GO:0045300	GO:0046914	GO:0055114
Rwt_19657
Rwt_15251	GO:0004637	GO:0005524	GO:0009113	GO:0046872
Rwt_9737	GO:0005524					GO:0005938	GO:0006184	GO:0009504	GO:0009506	GO:0010152	GO:0042732
Rwt_8657	GO:0000266	GO:0003924	GO:0005525	GO:0005739	GO:0005886
Rwt_640						GO:0006261	GO:0006275	GO:0006298	GO:0006306	GO:0006342	GO:0009408	GO:0009507
Rwt_12491	GO:0000278	GO:0000724	GO:0004518	GO:0005524	GO:0005739
Rwt_18326	GO:0004739	GO:0006096	GO:0043231	GO:0055114
Rwt_3440	GO:0005975	GO:0008184	GO:0030170
Rwt_8764
Rwt_3056
Rwt_21901	GO:0006457	GO:0031072	GO:0051082
Rwt_16928	GO:0003700	GO:0006355	GO:0043565
Rwt_7935	GO:0009617	GO:0009627	GO:0009697	GO:0031348
Rwt_34447	GO:0003333	GO:0015171	GO:0016021
Rwt_32807	GO:0003677	GO:0004386	GO:0005524	GO:0008270
Rwt_1929	GO:0008152	GO:0016853	GO:0044763	GO:0050896	GO:0065007	GO:0007010	GO:0009507	GO:0010498	GO:0048312
Rwt_1242	GO:0003743	GO:0005829	GO:0005886	GO:0006094	GO:0006413
Rwt_2107
Rwt_1799
Rwt_21275
Rwt_2528
Rwt_2018						GO:0005886	GO:0006950	GO:0009306	GO:0009507	GO:0009686	GO:0009845	GO:0016442
Rwt_2491	GO:0003676	GO:0005618	GO:0005635	GO:0005783	GO:0005829
Rwt_15184	GO:0009507	GO:0009658
Rwt_5052	GO:0009536	GO:0043572				GO:0009409	GO:0009570	GO:0009579	GO:0009941	GO:0010319	GO:0042803	GO:0052837
Rwt_21412	GO:0005739	GO:0005829	GO:0006974	GO:0008270	GO:0009228	GO:0018106	GO:0023014	GO:0051740
Rwt_7533	GO:0000155	GO:0005524	GO:0005783	GO:0010105	GO:0016020
Rwt_26978
Rwt_13745	GO:0009507
Rwt_23519
Rwt_23820						GO:0009909	GO:0009933	GO:0010162	GO:0010182	GO:0010228	GO:0016567	GO:0019915
Rwt_2278	GO:0005886	GO:0009506	GO:0009640	GO:0009793	GO:0009845
Rwt_20984	GO:0006281	GO:0007059	GO:0007127	GO:0016779	GO:0051276
Rwt_11724
Rwt_4981	GO:0004672	GO:0016310
Rwt_2316	GO:0000166	GO:0015630	GO:0043234	GO:0044430
Rwt_16776	GO:0016021	GO:0055085
Rwt_2176
Rwt_7500	GO:0005618	GO:0005975	GO:0008422
Rwt_12655	GO:0003676	GO:0008270
Rwt_12553
Rwt_11457
Rwt_23518	GO:0010197
Rwt_25359
Rwt_20185
Rwt_25558
Rwt_18384
Rwt_29124
Rwt_20714
Rwt_16011	GO:0004650	GO:0005576	GO:0005774	GO:0005975
Rwt_21485	GO:0030154					GO:0008565	GO:0009410	GO:0048522
Rwt_15212	GO:0000278	GO:0005634	GO:0005829	GO:0006396	GO:0006606	GO:0009220	GO:0009570	GO:0016597
Rwt_17765	GO:0004070	GO:0005829	GO:0006164	GO:0006207	GO:0006520
Rwt_16231	GO:0005524	GO:0017111
Rwt_8362	GO:0005794	GO:0008168	GO:0032259
Rwt_18958	GO:0008152	GO:0016020	GO:0016757
Rwt_34295
Rwt_24279	GO:0005634
Rwt_1116	GO:0003676	GO:0005524	GO:0008026
Rwt_13370	GO:0000234	GO:0006656	GO:0032259
Rwt_9011	GO:0005829
Rwt_1694
Rwt_2008	GO:0046872
Rwt_13353
Rwt_38166	GO:0005507	GO:0008152	GO:0008270	GO:0016787
Rwt_4033						GO:0050662
Rwt_18947	GO:0005829	GO:0008446	GO:0009826	GO:0019673	GO:0042351
Rwt_16069	GO:0008152	GO:0016758
Rwt_18778
Rwt_22891	GO:0009058	GO:0016844
Rwt_787
Rwt_23400	GO:0005886	GO:0006807	GO:0047427
Rwt_25779
Rwt_23091						GO:0046872
Rwt_6372	GO:0003676	GO:0008168	GO:0016070	GO:0032259	GO:0044763
Rwt_17284
Rwt_10974
Rwt_14908	GO:0004827	GO:0005524	GO:0005737	GO:0006433
Rwt_3507	GO:0005975	GO:0044237	GO:0050379	GO:0050662
Rwt_21834	GO:0030148	GO:0045140
Rwt_16342	GO:0046872
Rwt_25533	GO:0005741	GO:0055085
Rwt_18721
Rwt_4194	GO:0008152	GO:0009536	GO:0016787
Rwt_16039	GO:0009011	GO:0009250
Rwt_7461	GO:0004553	GO:0008152	GO:0009506	GO:0009744	GO:0009750
Rwt_16142	GO:0005515	GO:0043231				GO:0008017	GO:0008270
Rwt_1877	GO:0003777	GO:0005524	GO:0005871	GO:0005874	GO:0007018	GO:0009737	GO:0009750	GO:0015979	GO:0030388	GO:0042132
Rwt_17665	GO:0005634	GO:0005829	GO:0005983	GO:0005986	GO:0006000
Rwt_5885	GO:0009058	GO:0016070	GO:0016779
Rwt_14769	GO:0004693	GO:0004713	GO:0005524	GO:0006468	GO:0045727
Rwt_2291						GO:0060003
Rwt_15374	GO:0004008	GO:0005507	GO:0005524	GO:0010273	GO:0016021
Rwt_16147
Rwt_8915
Rwt_17086	GO:0015979
Rwt_2022	GO:0004674	GO:0005524	GO:0006468	GO:0016021
Rwt_11274	GO:0010181	GO:0052852	GO:0052853	GO:0052854	GO:0055114	GO:0070588
Rwt_2399	GO:0005388	GO:0005516	GO:0005524	GO:0016021	GO:0046872
Rwt_10302
Rwt_3237
Rwt_5879
Rwt_1374
Rwt_9204
Rwt_27120	GO:0005829					GO:0006228	GO:0006241	GO:0008270	GO:0009507
Rwt_20217	GO:0004550	GO:0005524	GO:0005739	GO:0006165	GO:0006183
Rwt_17421
Rwt_6358	GO:0006950	GO:0009628	GO:0016787	GO:0097159	GO:1901363
Rwt_6925						GO:0022900	GO:0046872	GO:0070469
Rwt_19607	GO:0005740	GO:0007585	GO:0009916	GO:0010230	GO:0016021
Rwt_26763	GO:0030795	GO:0032259
Rwt_637
Rwt_24490	GO:0005215	GO:0005622	GO:0006810	GO:0019344
Rwt_11409						GO:0016740
Rwt_2156	GO:0003677	GO:0004386	GO:0005524	GO:0006281	GO:0010332
Rwt_10020	GO:0008152	GO:0016597
Rwt_19611
Rwt_31275	GO:0005742	GO:0005743	GO:0022626	GO:0045040	GO:0046872
Rwt_4186	GO:0016874					GO:0080130
Rwt_17709	GO:0004069	GO:0009507	GO:0016847	GO:0030170	GO:0042218
Rwt_2071
Rwt_804						GO:0010227	GO:0010229	GO:0015824	GO:2000037
Rwt_10543	GO:0000187	GO:0004674	GO:0004708	GO:0005524	GO:0009814
Rwt_7307	GO:0016020
Rwt_27631	GO:0008270
Rwt_3384	GO:0016787
Rwt_3716	GO:0000186	GO:0004709	GO:0005524	GO:0016021
Rwt_9446
Rwt_1012
Rwt_13793
Rwt_1629						GO:0006355	GO:0008270	GO:0009910	GO:0016310	GO:0042803	GO:0046982
Rwt_10789	GO:0000166	GO:0003677	GO:0003700	GO:0004672	GO:0005622
Rwt_20712
Rwt_717
Rwt_13871	GO:0004479	GO:0006413	GO:0008864	GO:0009152	GO:0071951
Rwt_1114	GO:0005524	GO:0006200	GO:0016021	GO:0042626	GO:0055085	GO:0008017
Rwt_2558	GO:0003777	GO:0005524	GO:0005871	GO:0005874	GO:0007018	GO:0009432
Rwt_16135	GO:0003697	GO:0005524	GO:0006281	GO:0006310	GO:0008094
Rwt_12230	GO:0005618	GO:0005730
Rwt_12314	GO:0005794	GO:0006464	GO:0016757	GO:0034645
Rwt_566	GO:0004842	GO:0016567
Rwt_3164	GO:0005198	GO:0006886	GO:0016192	GO:0016905	GO:0030117
Rwt_31889	GO:0006511
Rwt_4660
Rwt_7011
Rwt_1024	GO:0004674	GO:0005524	GO:0006468			GO:0007264	GO:0009504	GO:0015031	GO:0016192	GO:0016787	GO:0019932
Rwt_29629	GO:0000910	GO:0005525	GO:0005768	GO:0005829	GO:0005886	GO:0016207	GO:0047077	GO:0055114
Rwt_9865	GO:0009698	GO:0009718	GO:0009744	GO:0010224	GO:0010584
Rwt_27315
Rwt_10471						GO:0051082
Rwt_11782	GO:0005524	GO:0006457	GO:0006508	GO:0008233	GO:0017111
Rwt_28414	GO:0004535
Rwt_12479
Rwt_18697
Rwt_17711	GO:0005743	GO:0006810	GO:0016021
Rwt_19141	GO:0005509	GO:0005544
Rwt_17836	GO:0003841	GO:0005783	GO:0006655			GO:0042631
Rwt_24401	GO:0000413	GO:0003755	GO:0006457	GO:0009535	GO:0009543
Rwt_19197	GO:0016747
Rwt_17397
Rwt_1022	GO:0042578					GO:0008017
Rwt_3290	GO:0003777	GO:0005524	GO:0005871	GO:0005874	GO:0007018
Rwt_1387	GO:0003844	GO:0004553	GO:0005978	GO:0043169
Rwt_7952	GO:0004674	GO:0004715	GO:0005524	GO:0005886	GO:0006468
Rwt_3630
Rwt_19171
Rwt_32376	GO:0046872
Rwt_17353
Rwt_9702
Rwt_13408	GO:0005488	GO:0008168	GO:0016571	GO:0043229
Rwt_5521	GO:0004143	GO:0007205	GO:0016310			GO:0005952	GO:0006470	GO:0008287	GO:0008603	GO:0046872
Rwt_2055	GO:0001932	GO:0004692	GO:0004722	GO:0005524	GO:0005886
Rwt_1244
Rwt_5976	GO:0008270	GO:0009793	GO:0016874			GO:0030554	GO:0055085
Rwt_6017	GO:0005247	GO:0005794	GO:0006821	GO:0009507	GO:0016021
Rwt_7164
Rwt_6224	GO:0097159	GO:1901363
Rwt_26572
Rwt_24801
Rwt_22457	GO:0005737	GO:0006221	GO:0008652	GO:0016310	GO:0033862
Rwt_24437
Rwt_16064	GO:0000151	GO:0004842	GO:0008270	GO:0016567
Rwt_23576	GO:0003676	GO:0005524	GO:0008026
Rwt_13722	GO:0008270
Rwt_28058						GO:0017111
Rwt_7294	GO:0005524	GO:0009507	GO:0015979	GO:0015995	GO:0016851
Rwt_21476
Rwt_10186	GO:0032501	GO:0044699	GO:0048856
Rwt_18148	GO:0006855	GO:0015238	GO:0015297	GO:0016020		GO:0045892	GO:0055114
Rwt_32686	GO:0005737	GO:0005886	GO:0009506	GO:0010181	GO:0016491
Rwt_14984	GO:0005622	GO:0006396
Rwt_11605	GO:0003676	GO:0008270
Rwt_32130
Rwt_23505
Rwt_13330						GO:0009640
Rwt_13637	GO:0003700	GO:0004871	GO:0005829	GO:0006355	GO:0007165
Rwt_23700	GO:0010222
Rwt_19134	GO:0004407	GO:0005634				GO:0006862	GO:0006888	GO:0006944	GO:0009506	GO:0009556	GO:0009870	GO:0009965
Rwt_567	GO:0000148	GO:0003843	GO:0005794	GO:0006075	GO:0006612
Rwt_25149
Rwt_25600	GO:0005886	GO:0008643	GO:0016021
Rwt_23514
Rwt_3370	GO:0000166	GO:0015630	GO:0043234	GO:0044430	GO:0044763
Rwt_10655	GO:0000166	GO:0003676
Rwt_14537
Rwt_2554
Rwt_25207	GO:0044237	GO:0045552	GO:0050662	GO:0055114
Rwt_3268	GO:0003676	GO:0004534	GO:0005634	GO:0006139	GO:0008270	GO:0055114	GO:0070814
Rwt_16880	GO:0000103	GO:0004020	GO:0005524	GO:0016310	GO:0032440
Rwt_31906
Rwt_26329						GO:0006265	GO:0009507
Rwt_7821	GO:0003677	GO:0003918	GO:0005524	GO:0005694	GO:0005739
Rwt_2853
Rwt_7788	GO:0003824
Rwt_1228
Rwt_944						GO:0005886	GO:0006457	GO:0006952	GO:0009414	GO:0009651	GO:0009908	GO:0010286
Rwt_5172	GO:0005524	GO:0005618	GO:0005730	GO:0005739	GO:0005829
Rwt_10009	GO:0016021	GO:0016174	GO:0055114			GO:0016301	GO:0016310
Rwt_13747	GO:0005509	GO:0008728	GO:0008893	GO:0009507	GO:0015969	GO:0016165	GO:0031408	GO:0055114	GO:0080086
Rwt_55872	GO:0005506	GO:0009536	GO:0009555	GO:0009620	GO:0009901
Rwt_25555
Rwt_11827
Rwt_33108	GO:0000902	GO:0005885	GO:0034314
Rwt_26979	GO:0004553	GO:0005975
Rwt_15294	GO:0006855	GO:0015238	GO:0015297	GO:0016020
Rwt_28337	GO:0000413	GO:0003755	GO:0006457	GO:0009507	GO:0031977
Rwt_1581
Rwt_25574
Rwt_29469
Rwt_28631	GO:0005198	GO:0009535	GO:0009765	GO:0030076	GO:0046872
Rwt_9869	GO:0004674	GO:0005524	GO:0006468	GO:0030247
Rwt_8008	GO:0006351
Rwt_31225						GO:0009965	GO:0010027	GO:0010103	GO:0010207	GO:0030154	GO:0035304	GO:0042793
Rwt_4436	GO:0006364	GO:0006399	GO:0009507	GO:0009508	GO:0009902	GO:0042542	GO:0042631	GO:0055114
Rwt_32767	GO:0004602	GO:0005829	GO:0005886	GO:0009407	GO:0009738
Rwt_811	GO:0007165	GO:0008104	GO:0009506	GO:0009507	GO:0035091
Rwt_3915
Rwt_12687	GO:0004672	GO:0005524	GO:0005886	GO:0006468	GO:0016021	GO:0006812	GO:0009963	GO:0010363	GO:0015662	GO:0015914	GO:0016021	GO:0019829
Rwt_1832	GO:0000287	GO:0004012	GO:0005524	GO:0005886	GO:0006612
Rwt_1391	GO:0004221	GO:0006511	GO:0008234
Rwt_6363	GO:0009570	GO:0080041	GO:0080042
Rwt_32975
Rwt_8421	GO:0016020	GO:0016491	GO:0022857	GO:0044464	GO:0044765
Rwt_12780	GO:0004252	GO:0006508	GO:0009535
Rwt_16586	GO:0005737	GO:0008469	GO:0034969
Rwt_27722
Rwt_38018
Rwt_7232	GO:0004575	GO:0009693	GO:0033926
Rwt_32557	GO:0004721
Rwt_22384	GO:0000139	GO:0005338	GO:0005886	GO:0015780	GO:0016021
Rwt_10525
Rwt_25612	GO:0003677
Rwt_11353	GO:0006782	GO:0008883	GO:0050661	GO:0055114		GO:0009867	GO:0009938	GO:0010187	GO:0010218	GO:0010233	GO:0042176	GO:0042538
Rwt_8214	GO:0006355	GO:0006808	GO:0009723	GO:0009737	GO:0009863
Rwt_14479
Rwt_7063	GO:0008271	GO:0008272	GO:0016021	GO:0055085
Rwt_3029
Rwt_864
Rwt_20717	GO:0009941					GO:0009416	GO:0009610	GO:0009703	GO:0020037	GO:0030151	GO:0042128	GO:0043546
Rwt_5545	GO:0005506	GO:0005773	GO:0005886	GO:0006809	GO:0009055
Rwt_11753	GO:0008757	GO:0009507	GO:0009793	GO:0016607	GO:0080009
Rwt_4806
Rwt_20423	GO:0006508	GO:0008233
Rwt_10128	GO:0003677	GO:0006950
Rwt_16615	GO:0004674	GO:0004715	GO:0005524	GO:0006468
Rwt_8407	GO:0016070	GO:0032502	GO:0044699
Rwt_2444	GO:0016758
Rwt_3955
Rwt_10200	GO:0017111					GO:0006414	GO:0009570	GO:0010468	GO:0031425
Rwt_8588	GO:0000302	GO:0003746	GO:0003924	GO:0005525	GO:0006184
Rwt_1319
Rwt_2307	GO:0000166	GO:0006259	GO:0008026
Rwt_7806
Rwt_6719	GO:0004674	GO:0005524	GO:0006468
Rwt_26864						GO:0016049	GO:0045010	GO:0045595	GO:0048589	GO:0048765	GO:0071555
Rwt_865	GO:0005886	GO:0007155	GO:0009506	GO:0010014	GO:0010090
Rwt_2987
Rwt_7229	GO:0005509	GO:0016021	GO:0055085
Rwt_9055	GO:0008253
Rwt_22909	GO:0004656	GO:0005506	GO:0031418	GO:0055114
Rwt_1669						GO:0051607
Rwt_27342	GO:0005525	GO:0005622	GO:0007131	GO:0007264	GO:0009691
Rwt_13154	GO:0005739	GO:0030554				GO:0019243	GO:2001289
Rwt_19797	GO:0005524	GO:0005739	GO:0009029	GO:0009245	GO:0016020
Rwt_367
Rwt_6903	GO:0006355
Rwt_15750	GO:0004439	GO:0005783	GO:0032957	GO:0046855
Rwt_964	GO:0008152	GO:0016020	GO:0016772
Rwt_9318	GO:0003676	GO:0005524	GO:0008026
Rwt_10817	GO:0003677	GO:0050794	GO:1901700
Rwt_15075
Rwt_7718
Rwt_12451
Rwt_7214
Rwt_11997						GO:0006346	GO:0006944	GO:0007267	GO:0009556	GO:0009616	GO:0010267	GO:0031048
Rwt_620	GO:0000148	GO:0000226	GO:0000911	GO:0003843	GO:0006075
Rwt_25014
Rwt_5406	GO:0009987
Rwt_21401	GO:0004674	GO:0005524	GO:0006468
Rwt_2672
Rwt_8041	GO:0005509	GO:0005886	GO:0006896	GO:0009940	GO:0017119
Rwt_14656	GO:0045454	GO:0047134	GO:0055114
Rwt_14063	GO:0005524	GO:0006635	GO:0008568	GO:0016558
Rwt_4655
Rwt_19853
Rwt_1599	GO:0005388	GO:0005524	GO:0016021	GO:0046872	GO:0070588	GO:0015996	GO:0016021	GO:0042626	GO:0055072	GO:0055085
Rwt_7001	GO:0000302	GO:0005524	GO:0006200	GO:0009941	GO:0010039
Rwt_21765
Rwt_6679
Rwt_3174	GO:0003923	GO:0016255	GO:0042732	GO:0042765
Rwt_15248	GO:0016905
Rwt_6002						GO:0009664	GO:0010303	GO:0015996	GO:0016556	GO:0019252	GO:0019288	GO:0019761
Rwt_3924	GO:0000023	GO:0004556	GO:0005983	GO:0006098	GO:0009570
Rwt_5091	GO:0000162	GO:0004049
Rwt_9372
Rwt_28874	GO:0000049	GO:0004812	GO:0009507
Rwt_3654	GO:0051014	GO:0051015	GO:0051017			GO:0009507
Rwt_28578	GO:0005618	GO:0005747	GO:0005773	GO:0005886	GO:0006950
Rwt_9839	GO:0016787
Rwt_38432
