# Supplementary material for: Comparative transcriptomics identifies patterns of selection in roses
Source: BMC Plant Biol. 2018 Dec 22;18:371. doi: 10.1186/s12870-018-1585-x (PMC6303930; doi:10.1186/s12870-018-1585-x)
Supplement: Supplementary file 10 — Table S8. Detailed annotation and expression levels for the nine positively selected genes with significant GO-enrichment. (XLSX 15 kb) [file 12870_2018_1585_MOESM10_ESM.xlsx]

## Sheet: annotation
Detailed annotation and expression levels for the nine positively selected genes with significant GO-enrichment
function description				Arabidopsis information
ID	ref_seq	description	Potential Arabidopsis ortholog	Gene Name	GOTERM_BP_DIRECT	GOTERM_CC_DIRECT	GOTERM_MF_DIRECT	INTERPRO	KEGG_PATHWAY	PIR_SUPERFAMILY	SMART	UP_KEYWORDS	UP_SEQ_FEATURE
Rwt_19608	XP_004302183	acyl-[acyl-carrier-protein] desaturase, chloroplastic-like(LOC101295634)	AT3g02630	Plant stearoyl-acyl-carrier-protein desaturase family protein(AT3G02630)	GO:0006631~fatty acid metabolic process,GO:0006633~fatty acid biosynthetic process,GO:0055114~oxidation-reduction process,	GO:0009507~chloroplast,GO:0009570~chloroplast stroma,	GO:0045300~acyl-[acyl-carrier-protein] desaturase activity,GO:0046872~metal ion binding,	IPR005067:Fatty acid desaturase, type 2,IPR009078:Ferritin-like superfamily,IPR012348:Ribonucleotide reductase-related,	ath00061:Fatty acid biosynthesis,ath01040:Biosynthesis of unsaturated fatty acids,ath01212:Fatty acid metabolism,	PIRSF000346:Delta-9 acyl-ACP desaturase,		Chloroplast,Complete proteome,Fatty acid biosynthesis,Fatty acid metabolism,Iron,Lipid biosynthesis,Lipid metabolism,Metal-binding,Oxidoreductase,Plastid,Reference proteome,Transit peptide,
Rwt_20984	XP_004298590	DNA polymerase lambda-like(LOC101307784)	at1g10520	DNA polymerase lambda (POLL)(Pol{lambda})	GO:0006289~nucleotide-excision repair,GO:0006302~double-strand break repair,GO:0006303~double-strand break repair via nonhomologous end joining,GO:0010224~response to UV-B,	GO:0005634~nucleus,	GO:0003677~DNA binding,GO:0003887~DNA-directed DNA polymerase activity,	IPR001357:BRCT domain,IPR002008:DNA polymerase, family X, beta-like,IPR002054:DNA-directed DNA polymerase X,IPR010996:DNA polymerase beta-like, N-terminal domain,IPR018944:DNA polymerase lambda, fingers domain,IPR019843:DNA polymerase family X, binding site,IPR022312:DNA polymerase family X,IPR027421:DNA polymerase family X lyase domain,	ath03410:Base excision repair,ath03450:Non-homologous end-joining,		SM00483:POLXc,	Complete proteome,DNA damage,DNA repair,DNA replication,DNA synthesis,DNA-binding,DNA-directed DNA polymerase,Lyase,Manganese,Metal-binding,Nucleotidyltransferase,Nucleus,Reference proteome,Transferase,
Rwt_18384	XP_004288112	protein SLOW GREEN 1, chloroplastic(LOC101294595)	at4g39470	Tetratricopeptide repeat (TPR)-like superfamily protein(AT4G39470)		GO:0005634~nucleus,		IPR011990:Tetratricopeptide-like helical,IPR013026:Tetratricopeptide repeat-containing domain,IPR019734:Tetratricopeptide repeat,				Complete proteome,Reference proteome,
Rwt_18721	XP_004309787	methyl-CpG-binding domain protein 4(LOC101298191)	at3g07930	DNA glycosylase superfamily protein(AT3G07930)	GO:0006281~DNA repair,GO:0006284~base-excision repair,GO:0009314~response to radiation,	GO:0005634~nucleus,	GO:0003677~DNA binding,GO:0016787~hydrolase activity,	IPR011257:DNA glycosylase,	ath03410:Base excision repair,			Alternative splicing,Complete proteome,DNA damage,DNA repair,Hydrolase,Nucleus,Reference proteome,
Rwt_1374	XP_008388056	DNA-3-methyladenine glycosylase 2 isoform X2	at1g19480	DNA glycosylase superfamily protein(AT1G19480)	GO:0006284~base-excision repair,	GO:0005634~nucleus,	GO:0003824~catalytic activity,GO:0019104~DNA N-glycosylase activity,	IPR003265:HhH-GPD domain,IPR011257:DNA glycosylase,IPR023170:Helix-turn-helix, base-excision DNA repair, C-terminal,	ath03410:Base excision repair,		SM00478:ENDO3c,	Complete proteome,Reference proteome,
Rwt_516	XP_004295632	PREDICTED: endonuclease MutS2	at1g65070	DNA mismatch repair protein MutS, type 2(AT1G65070)	GO:0006298~mismatch repair,GO:0045910~negative regulation of DNA recombination,	GO:0005634~nucleus,	GO:0003684~damaged DNA binding,GO:0004519~endonuclease activity,GO:0005524~ATP binding,GO:0016887~ATPase activity,GO:0030983~mismatched DNA binding,	IPR000432:DNA mismatch repair protein MutS, C-terminal,IPR002625:Smr protein/MutS2 C-terminal,IPR005747:DNA mismatch repair protein MutS, type 2,IPR007696:DNA mismatch repair protein MutS, core,IPR027417:P-loop containing nucleoside triphosphate hydrolase,	ath03430:Mismatch repair,	PIRSF005814:DNA mismatch repair protein, bacterial/plant types,	SM00463:SMR,SM00533:MUTSd,SM00534:MUTSac,	Coiled coil,Complete proteome,Reference proteome,
Rwt_16135	XP_004287571	DNA repair protein recA homolog 3, mitochondrial(LOC101301521)	at2g19490	recA DNA recombination family protein(RECA2)	GO:0000730~DNA recombinase assembly,GO:0006281~DNA repair,GO:0006310~DNA recombination,GO:0006312~mitotic recombination,GO:0009432~SOS response,GO:0010212~response to ionizing radiation,GO:0042148~strand invasion,	GO:0005739~mitochondrion,	GO:0000150~recombinase activity,GO:0000400~four-way junction DNA binding,GO:0003677~DNA binding,GO:0003690~double-stranded DNA binding,GO:0003697~single-stranded DNA binding,GO:0004520~endodeoxyribonuclease activity,GO:0005524~ATP binding,GO:0008094~DNA-dependent ATPase activity,	IPR003593:AAA+ ATPase domain,IPR013765:DNA recombination and repair protein RecA,IPR020584:DNA recombination/repair protein RecA, conserved site,IPR020587:DNA recombination/repair protein RecA, monomer-monomer interface,IPR020588:DNA recombination/repair protein RecA/RadB, ATP-binding domain,IPR023400:DNA recombination and repair protein RecA, C-terminal,IPR027417:P-loop containing nucleoside tri…	ath03440:Homologous recombination,		SM00382:AAA,	ATP-binding,Complete proteome,DNA damage,DNA recombination,DNA-binding,Mitochondrion,Nucleotide-binding,Reference proteome,Transit peptide,	chain:DNA repair protein recA homolog 3, mitochondrial,nucleotide phosphate-binding region:ATP,transit peptide:Mitochondrion,
Rwt_6409	XP_004308829	ABC transporter G family member 6-like(LOC101309781)	at5g15380	domains rearranged methylase 1(DRM1)	GO:0006306~DNA methylation,GO:0006346~methylation-dependent chromatin silencing,GO:0007275~multicellular organism development,GO:0016458~gene silencing,GO:0050832~defense response to fungus,GO:0051567~histone H3-K9 methylation,	GO:0005634~nucleus,	GO:0003677~DNA binding,GO:0003886~DNA (cytosine-5-)-methyltransferase activity,	IPR015940:Ubiquitin-associated/translation elongation factor EF1B, N-terminal, eukaryote,				Complete proteome,DNA-binding,Methyltransferase,Nucleus,Reference proteome,Repeat,S-adenosyl-L-methionine,Transferase,	chain:DNA (cytosine-5)-methyltransferase DRM1,domain:UBA 1,domain:UBA 2,
Rwt_12491	XP_011462423	DNA mismatch repair protein MSH1, mitochondrial(MSH1)	at3g24320	MUTL protein homolog 1(MSH1)	GO:0000002~mitochondrial genome maintenance,GO:0000710~meiotic mismatch repair,GO:0006298~mismatch repair,GO:0007131~reciprocal meiotic recombination,GO:0009408~response to heat,GO:0009411~response to UV,GO:0032042~mitochondrial DNA metabolic process,GO:0043570~maintenance of DNA repeat elements,GO:0045910~negative regulation of DNA recombination,	GO:0000228~nuclear chromosome,GO:0005634~nucleus,GO:0005739~mitochondrion,GO:0009507~chloroplast,GO:0032300~mismatch repair complex,GO:0032301~MutSalpha complex,	GO:0000400~four-way junction DNA binding,GO:0003684~damaged DNA binding,GO:0005524~ATP binding,GO:0008094~DNA-dependent ATPase activity,GO:0030983~mismatched DNA binding,GO:0032137~guanine/thymine mispair binding,GO:0032138~single base insertion or deletion binding,	IPR000305:GIY-YIG nuclease superfamily,IPR000432:DNA mismatch repair protein MutS, C-terminal,IPR007695:DNA mismatch repair protein MutS-like, N-terminal,IPR016151:DNA mismatch repair protein MutS, N-terminal,IPR027417:P-loop containing nucleoside triphosphate hydrolase,			SM00534:MUTSac,	ATP-binding,Chloroplast,Complete proteome,DNA damage,DNA repair,DNA-binding,Mitochondrion,Nucleotide-binding,Plastid,Reference proteome,Transit peptide,

## Sheet: expression
expression counts
ID	BT11	BT3	OB11	OB3	OBsam	BTsam
Rwt_16135	17.7	27	35	40.5	531	317
Rwt_12491	26.7	29.5	42	27.5	206.3	212
Rwt_20984	33.3	66	36.3	30	206.7	301
Rwt_18384	78.3	157.5	260.7	173	392.3	255
Rwt_19608	92.7	83	161	183.5	496.7	426.7
Rwt_18721	288.3	343.5	297.7	173	388.7	438.7
Rwt_1374	529	867.5	659.7	454	1699.3	2472.3
Rwt_6409	565.7	655	103	121.5	180	131.7
Rwt_516	1693.3	2157	1661	978.5	3164.3	3539.3
