# Supplementary material for: Comparative transcriptomics identifies patterns of selection in roses
Source: BMC Plant Biol. 2018 Dec 22;18:371. doi: 10.1186/s12870-018-1585-x (PMC6303930; doi:10.1186/s12870-018-1585-x)
Supplement: Supplementary file 12 — Table S9. Detailed information for the 164 Rosa-specific genes. (XLSX 20 kb) [file 12870_2018_1585_MOESM12_ESM.xlsx]

## Sheet: annotation
Detailed information for the 164 Rosa-specific genes
ID	nr_annotation	/	enTREZ_GENE_ID	Description	ref_species
Rwt_46642	_	/	101303344	7-deoxyloganetin glucosyltransferase-like(LOC101303344)	Fragaria vesca
Rwt_21805	_	/	101311874	anthocyanidin 3-O-glucosyltransferase 5-like(LOC101311874)	Fragaria vesca
Rwt_21303	gi|764517040|ref|XP_011466387.1|	/	101313542	blue copper protein-like(LOC101313542)	Fragaria vesca
Rwt_16127	gi|470141495|ref|XP_004306466.1|	/	101311037	cyclic nucleotide-gated ion channel 1-like(LOC101311037)	Fragaria vesca
Rwt_28847	gi|764629088|ref|XP_011469395.1|	/	101290963	cysteine synthase-like(LOC101290963)	Fragaria vesca
Rwt_18308	gi|645248677|ref|XP_008230404.1|	/	101292381	cysteine proteinase inhibitor 5-like(LOC101292381)	Fragaria vesca
Rwt_10245	gi|470144291|ref|XP_004307793.1|	/	8261719	cysteine--tRNA ligase 2, cytoplasmic(LOC8261719)	Ricinus communis
Rwt_35294	_	/	101291823	cytochrome P450 71A26-like(LOC101291823)	Fragaria vesca
Rwt_17023	gi|703126266|ref|XP_010103535.1|	/	101301275	daple-like protein(LOC101301275)	Fragaria vesca
Rwt_1570	gi|470126358|ref|XP_004299155.1|	/	101296056	DDB1- and CUL4-associated factor 8(LOC101296056)	Fragaria vesca
Rwt_7973	gi|470104067|ref|XP_004288436.1|	/	101296881	DEAD-box ATP-dependent RNA helicase 53-like(LOC101296881)	Fragaria vesca
Rwt_24599	gi|764563922|ref|XP_011461671.1|	/	101303356	disease resistance protein RGA2-like(LOC101303356)	Fragaria vesca
Rwt_56649	gi|658036746|ref|XP_008353926.1|	/	101308916	disease resistance protein At4g27190-like(LOC101308916)	Fragaria vesca
Rwt_31331	gi|545704211|ref|XP_005704429.1|	/	101310797	E3 ubiquitin-protein ligase At3g02290(LOC101310797)	Fragaria vesca
Rwt_11168	gi|764509769|ref|XP_004288948.2|	/	25485787	E3 ubiquitin-protein ligase XBAT35, putative(MTR_1g476030)	Medicago truncatula
Rwt_67820	gi|727574842|ref|XP_010460042.1|	/	101295395	EIN3-binding F-box protein 2(LOC101295395)	Fragaria vesca
Rwt_13465	gi|470141300|ref|XP_004306372.1|	/	101307598	Fanconi anemia group J protein homolog(LOC101307598)	Fragaria vesca
Rwt_24628	gi|658014275|ref|XP_008342457.1|	/	103326946	FBD-associated F-box protein At4g10400-like(LOC103326946)	Prunus mume
Rwt_2943	gi|645263518|ref|XP_008237273.1|	/	101291720	F-box protein CPR30-like(LOC101291720)	Fragaria vesca
Rwt_36803	gi|764522589|ref|XP_011457608.1|	/	101298006	F-box protein At5g07610-like(LOC101298006)	Fragaria vesca
Rwt_27081	gi|470136301|ref|XP_004303933.1|	/	101302597	F-box protein CPR30-like(LOC101302597)	Fragaria vesca
Rwt_19103	gi|764565661|ref|XP_004296312.2|	/	101303699	F-box protein At5g07610-like(LOC101303699)	Fragaria vesca
Rwt_34346	_	/	101305970	F-box protein At5g49610-like(LOC101305970)	Fragaria vesca
Rwt_35586	gi|470111865|ref|XP_004292162.1|	/	101308577	F-box protein At5g07610-like(LOC101308577)	Fragaria vesca
Rwt_26124	gi|764568324|ref|XP_004296424.2|	/	101314672	F-box/FBD/LRR-repeat protein At5g56420-like(LOC101314672)	Fragaria vesca
Rwt_67972	_	/	101292931	F-box/kelch-repeat protein At3g06240-like(LOC101292931)	Fragaria vesca
Rwt_21913	gi|764514756|ref|XP_011464608.1|	/	101300041	F-box/kelch-repeat protein At3g23880-like(LOC101300041)	Fragaria vesca
Rwt_16440	gi|470120736|ref|XP_004296446.1|	/	101301313	F-box/kelch-repeat protein At3g23880-like(LOC101301313)	Fragaria vesca
Rwt_10029	gi|764591198|ref|XP_011465227.1|	/	101303835	F-box/kelch-repeat protein At3g23880-like(LOC101303835)	Fragaria vesca
Rwt_11081	gi|764602211|ref|XP_011466666.1|	/	101310454	F-box/kelch-repeat protein At3g06240-like(LOC101310454)	Fragaria vesca
Rwt_20856	gi|470121262|ref|XP_004296695.1|	/	101314361	F-box/kelch-repeat protein At3g23880-like(LOC101314361)	Fragaria vesca
Rwt_17899	_	/	103405258	F-box/kelch-repeat protein At3g23880-like(LOC103405258)	Malus domestica
Rwt_18108	_	/	101290962	F-box/LRR-repeat protein 20-like(LOC101290962)	Fragaria vesca
Rwt_22902	gi|658014275|ref|XP_008342457.1|	/	101307973	F-box/LRR-repeat protein At3g26922-like(LOC101307973)	Fragaria vesca
Rwt_16217	gi|694381262|ref|XP_009366718.1|	/	101308269	F-box/LRR-repeat protein At3g26922-like(LOC101308269)	Fragaria vesca
Rwt_46856	gi|302838109|ref|XP_002950613.1|	/	103322769	F-box/LRR-repeat protein At3g48880-like(LOC103322769)	Prunus mume
Rwt_5785	gi|658030603|ref|XP_008350747.1|	/	103936955	F-box/LRR-repeat protein At3g26922-like(LOC103936955)	Pyrus x bretschneideri
Rwt_20821	gi|470125434|ref|XP_004298707.1|	/	101310268	FRIGIDA-like protein 3(LOC101310268)	Fragaria vesca
Rwt_34600	gi|764538244|ref|XP_004292796.2|	/	101312746	GDSL esterase/lipase 1-like(LOC101312746)	Fragaria vesca
Rwt_20442	gi|764586932|ref|XP_004299774.2|	/	103443643	GDSL esterase/lipase 1-like(LOC103443643)	Malus domestica
Rwt_23665	gi|645272742|ref|XP_008241544.1|	/	105351695	histone-lysine N-methyltransferase, H3 lysine-9 specific SUVH6-like(LOC105351695)	Fragaria vesca
Rwt_50552	_	/	101306052	hydroquinone glucosyltransferase-like(LOC101306052)	Fragaria vesca
Rwt_24291	gi|470103287|ref|XP_004288073.1|	/	18766749	hypothetical protein(PRUPE_ppa002958mg)	Prunus persica
Rwt_20192	gi|764522865|ref|XP_011457648.1|	/	18771971	hypothetical protein(PRUPE_ppa004383mg)	Prunus persica
Rwt_14079	gi|470105929|ref|XP_004289330.1|	/	18789843	hypothetical protein(PRUPE_ppa006990mg)	Prunus persica
Rwt_20864	gi|764517040|ref|XP_011466387.1|	/	9617549	hypothetical protein(VOLCADRAFT_120883)	Volvox carteri f. nagariensis
Rwt_30139	gi|470114335|ref|XP_004293371.1|	/	101308257	LOB domain-containing protein 7-like(LOC101308257)	Fragaria vesca
Rwt_19604	gi|657977342|ref|XP_008380579.1|	/	101310966	mediator of RNA polymerase II transcription subunit 1(LOC101310966)	Fragaria vesca
Rwt_5734	_	/	101304449	methyltransferase-like protein 16(LOC101304449)	Fragaria vesca
Rwt_24039	gi|470131910|ref|XP_004301833.1|	/	17086788	mitochondrial carrier, adenine nucleotidetranslocator(Gasu_45710)	Galdieria sulphuraria
Rwt_1937	gi|764635902|ref|XP_004309093.2|	/	101312564	pentatricopeptide repeat-containing protein At1g74850, chloroplastic-like(LOC101312564)	Fragaria vesca
Rwt_9856	gi|596170346|ref|XP_007223083.1|	/	101315322	pentatricopeptide repeat-containing protein At1g33350-like(LOC101315322)	Fragaria vesca
Rwt_34916	gi|764561295|ref|XP_011461310.1|	/	101298367	poly(A) RNA polymerase gld-2 homolog A(LOC101298367)	Fragaria vesca
Rwt_35769	gi|764554012|ref|XP_004295478.2|	/	103417525	polyadenylate-binding protein 2(LOC103417525)	Malus domestica
Rwt_17140	gi|645235887|ref|XP_008224476.1|	/	104740983	polyadenylate-binding protein 3-like(LOC104740983)	Camelina sativa
Rwt_24044	gi|470123935|ref|XP_004297975.1|	/	101305314	probable LRR receptor-like serine/threonine-protein kinase At1g56130(LOC101305314)	Fragaria vesca
Rwt_17089	gi|470118514|ref|XP_004295373.1|	/	101306374	probable disease resistance protein At5g66900(LOC101306374)	Fragaria vesca
Rwt_64204	_	/	101312356	probable disease resistance protein At4g27220(LOC101312356)	Fragaria vesca
Rwt_15653	gi|595837045|ref|XP_007207379.1|	/	101299131	protein DYAD-like(LOC101299131)	Fragaria vesca
Rwt_12074	gi|470143615|ref|XP_004307468.1|	/	101302438	protein ASPARTIC PROTEASE IN GUARD CELL 2-like(LOC101302438)	Fragaria vesca
Rwt_25827	gi|470105372|ref|XP_004289059.1|	/	101306462	protein LATERAL ROOT PRIMORDIUM 1(LOC101306462)	Fragaria vesca
Rwt_23753	gi|470121733|ref|XP_004296915.1|	/	101313493	protein SUPPRESSOR OF npr1-1, CONSTITUTIVE 1-like(LOC101313493)	Fragaria vesca
Rwt_45693	_	/	101296976	purple acid phosphatase 22-like(LOC101296976)	Fragaria vesca
Rwt_35572	_	/	101296233	putative acyl-activating enzyme 19(LOC101296233)	Fragaria vesca
Rwt_21664	gi|470138529|ref|XP_004305008.1|	/	101304183	putative F-box protein At3g16210(LOC101304183)	Fragaria vesca
Rwt_31455	gi|764622576|ref|XP_011468791.1|	/	101307296	putative methyltransferase C9orf114 homolog(LOC101307296)	Fragaria vesca
Rwt_65434	_	/	101308192	putative disease resistance protein RGA3(LOC101308192)	Fragaria vesca
Rwt_17503	gi|764594115|ref|XP_011465563.1|	/	101312972	putative F-box protein At1g65770(LOC101312972)	Fragaria vesca
Rwt_4501	gi|694433784|ref|XP_009344161.1|	/	101313257	putative disease resistance RPP13-like protein 1(LOC101313257)	Fragaria vesca
Rwt_22053	gi|764554850|ref|XP_011460547.1|	/	105351793	putative F-box/FBD/LRR-repeat protein At5g62970(LOC105351793)	Fragaria vesca
Rwt_24713	gi|470134528|ref|XP_004303100.1|	/	21389814	Quinone oxidoreductase PIG3(L484_006383)	Morus notabilis
Rwt_30346	gi|470132604|ref|XP_004302169.1|	/	101301798	ribonuclease P protein subunit p29(LOC101301798)	Fragaria vesca
Rwt_52249	_	/	101291816	RNA-dependent RNA polymerase 1(LOC101291816)	Fragaria vesca
Rwt_16583	gi|703085003|ref|XP_010092621.1|	/	101308560	scarecrow-like protein 30(LOC101308560)	Fragaria vesca
Rwt_5167	gi|470104306|ref|XP_004288549.1|	/	101305358	serine carboxypeptidase-like 18(LOC101305358)	Fragaria vesca
Rwt_16911	gi|764593403|ref|XP_004301886.2|	/	101305898	serine carboxypeptidase-like 18(LOC101305898)	Fragaria vesca
Rwt_27303	_	/	101311192	serine carboxypeptidase-like 13(LOC101311192)	Fragaria vesca
Rwt_7848	gi|764616782|ref|XP_011468078.1|	/	105349275	serine carboxypeptidase-like 17(LOC105349275)	Fragaria vesca
Rwt_7617	gi|470136288|ref|XP_004303927.1|	/	101291335	serine/threonine-protein kinase AFC2(LOC101291335)	Fragaria vesca
Rwt_10089	gi|764524872|ref|XP_011457832.1|	/	101291254	thioredoxin F-type, chloroplastic-like(LOC101291254)	Fragaria vesca
Rwt_13997	gi|470143615|ref|XP_004307468.1|	/	101291314	TMV resistance protein N-like(LOC101291314)	Fragaria vesca
Rwt_30110	gi|764522561|ref|XP_011457599.1|	/	101299219	TMV resistance protein N-like(NBS2)	Fragaria vesca
Rwt_26047	gi|645232551|ref|XP_008222919.1|	/	101311135	TMV resistance protein N-like(LOC101311135)	Fragaria vesca
Rwt_17636	gi|764522556|ref|XP_004289331.2|	/	103936056	TMV resistance protein N-like(LOC103936056)	Pyrus x bretschneideri
Rwt_17115	gi|764551184|ref|XP_004295359.2|	/	101308850	transcription repressor MYB5(LOC101308850)	Fragaria vesca
Rwt_16153	gi|470129929|ref|XP_004300860.1|	/	103443494	transcription termination factor MTERF6, chloroplastic/mitochondrial-like(LOC103443494)	Malus domestica
Rwt_15975	gi|470137286|ref|XP_004304400.1|	/	101301144	transmembrane 9 superfamily member 7-like(LOC101301144)	Fragaria vesca
Rwt_33880	gi|470140284|ref|XP_004305871.1|	/	101298821	UDP-glycosyltransferase 74E1-like(LOC101298821)	Fragaria vesca
Rwt_40071	_	/	101310595	UDP-glycosyltransferase 74E1-like(LOC101310595)	Fragaria vesca
Rwt_12284	gi|470136260|ref|XP_004303914.1|	/	101295797	uncharacterized LOC101295797(LOC101295797)	Fragaria vesca
Rwt_27772	gi|764582738|ref|XP_011464167.1|	/	101297047	uncharacterized LOC101297047(LOC101297047)	Fragaria vesca
Rwt_5872	gi|255585350|ref|XP_002533372.1|	/	101297173	uncharacterized LOC101297173(LOC101297173)	Fragaria vesca
Rwt_12534	gi|470138515|ref|XP_004305001.1|	/	101298363	uncharacterized LOC101298363(LOC101298363)	Fragaria vesca
Rwt_28210	gi|764623287|ref|XP_011468854.1|	/	101300478	uncharacterized LOC101300478(LOC101300478)	Fragaria vesca
Rwt_27527	gi|470120228|ref|XP_004296208.1|	/	101301630	uncharacterized LOC101301630(LOC101301630)	Fragaria vesca
Rwt_23305	gi|470118835|ref|XP_004295527.1|	/	101301835	uncharacterized LOC101301835(LOC101301835)	Fragaria vesca
Rwt_13405	gi|764535405|ref|XP_011458700.1|	/	101303058	uncharacterized LOC101303058(LOC101303058)	Fragaria vesca
Rwt_21147	gi|657988362|ref|XP_008386350.1|	/	101304185	uncharacterized LOC101304185(LOC101304185)	Fragaria vesca
Rwt_14337	gi|470140640|ref|XP_004306047.1|	/	101304304	uncharacterized LOC101304304(LOC101304304)	Fragaria vesca
Rwt_26205	gi|764589760|ref|XP_011465043.1|	/	101304719	uncharacterized LOC101304719(LOC101304719)	Fragaria vesca
Rwt_26589	gi|764603999|ref|XP_011466844.1|	/	101307606	uncharacterized LOC101307606(LOC101307606)	Fragaria vesca
Rwt_32339	_	/	101307807	uncharacterized protein At2g39795, mitochondrial-like(LOC101307807)	Fragaria vesca
Rwt_22737	gi|470124431|ref|XP_004298217.1|	/	101309389	uncharacterized LOC101309389(LOC101309389)	Fragaria vesca
Rwt_29245	_	/	101309752	uncharacterized LOC101309752(LOC101309752)	Fragaria vesca
Rwt_30208	gi|922403178|ref|XP_013468724.1|	/	101310158	uncharacterized LOC101310158(LOC101310158)	Fragaria vesca
Rwt_31362	gi|470113231|ref|XP_004292828.1|	/	101310557	uncharacterized LOC101310557(LOC101310557)	Fragaria vesca
Rwt_27115	gi|764594108|ref|XP_011465561.1|	/	101313410	uncharacterized LOC101313410(LOC101313410)	Fragaria vesca
Rwt_20229	gi|645242170|ref|XP_008227425.1|	/	101315266	uncharacterized LOC101315266(LOC101315266)	Fragaria vesca
Rwt_44138	_	/	103329682	uncharacterized LOC103329682(LOC103329682)	Prunus mume
Rwt_12822	gi|764580794|ref|XP_011463907.1|	/	103336015	uncharacterized LOC103336015(LOC103336015)	Prunus mume
Rwt_55245	_	/	103937924	uncharacterized LOC103937924(LOC103937924)	Pyrus x bretschneideri
Rwt_16642	gi|764599293|ref|XP_011466370.1|	/	105352181	uncharacterized LOC105352181(LOC105352181)	Fragaria vesca
Rwt_56967	_	/	105352505	uncharacterized LOC105352505(LOC105352505)	Fragaria vesca
Rwt_26239	gi|764576703|ref|XP_011463225.1|	/	105352788	uncharacterized LOC105352788(LOC105352788)	Fragaria vesca
Rwt_25134	_	/	105352806	uncharacterized LOC105352806(LOC105352806)	Fragaria vesca
Rwt_33143	gi|658019492|ref|XP_008345101.1|	/	21400066	Vinorine synthase(L484_017043)	Morus notabilis
Rwt_66003	gi|326523807|dbj|BAJ93074.1|	/
Rwt_25680	gi|470101668|ref|XP_004287292.1|	/
Rwt_16718	gi|764628661|ref|XP_011469358.1|	/
Rwt_67723	gi|763785372|gb|KJB52443.1|	/
Rwt_46380	_	/
Rwt_17910	gi|470135884|ref|XP_004303736.1|	/
Rwt_53055	_	/
Rwt_45202	gi|764589017|ref|XP_011464950.1|	/
Rwt_36731	gi|470124780|ref|XP_004298387.1|	/
Rwt_11159	gi|470120240|ref|XP_004296214.1|	/
Rwt_7172	gi|470122798|ref|XP_004297425.1|	/
Rwt_62459	_	/
Rwt_12610	gi|470140152|ref|XP_004305807.1|	/
Rwt_25394	gi|645271568|ref|XP_008240974.1|	/
Rwt_38000	gi|657977668|ref|XP_008380752.1|	/
Rwt_48977	gi|470120240|ref|XP_004296214.1|	/
Rwt_18416	gi|764593403|ref|XP_004301886.2|	/
Rwt_24772	gi|764560432|ref|XP_011461188.1|	/
Rwt_5848	gi|764611290|ref|XP_011467573.1|	/
Rwt_29394	gi|470132270|ref|XP_004302008.1|	/
Rwt_15961	_	/
Rwt_8334	gi|764631217|ref|XP_004307354.2|	/
Rwt_30542	gi|470142956|ref|XP_004307155.1|	/
Rwt_30630	_	/
Rwt_44712	gi|764516177|ref|XP_011465668.1|	/
Rwt_16616	gi|470106851|ref|XP_004289770.1|	/
Rwt_26494	gi|470133710|ref|XP_004302703.1|	/
Rwt_48792	_	/
Rwt_25345	gi|164457739|dbj|BAF96597.1|	/
Rwt_27286	gi|595798576|ref|XP_007201410.1|	/
Rwt_22373	gi|470134314|ref|XP_004302999.1|	/
Rwt_18050	gi|470101403|ref|XP_004287162.1|	/
Rwt_21455	gi|470117735|ref|XP_004295005.1|	/
Rwt_24165	gi|764505569|ref|XP_011459034.1|	/
Rwt_6446	gi|657979830|ref|XP_008381888.1|	/
Rwt_11816	gi|147784469|emb|CAN77304.1|	/
Rwt_3593	gi|470104943|ref|XP_004288851.1|	/
Rwt_19795	gi|470142607|ref|XP_004306995.1|	/
Rwt_16971	gi|694435981|ref|XP_009345118.1|	/
Rwt_23864	gi|694438410|ref|XP_009346180.1|	/
Rwt_37404	gi|470136515|ref|XP_004304036.1|	/
Rwt_46540	gi|723710790|ref|XP_010322955.1|	/
Rwt_17912	gi|694406290|ref|XP_009377961.1|	/
Rwt_13753	gi|764551598|ref|XP_004293532.2|	/
Rwt_29754	gi|470147553|ref|XP_004309356.1|	/
Rwt_16966	gi|470127653|ref|XP_004299782.1|	/
Rwt_19777	gi|764551352|ref|XP_011460151.1|	/
Rwt_4657	gi|764522556|ref|XP_004289331.2|	/
